# Supplementary material for: Why Did the Bee Eat the Chicken? Symbiont Gain, Loss, and Retention in the Vulture Bee Microbiome
Source: mBio. 2021 Nov 23;12(6):e02317-21. doi: 10.1128/mBio.02317-21 (PMC8609352; doi:10.1128/mBio.02317-21)
Supplement: TABLE S1 [file mbio.02317-21-st001.xlsx]

## Sheet: Sheet1
Research station	Location (site)	N	W	Date set up
La Selva	LS1	10º 25.811'	-084º 0.572'	2019-04-19
La Selva	LS2	10º 25.927'	-084º 00.785'	2019-04-19
La Selva	LS3	10º 25.754'	-084º 01.035'	2019-04-19
La Selva	LS4	10º 25.394'	-084º 01.264'	2019-04-19
La Selva	LS5	10º 25.554'	-084º 00.607'	2019-04-19
La Selva	LS6	10º 25.796'	-084º 00.404'	2019-04-20
La Selva	LS7	10º 26.118'	-084º 01.881'	2019-04-20
La Selva	LS8	10º 25.890'	-084º 02.056'	2019-04-20
La Selva	LS9	10º 25.537'	-084º 02.489'	2019-04-20
La Selva	LS10	10º 24.763'	-084º 02.167'	2019-04-20
La Selva	LS11	10º 25.267'	-084º 02.022'	2019-04-20
La Selva	LS12	10º 25.710'	-084º 01.773'	2019-04-20
La Selva	LS13	10º 25.951'	-084º 00.401'	2019-04-21
La Selva	LS14	10º 26.282'	-084º 00.775'	2019-04-21
La Selva	LS15	10º 26.179'	-084º 01.160'	2019-04-21
La Selva	LS16	10º 25.546'	-084º 00.086'	2019-04-21
Las Cruces	LC1	08º47.110'	-082º 57.782'	2019-04-26
Las Cruces	LC2	08º47.260'	-082º57.784'	2019-04-26
Las Cruces	LC3	08º47.457'	-082º57.724'	2019-04-26
Las Cruces	LC4	08º47.316'	-082º57.903'	2019-04-26
Las Cruces	LC5	08º47.214'	-082º57.885'	2019-04-26
Las Cruces	LC6	08º47.199'	-082º58.061'	2019-04-27
Las Cruces	LC7	08º47.030'	-082º58.072'	2019-04-27
Las Cruces	LC8	08º46.980'	-082º58.308'	2019-04-27
Las Cruces	LC9	08º47.124'	-082º58.408'	2019-04-27
Las Cruces	LC10	08º47.138'	-082º57.651	2019-04-28
Las Cruces	LC11	08º47.430'	-082º57.995'	2019-04-28
Las Cruces	LC12	08º47.509'	-082º57.194'	2019-04-28
Las Cruces	LC13	08º47.596'	-082º57.325'	2019-04-28
Las Cruces	LC14	08º47.643'	-082º58.277'	2019-04-28
Las Cruces	LC15	08º48.105'	-082º58.355'	2019-04-28
Las Cruces	LC16	08º47.190'	-082º58.457'	2019-04-28
