# Supplementary material for: Why Did the Bee Eat the Chicken? Symbiont Gain, Loss, and Retention in the Vulture Bee Microbiome
Source: mBio. 2021 Nov 23;12(6):e02317-21. doi: 10.1128/mBio.02317-21 (PMC8609352; doi:10.1128/mBio.02317-21)
Supplement: TABLE S2 [file mbio.02317-21-st002.xlsx]

## Sheet: Sheet1
Genus species	Absent	Facultative	Meat	Obligate	Grand Total
Chicken			5		5
Melipona costaricensis		1			1
Melipona panamica	3				3
Oxytrigona mellicolor	1				1
Paratrigona opaca	1				1
Partamona musarum		26			26
Partamona orizabaensis		14			14
Plebeia flavoscutellata	17				17
Scaptotrigona sp.		2			2
Scaptotrigona wheeleri	2				2
Scaura argyrea	2				2
Tetragonisca angustula	15				15
Tetragonisca buchwaldi	6				6
Trigona corvina		8			8
Trigona ferricauda		21			21
Trigona fulviventris		12			12
Trigona necrophaga				21	21
Trigona silvestriana		7			7
Wasp				8	8
Grand Total	47	91	5	29	172
