# Supplementary material for: Why Did the Bee Eat the Chicken? Symbiont Gain, Loss, and Retention in the Vulture Bee Microbiome
Source: mBio. 2021 Nov 23;12(6):e02317-21. doi: 10.1128/mBio.02317-21 (PMC8609352; doi:10.1128/mBio.02317-21)
Supplement: TABLE S3 [file mbio.02317-21-st003.xlsx]

## Sheet: Sheet1
Species contrast	Estimate	SE	df	t ratio	p value
Partamona musarum - Partamona orizabaensis	-7.94356	5.70249	117.76	-1.393	0.927124
Partamona musarum - Trigona necrophaga	33.5172	4.49591	140.874	7.45504	< 0.001
Partamona musarum - Trigona silvestriana	20.6679	6.79609	140.204	3.04114	0.0805472
Partamona orizabaensis - Trigona silvestriana	28.6115	6.87548	134.824	4.16137	0.00220957
Plebeia flavoscutellata - Partamona musarum	-33.6297	6.0998	135.418	-5.51325	< 0.001
Plebeia flavoscutellata - Partamona orizabaensis	-41.5733	5.15986	139.676	-8.05705	< 0.001
Plebeia flavoscutellata - Trigona fulviventris	-0.820698	5.25078	139.741	-0.1563	1
Plebeia flavoscutellata - Trigona necrophaga	-0.112527	5.97083	129.421	-0.0188461	1
Plebeia flavoscutellata - Trigona silvestriana	-12.9618	6.54316	137.601	-1.98097	0.613725
Tetragonisca angustula - Partamona musarum	-48.2417	6.64378	134.795	-7.26119	< 0.001
Tetragonisca angustula - Partamona orizabaensis	-56.1853	5.88965	137.461	-9.53966	< 0.001
Tetragonisca angustula - Plebeia flavoscutellata	-14.612	5.46648	121.39	-2.67302	0.196672
Tetragonisca angustula - Tetragonisca buchwaldi	-0.427017	6.693	133.174	-0.0638006	1
Tetragonisca angustula - Trigona corvina	-14.5687	6.89464	141.789	-2.11305	0.521554
Tetragonisca angustula - Trigona ferricauda	-28.406	6.58862	133.294	-4.31136	0.00126019
Tetragonisca angustula - Trigona fulviventris	-15.4327	5.97534	138.945	-2.58274	0.235882
Tetragonisca angustula - Trigona necrophaga	-14.7246	6.68073	121.163	-2.20403	0.459821
Tetragonisca angustula - Trigona silvestriana	-27.5738	7.31011	124.654	-3.77201	0.0090821
Tetragonisca buchwaldi - Partamona musarum	-47.8147	7.16083	140.605	-6.67726	< 0.001
Tetragonisca buchwaldi - Partamona orizabaensis	-55.7583	6.31772	126.726	-8.8257	< 0.001
Tetragonisca buchwaldi - Plebeia flavoscutellata	-14.185	6.15056	122.559	-2.3063	0.392607
Tetragonisca buchwaldi - Trigona corvina	-14.1417	7.18788	132.667	-1.96744	0.623113
Tetragonisca buchwaldi - Trigona ferricauda	-27.9789	7.21785	141.31	-3.87636	0.0060799
Tetragonisca buchwaldi - Trigona fulviventris	-15.0057	6.39737	131.574	-2.34561	0.367376
Tetragonisca buchwaldi - Trigona necrophaga	-14.2976	7.14108	142.116	-2.00215	0.598973
Tetragonisca buchwaldi - Trigona silvestriana	-27.1468	7.80349	142.558	-3.47881	0.0227068
Trigona corvina - Partamona musarum	-33.673	6.58991	136.628	-5.10979	< 0.001
Trigona corvina - Partamona orizabaensis	-41.6166	6.3778	140.109	-6.52522	< 0.001
Trigona corvina - Plebeia flavoscutellata	-0.0433109	6.26542	138.377	-0.00691269	1
Trigona corvina - Trigona ferricauda	-13.8372	6.73473	140.758	-2.05461	0.562374
Trigona corvina - Trigona fulviventris	-0.864009	6.19832	137.61	-0.139394	1
Trigona corvina - Trigona necrophaga	-0.155838	6.21525	132.398	-0.0250735	1
Trigona corvina - Trigona silvestriana	-13.0051	6.57866	119.915	-1.97686	0.616726
Trigona ferricauda - Partamona musarum	-19.8358	4.53408	130.203	-4.37482	0.00100016
Trigona ferricauda - Partamona orizabaensis	-27.7793	5.82777	106.295	-4.76672	< 0.001
Trigona ferricauda - Plebeia flavoscutellata	13.7939	6.20329	124.018	2.22365	0.446517
Trigona ferricauda - Trigona fulviventris	12.9732	5.52589	136.311	2.34772	0.365801
Trigona ferricauda - Trigona necrophaga	13.6814	5.146	97.8065	2.65865	0.205591
Trigona ferricauda - Trigona silvestriana	0.832124	7.04277	134.684	0.118153	1
Trigona fulviventris - Partamona musarum	-32.809	5.46744	139.536	-6.0008	< 0.001
Trigona fulviventris - Partamona orizabaensis	-40.7526	5.35544	139.156	-7.60957	< 0.001
Trigona fulviventris - Trigona necrophaga	0.708171	5.55622	132.522	0.127456	1
Trigona fulviventris - Trigona silvestriana	-12.1411	6.58899	141.349	-1.84263	0.706959
Trigona necrophaga - Partamona orizabaensis	-41.4607	5.8374	104.205	-7.1026	< 0.001
Trigona necrophaga - Trigona silvestriana	-12.8493	6.25862	134.8	-2.05305	0.563566
