# Supplementary material for: Why Did the Bee Eat the Chicken? Symbiont Gain, Loss, and Retention in the Vulture Bee Microbiome
Source: mBio. 2021 Nov 23;12(6):e02317-21. doi: 10.1128/mBio.02317-21 (PMC8609352; doi:10.1128/mBio.02317-21)
Supplement: TABLE S4 [file mbio.02317-21-st004.xlsx]

## Sheet: Sheet1
								Necrophagy →	Facultative	Obligate	Facultative	Facultative	Obligate	Absent	Absent	Absent	Facultative	Facultative	Facultative	Facultative	Facultative	Obligate	Facultative	Facultative	Obligate	Obligate	Obligate	Obligate	Obligate	Absent	Absent	Absent	Absent	Absent	Absent	Absent	Absent	Absent	Absent	Facultative	Facultative	Facultative	Facultative	Facultative	Absent	Absent	Absent	Facultative	Facultative
								sum of ASVs →	11111	13177	8389	7115	23625	16738	8639	1195	42222	31743	18230	52	4823	14441	14408	7978	18666	9527	8259	8110	9156	582	13758	1022	9	30253	10259	8263	11824	30931	13133	15519	18311	28166	29243	11169	20240	9198	10030	6943	12286
								Genus_species →	Trigona ferricauda	Trigona necrophaga	Trigona ferricauda	Trigona ferricauda	Trigona necrophaga	Melipona panamica	Melipona panamica	Melipona panamica	Melipona costaricensis	Trigona ferricauda	Trigona ferricauda	Trigona ferricauda	Trigona ferricauda	Trigona necrophaga	Trigona ferricauda	Partamona musarum	Trigona necrophaga	Trigona necrophaga	Trigona necrophaga	Trigona necrophaga	Trigona necrophaga	Tetragonisca angustula	Tetragonisca angustula	Tetragonisca angustula	Tetragonisca angustula	Tetragonisca angustula	Tetragonisca angustula	Tetragonisca angustula	Tetragonisca angustula	Tetragonisca angustula	Oxytrigona mellicolor	Trigona fulviventris	Trigona fulviventris	Trigona fulviventris	Trigona fulviventris	Partamona orizabaensis	Tetragonisca angustula	Plebeia flavoscutellata	Plebeia flavoscutellata	Partamona orizabaensis	Trigona fulviventris
ASV_ID	TopBLASTID	TopBLASTAccNo	PercentID	NaiveBayesClassification	Conf	Count	Prevalence (%)	Sample ID →	1	10	100	101	11	112	113	114	115	116	117	118	119	12	120	121	125	126	127	128	13	130	131	132	133	134	135	136	137	138	14	140	141	142	143	145	146	147	148	149	15
67cba96391b2f03c3ea879c872604ee2	Snodgrassella alvi wkB2 16S ribosomal RNA, complete sequence	NR_118404.2	96.0961	D_0__Bacteria;D_1__Proteobacteria;D_2__Gammaproteobacteria;D_3__Betaproteobacteriales;D_4__Neisseriaceae	0.999898	75705	7.54717		0	0	0	0	0	0	0	0	0	0	0	0	0	0	0	0	0	0	0	0	0	289	5130	352	0	11859	4486	2862	4588	14319	0	0	0	0	0	0	5274	0	0	0	0
fe8def9cf18454027da6ae3a6be3d362	Commensalibacter intestini A911 16S ribosomal RNA, partial sequence	NR_116307.1	97.6119	D_0__Bacteria;D_1__Proteobacteria;D_2__Alphaproteobacteria;D_3__Acetobacterales;D_4__Acetobacteraceae;D_5__Commensalibacter;Ambiguous_taxa	0.765217	65742	21.3836		1555	0	0	0	0	9	0	0	0	7916	2554	25	763	0	2626	0	0	0	0	0	0	0	0	0	0	0	0	0	0	0	0	1592	2822	8284	191	0	0	0	0	0	1976
a51873e0c5cfbaa1813a80be13d519e2	Snodgrassella alvi wkB2 16S ribosomal RNA, complete sequence	NR_118404.2	96.0725	D_0__Bacteria;D_1__Proteobacteria;D_2__Gammaproteobacteria;D_3__Betaproteobacteriales;D_4__Neisseriaceae	0.999906	60558	8.1761		0	0	0	0	0	0	0	0	0	0	0	0	0	0	0	0	0	0	0	0	0	195	3909	277	9	9316	3427	2612	3722	10888	0	0	0	0	0	0	4455	0	0	0	0
cfb8ca110985d83b4d05f56b084b40ac	Snodgrassella alvi wkB2 16S ribosomal RNA, complete sequence	NR_118404.2	96.997	D_0__Bacteria;D_1__Proteobacteria;D_2__Gammaproteobacteria;D_3__Betaproteobacteriales;D_4__Neisseriaceae	0.999857	58442	5.03145		0	0	0	0	0	0	0	0	0	0	0	0	0	0	0	0	0	0	0	0	0	0	0	0	0	0	0	0	0	0	0	0	0	0	0	0	0	0	0	0	0
b27d0e175350e57eda2cc09275835d7e	Snodgrassella alvi wkB2 16S ribosomal RNA, complete sequence	NR_118404.2	96.0961	D_0__Bacteria;D_1__Proteobacteria;D_2__Gammaproteobacteria;D_3__Betaproteobacteriales;D_4__Neisseriaceae	0.999899	54201	17.6101		36	0	0	0	0	0	0	0	0	0	30	0	15	0	0	0	0	0	0	0	0	0	0	0	0	0	0	0	0	0	0	4023	4406	4788	12668	0	0	0	0	0	0
c6210c42c7734e4b2518891e10da8a37	Commensalibacter intestini A911 16S ribosomal RNA, partial sequence	NR_116307.1	97.5976	D_0__Bacteria;D_1__Proteobacteria;D_2__Alphaproteobacteria;D_3__Acetobacterales;D_4__Acetobacteraceae;D_5__Commensalibacter;Ambiguous_taxa	0.73049	51043	18.8679		1192	0	0	0	0	0	0	0	0	6285	2156	0	576	0	1880	0	0	0	0	0	0	0	0	0	0	0	0	0	0	0	0	1115	2398	6865	166	0	0	0	0	0	1663
def3a37bcd91fccee691c7dbcd26fd8a	Neokomagataea tanensis NBRC 106556 strain BCC 25711 16S ribosomal RNA, partial sequence	NR_112959.1	99.0909	D_0__Bacteria;D_1__Proteobacteria;D_2__Alphaproteobacteria;D_3__Acetobacterales;D_4__Acetobacteraceae	0.999948	48131	10.6918		0	0	0	0	0	0	0	0	0	0	0	0	0	0	0	0	0	0	0	0	0	0	0	0	0	0	0	0	0	0	0	0	0	0	0	0	2643	1691	1587	0	0
a0eb586b939204af2a4e794f15d03962	Snodgrassella alvi wkB2 16S ribosomal RNA, complete sequence	NR_118404.2	96.9789	D_0__Bacteria;D_1__Proteobacteria;D_2__Gammaproteobacteria;D_3__Betaproteobacteriales;D_4__Neisseriaceae	0.999868	46561	3.77358		0	0	0	0	0	0	0	0	0	0	0	0	0	0	0	0	0	0	0	0	0	0	0	0	0	0	0	0	0	0	0	0	0	0	0	0	0	0	0	0	0
b5471daae9ecd51d5f715ef14e836696	Snodgrassella alvi wkB2 16S ribosomal RNA, complete sequence	NR_118404.2	96.997	D_0__Bacteria;D_1__Proteobacteria;D_2__Gammaproteobacteria;D_3__Betaproteobacteriales;D_4__Neisseriaceae	0.999822	43903	13.2075		0	0	0	0	0	0	0	0	0	3282	3395	0	0	0	0	0	0	0	0	0	0	0	0	0	0	0	0	0	0	0	0	0	0	0	0	0	0	0	0	0	0
18b86e256243a0ee687505451acaaa05	Snodgrassella alvi wkB2 16S ribosomal RNA, complete sequence	NR_118404.2	96.0725	D_0__Bacteria;D_1__Proteobacteria;D_2__Gammaproteobacteria;D_3__Betaproteobacteriales;D_4__Neisseriaceae	0.999906	41254	15.0943		31	0	0	0	0	0	0	0	0	0	31	0	18	0	0	0	0	0	0	0	0	0	0	0	0	0	0	0	0	0	0	3047	3370	4145	9394	0	0	0	0	0	0
7ce37b6da011a2c50f4fa0c73db380b7	Commensalibacter intestini A911 16S ribosomal RNA, partial sequence	NR_116307.1	97.3134	D_0__Bacteria;D_1__Proteobacteria;D_2__Alphaproteobacteria;D_3__Acetobacterales;D_4__Acetobacteraceae	0.999696	41155	1.88679		0	0	0	0	0	0	0	0	0	0	0	0	0	0	0	0	0	0	0	0	0	0	0	0	0	0	0	0	0	0	0	0	0	0	0	0	0	0	0	0	0
b4e005acfe47f318a1718c29a6d1c7a6	Bombella apis strain MRM1 16S ribosomal RNA, partial sequence	NR_157653.1	94.2424	D_0__Bacteria;D_1__Proteobacteria;D_2__Alphaproteobacteria;D_3__Acetobacterales;D_4__Acetobacteraceae;D_5__uncultured;D_6__uncultured Acetobacteraceae bacterium	0.901179	40022	8.1761		0	0	0	0	0	0	0	0	0	0	0	0	0	0	0	0	0	0	0	0	0	0	0	0	0	0	0	0	0	0	0	0	0	0	0	0	0	0	0	0	0
addc52ede0c80229083664c24fe0a136	Lactobacillus bombi strain BTLCH M1/2 16S ribosomal RNA, partial sequence	NR_134065.1	98.2036	D_0__Bacteria;D_1__Firmicutes;D_2__Bacilli;D_3__Lactobacillales;D_4__Lactobacillaceae;D_5__Lactobacillus	0.998448	39824	45.9119		0	3088	142	133	1909	245	33	64	702	0	0	0	0	553	0	48	0	0	0	0	1015	0	0	0	0	0	0	0	0	0	52	0	0	0	0	0	0	0	0	0	0
d3247d413a3b9940365aaf6472a81372	Neokomagataea tanensis NBRC 106556 strain BCC 25711 16S ribosomal RNA, partial sequence	NR_112959.1	99.0854	D_0__Bacteria;D_1__Proteobacteria;D_2__Alphaproteobacteria;D_3__Acetobacterales;D_4__Acetobacteraceae	0.999951	37538	11.3208		0	0	0	0	0	0	0	0	0	0	0	0	0	0	0	0	0	0	0	0	0	0	0	0	0	0	0	0	0	0	0	0	0	0	0	11	2027	1196	1371	0	0
ab917a2a7121a72ab96ce9ec1af4995c	Snodgrassella alvi wkB2 16S ribosomal RNA, complete sequence	NR_118404.2	96.9789	D_0__Bacteria;D_1__Proteobacteria;D_2__Gammaproteobacteria;D_3__Betaproteobacteriales;D_4__Neisseriaceae	0.999834	33655	13.2075		0	0	0	0	0	0	0	0	0	2478	2806	0	0	0	0	0	0	0	0	0	0	0	0	0	0	0	0	0	0	0	0	0	0	0	0	0	0	0	0	0	0
85a5ed0cd0157eff975db58f555c8b18	Lactobacillus bombi strain BTLCH M1/2 16S ribosomal RNA, partial sequence	NR_134065.1	98.1928	D_0__Bacteria;D_1__Firmicutes;D_2__Bacilli;D_3__Lactobacillales;D_4__Lactobacillaceae;D_5__Lactobacillus	0.998545	32878	42.7673		0	2401	97	94	1454	211	25	64	611	0	0	0	0	473	0	0	0	0	0	0	815	0	0	0	0	0	0	0	0	0	43	0	0	0	0	0	0	0	0	0	0
5981f9f5737db961b31e261559e9533b	Lactobacillus ozensis DSM 23829 = JCM 17196 strain Mizu2-1 16S ribosomal RNA, partial sequence	NR_113194.1	97.3054	D_0__Bacteria;D_1__Firmicutes;D_2__Bacilli;D_3__Lactobacillales;D_4__Lactobacillaceae;D_5__Lactobacillus	0.988308	31611	34.5912		21	0	96	77	0	6544	834	405	18298	293	91	0	0	0	125	109	0	0	0	0	0	0	0	0	0	0	0	0	0	0	0	0	0	0	0	127	0	0	0	0	0
f303260f072309a56a96e258349f9fef	Bombella apis strain MRM1 16S ribosomal RNA, partial sequence	NR_157653.1	94.2073	D_0__Bacteria;D_1__Proteobacteria;D_2__Alphaproteobacteria;D_3__Acetobacterales;D_4__Acetobacteraceae;D_5__uncultured;D_6__uncultured Acetobacteraceae bacterium	0.890271	31579	7.54717		0	0	0	0	0	0	0	0	0	0	0	0	0	0	0	0	0	0	0	0	0	0	0	0	0	0	0	0	0	0	0	0	0	0	0	0	0	0	0	0	0
19f1156bfb85e3833d0e4a1d15edb00b	Commensalibacter intestini A911 16S ribosomal RNA, partial sequence	NR_116307.1	97.2973	D_0__Bacteria;D_1__Proteobacteria;D_2__Alphaproteobacteria;D_3__Acetobacterales;D_4__Acetobacteraceae	0.999736	30931	1.25786		0	0	0	0	0	0	0	0	0	0	0	0	0	0	0	0	0	0	0	0	0	0	0	0	0	0	0	0	0	0	0	0	0	0	0	0	0	0	0	0	0
21f3f69c422b5bb744fbce69548265ca	Bombella apis strain MRM1 16S ribosomal RNA, partial sequence	NR_157653.1	98.4848	D_0__Bacteria;D_1__Proteobacteria;D_2__Alphaproteobacteria;D_3__Acetobacterales;D_4__Acetobacteraceae	0.999957	28965	13.8365		0	0	0	0	0	0	0	0	0	0	0	0	0	0	0	0	0	0	0	0	0	0	292	0	0	138	58	64	0	220	0	0	0	0	0	0	36	0	0	0	0
b0d9af32f35a791fde86fc703be970dd	Ochrobactrum lupini strain LUP21 16S ribosomal RNA, partial sequence	NR_042911.1	100	D_0__Bacteria;D_1__Proteobacteria;D_2__Alphaproteobacteria;D_3__Rhizobiales;D_4__Rhizobiaceae;D_5__Ochrobactrum	0.996419	26943	1.25786		0	0	0	0	0	0	0	0	0	0	0	0	0	0	0	0	0	0	0	0	0	0	0	0	0	0	0	0	0	0	0	0	0	0	0	0	0	0	0	0	0
53a1435461def89c2c0f6775169b58a8	Snodgrassella alvi wkB2 16S ribosomal RNA, complete sequence	NR_118404.2	96.6967	D_0__Bacteria;D_1__Proteobacteria;D_2__Gammaproteobacteria;D_3__Betaproteobacteriales;D_4__Neisseriaceae;D_5__Snodgrassella	0.716888	26180	11.3208		2011	0	0	0	0	0	0	0	0	2779	1901	0	0	0	3448	0	0	0	0	0	0	0	0	0	0	0	0	0	0	0	0	0	0	0	0	0	0	0	0	0	2301
c826b8a0974a545df27d201942148352	Lactobacillus ozensis DSM 23829 = JCM 17196 strain Mizu2-1 16S ribosomal RNA, partial sequence	NR_113194.1	97.2892	D_0__Bacteria;D_1__Firmicutes;D_2__Bacilli;D_3__Lactobacillales;D_4__Lactobacillaceae;D_5__Lactobacillus	0.988333	25093	23.2704		0	0	60	0	0	5562	673	306	14821	221	87	0	0	0	82	75	0	0	0	0	0	0	0	0	0	0	0	0	0	0	0	0	0	0	0	121	0	0	0	35	0
bdfebae7663974d58b4ab89c41e7af05	Commensalibacter intestini A911 16S ribosomal RNA, partial sequence	NR_116307.1	96.7164	D_0__Bacteria;D_1__Proteobacteria;D_2__Alphaproteobacteria;D_3__Acetobacterales;D_4__Acetobacteraceae	0.999567	23390	2.51572		0	0	0	0	0	0	0	0	0	0	0	0	0	0	0	0	0	0	0	0	0	0	0	0	0	0	0	0	0	0	0	0	0	0	0	0	0	0	0	0	0
342bf84ea740cb8ecdefe4bd6f2b9b59	Acetobacter peroxydans strain JCM 25077 16S ribosomal RNA, partial sequence	NR_113554.1	96.3526	D_0__Bacteria;D_1__Proteobacteria;D_2__Alphaproteobacteria;D_3__Acetobacterales;D_4__Acetobacteraceae;D_5__uncultured;D_6__uncultured Acetobacteraceae bacterium	0.859989	23233	8.1761		5	0	0	0	0	0	0	0	0	0	0	0	0	0	0	0	0	0	0	0	0	0	0	0	0	0	0	0	0	0	0	0	0	0	0	0	0	0	0	0	0
a039d0d1647549a392e27dac61b90060	Lactobacillus bombi strain BTLCH M1/2 16S ribosomal RNA, partial sequence	NR_134065.1	97.6048	D_0__Bacteria;D_1__Firmicutes;D_2__Bacilli;D_3__Lactobacillales;D_4__Lactobacillaceae;D_5__Lactobacillus	0.998481	20938	7.54717		0	0	0	0	0	0	0	0	0	0	0	0	0	0	0	0	0	0	0	0	0	0	0	0	0	0	0	0	0	0	0	0	0	0	0	0	0	37	0	0	0
59ed5db2fea79bc8988e6e60ba845df9	Apibacter adventoris strain wkB301 16S ribosomal RNA, complete sequence	NR_148773.1	98.1707	D_0__Bacteria;D_1__Bacteroidetes;D_2__Bacteroidia;D_3__Flavobacteriales;D_4__Weeksellaceae;D_5__Apibacter;Ambiguous_taxa	0.96968	20830	11.9497		0	14	0	0	0	0	0	0	0	0	0	0	0	0	0	0	0	0	0	0	0	0	0	0	0	0	0	0	0	0	0	0	0	0	0	0	0	0	0	699	0
4bcf0696ebc65ffffd761510fc6c1111	Apibacter adventoris strain wkB301 16S ribosomal RNA, complete sequence	NR_148773.1	97.8659	D_0__Bacteria;D_1__Bacteroidetes;D_2__Bacteroidia;D_3__Flavobacteriales;D_4__Weeksellaceae;D_5__Apibacter;Ambiguous_taxa	0.971674	20734	14.4654		0	0	0	0	0	0	0	0	0	0	0	0	0	0	0	0	0	0	0	0	0	0	0	0	0	0	0	0	0	0	5	0	0	0	0	0	0	0	0	0	13
9af668e55dea282911279b65c817cd6b	Snodgrassella alvi wkB2 16S ribosomal RNA, complete sequence	NR_118404.2	96.6767	D_0__Bacteria;D_1__Proteobacteria;D_2__Gammaproteobacteria;D_3__Betaproteobacteriales;D_4__Neisseriaceae;D_5__Snodgrassella	0.71355	20336	10.6918		1652	0	0	0	0	0	0	0	0	2120	1534	0	0	0	2588	0	0	0	0	0	0	0	0	0	0	0	0	0	0	0	0	0	0	0	0	0	0	0	0	0	1946
fe9cd185b1bfd1a883398937c232688a	Bombella apis strain MRM1 16S ribosomal RNA, partial sequence	NR_157653.1	98.4848	D_0__Bacteria;D_1__Proteobacteria;D_2__Alphaproteobacteria;D_3__Acetobacterales;D_4__Acetobacteraceae;D_5__Bombella	0.708805	19984	6.28931		0	0	0	0	0	0	0	0	0	0	0	0	0	0	0	0	0	0	0	0	0	0	0	0	0	0	0	0	0	0	0	0	0	0	0	0	0	1128	822	0	0
a8270aaa0e3da000e7c2120c89f884e0	Lactobacillus kosoi strain 10H 16S ribosomal RNA, partial sequence	NR_159092.1	97.6048	D_0__Bacteria;D_1__Firmicutes;D_2__Bacilli;D_3__Lactobacillales;D_4__Lactobacillaceae;D_5__Lactobacillus;D_6__uncultured Bacilli bacterium	0.813044	19186	18.239		0	649	0	0	1132	0	0	0	0	0	0	0	0	2800	0	0	39	18	100	48	453	0	0	0	0	0	0	0	0	0	52	0	0	0	0	0	0	0	0	0	0
a1f20249b7f86e7ac7db8e9c52c66e85	Commensalibacter intestini A911 16S ribosomal RNA, partial sequence	NR_116307.1	96.6967	D_0__Bacteria;D_1__Proteobacteria;D_2__Alphaproteobacteria;D_3__Acetobacterales;D_4__Acetobacteraceae	0.999615	18826	1.88679		0	0	0	0	0	0	0	0	0	0	0	0	0	0	0	0	0	0	0	0	0	0	0	0	0	0	0	0	0	0	0	0	0	0	0	0	0	0	0	0	0
105bd51a85d112da1f05ad64670ea6fa	Snodgrassella alvi wkB2 16S ribosomal RNA, complete sequence	NR_118404.2	95.4955	D_0__Bacteria;D_1__Proteobacteria;D_2__Gammaproteobacteria;D_3__Betaproteobacteriales;D_4__Neisseriaceae;D_5__Snodgrassella	0.780447	17773	27.044		0	65	112	956	0	0	0	0	0	0	0	0	0	11	0	1294	0	0	0	0	0	0	0	0	0	0	0	0	0	0	22	0	0	0	0	160	0	0	0	0	0
71b872dadba004ed34eeef922f95db37	Lactobacillus jinshani strain HSLZ-75 16S ribosomal RNA, partial sequence	NR_165780.1	95.5224	D_0__Bacteria;D_1__Firmicutes;D_2__Bacilli;D_3__Lactobacillales;D_4__Lactobacillaceae;D_5__Lactobacillus	0.891255	17721	10.0629		0	1018	0	0	6844	0	0	0	0	0	0	0	0	1304	0	0	0	0	0	0	2637	0	0	0	0	0	0	0	0	0	143	0	0	0	0	0	0	0	0	0	15
3001bab88d3cfbb46ae5425c6f90171d	Commensalibacter intestini A911 16S ribosomal RNA, partial sequence	NR_116307.1	96.7164	D_0__Bacteria;D_1__Proteobacteria;D_2__Alphaproteobacteria;D_3__Acetobacterales;D_4__Acetobacteraceae	0.999562	17720	13.2075		0	2561	0	0	3822	0	0	0	0	0	0	0	0	493	0	0	0	0	0	0	466	0	0	81	0	0	0	0	596	1525	0	0	0	0	0	0	0	0	0	0	0
286c543ecff4a4c0f34369959503c769	Acetobacter peroxydans strain JCM 25077 16S ribosomal RNA, partial sequence	NR_113554.1	96.3303	D_0__Bacteria;D_1__Proteobacteria;D_2__Alphaproteobacteria;D_3__Acetobacterales;D_4__Acetobacteraceae;D_5__uncultured;D_6__uncultured Acetobacteraceae bacterium	0.832048	17224	4.40252		0	0	0	0	0	0	0	0	0	0	0	0	0	0	0	0	0	0	0	0	0	0	0	0	0	0	0	0	0	0	0	0	0	0	0	0	0	0	0	0	0
1e6a8ef829113bbbd0629de54d382dec	Snodgrassella alvi wkB2 16S ribosomal RNA, complete sequence	NR_118404.2	96.6967	D_0__Bacteria;D_1__Proteobacteria;D_2__Gammaproteobacteria;D_3__Betaproteobacteriales;D_4__Neisseriaceae	0.999759	16753	10.6918		0	0	0	0	0	0	0	0	0	0	0	0	0	0	0	0	0	291	0	667	0	0	0	0	0	0	0	0	0	0	0	0	0	0	0	0	0	0	0	0	0
706298276ab868e0b2b800a0cfd27bca	Acinetobacter movanagherensis strain Movanagher 4 16S ribosomal RNA, partial sequence	NR_145841.1	100	D_0__Bacteria;D_1__Proteobacteria;D_2__Gammaproteobacteria;D_3__Pseudomonadales;D_4__Moraxellaceae;D_5__Acinetobacter	0.999991	15827	28.9308		0	81	0	0	83	0	0	0	0	25	0	0	0	120	0	0	0	0	0	0	27	0	0	0	0	0	0	0	0	0	0	0	0	0	0	0	0	0	0	0	41
724e737e00a22ff3c9bf4f1cdff6de8e	Lactobacillus kosoi strain 10H 16S ribosomal RNA, partial sequence	NR_159092.1	97.5904	D_0__Bacteria;D_1__Firmicutes;D_2__Bacilli;D_3__Lactobacillales;D_4__Lactobacillaceae;D_5__Lactobacillus;D_6__uncultured Bacilli bacterium	0.811146	15563	14.4654		0	560	0	0	887	0	0	0	0	0	0	0	0	2467	0	0	0	0	71	55	369	0	0	0	0	0	0	0	0	0	0	0	0	0	0	0	0	0	0	0	0
773792442e15a3f33fd304e9c176b267	Apibacter adventoris strain wkB301 16S ribosomal RNA, complete sequence	NR_148773.1	98.1595	D_0__Bacteria;D_1__Bacteroidetes;D_2__Bacteroidia;D_3__Flavobacteriales;D_4__Weeksellaceae;D_5__Apibacter;Ambiguous_taxa	0.966348	15321	10.6918		0	0	0	0	7	0	0	0	0	0	0	0	0	0	0	0	0	0	0	0	0	0	0	0	0	0	0	0	0	0	0	0	0	0	0	0	0	0	0	518	0
570214f2b6a570d34ee855d08f789084	Apibacter adventoris strain wkB301 16S ribosomal RNA, complete sequence	NR_148773.1	97.8528	D_0__Bacteria;D_1__Bacteroidetes;D_2__Bacteroidia;D_3__Flavobacteriales;D_4__Weeksellaceae;D_5__Apibacter;Ambiguous_taxa	0.968563	15028	12.5786		0	0	0	0	0	0	0	0	0	0	0	0	0	0	0	0	0	0	0	0	0	0	0	0	0	0	0	0	0	0	0	0	0	0	0	0	0	0	0	0	0
72a1403c88cdc0fa01d656490df068f2	Snodgrassella alvi wkB2 16S ribosomal RNA, complete sequence	NR_118404.2	95.4683	D_0__Bacteria;D_1__Proteobacteria;D_2__Gammaproteobacteria;D_3__Betaproteobacteriales;D_4__Neisseriaceae;D_5__Snodgrassella	0.781629	13473	24.5283		0	47	87	678	35	0	0	0	0	0	0	0	0	0	0	1104	0	0	0	0	0	0	0	0	0	0	0	0	0	0	0	0	0	0	0	146	0	0	0	0	0
11eae822a5a37cbf1f5018f2ebad5b51	Lactobacillus jinshani strain HSLZ-75 16S ribosomal RNA, partial sequence	NR_165780.1	95.4955	D_0__Bacteria;D_1__Firmicutes;D_2__Bacilli;D_3__Lactobacillales;D_4__Lactobacillaceae;D_5__Lactobacillus	0.89157	12926	9.43396		0	791	0	0	5128	0	0	0	0	0	0	0	0	889	0	0	0	0	0	0	2051	0	0	0	0	0	0	0	0	0	99	0	0	0	0	0	0	0	0	0	0
685b9b597bd7172d2731af40f25cb333	Bifidobacterium commune strain H23-83 16S ribosomal RNA, partial sequence	NR_136422.1	98.8024	D_0__Bacteria;D_1__Actinobacteria;D_2__Actinobacteria;D_3__Bifidobacteriales;D_4__Bifidobacteriaceae;D_5__Bifidobacterium;Ambiguous_taxa	0.719102	12340	27.044		0	0	0	0	0	0	0	0	0	0	57	0	0	0	0	0	0	0	0	0	0	0	67	0	0	89	22	15	0	0	305	1958	225	747	1425	0	11	0	0	0	287
6cbc8e80b4eb8f85e6749e51d989b56d	Bifidobacterium commune strain H23-83 16S ribosomal RNA, partial sequence	NR_136422.1	98.8024	D_0__Bacteria;D_1__Actinobacteria;D_2__Actinobacteria;D_3__Bifidobacteriales;D_4__Bifidobacteriaceae;D_5__Bifidobacterium	0.997969	12188	32.0755		0	0	0	0	0	0	0	0	0	0	0	0	0	0	0	0	0	345	59	520	0	9	245	30	0	363	155	207	47	312	639	66	32	132	110	0	56	45	51	0	49
a310cd15e4aee9f87e110ee8bfb28a7c	Acinetobacter movanagherensis strain Movanagher 4 16S ribosomal RNA, partial sequence	NR_145841.1	100	D_0__Bacteria;D_1__Proteobacteria;D_2__Gammaproteobacteria;D_3__Pseudomonadales;D_4__Moraxellaceae;D_5__Acinetobacter	0.999991	11879	22.0126		0	51	0	0	71	0	0	0	0	0	0	0	0	106	0	0	0	0	0	0	0	0	0	0	0	0	0	0	0	0	0	0	0	0	0	0	0	0	0	0	0
2a4d1068ab5f453302adee30791319e9	Wohlfahrtiimonas chitiniclastica DSM 18708 strain S5 16S ribosomal RNA, partial sequence	NR_042554.1	99.4012	D_0__Bacteria;D_1__Proteobacteria;D_2__Gammaproteobacteria;D_3__Cardiobacteriales;D_4__Wohlfahrtiimonadaceae;D_5__Ignatzschineria;Ambiguous_taxa	0.849852	11131	26.4151		0	84	46	46	48	0	0	0	0	508	84	0	22	15	0	0	0	0	0	0	0	0	0	0	0	0	0	0	0	0	9	0	0	0	0	0	0	0	0	0	29
0d659dc9c3ebc2e6343813460e5c434f	Asaia krungthepensis strain NBRC 100057 16S ribosomal RNA, partial sequence	NR_113878.1	100	D_0__Bacteria;D_1__Proteobacteria;D_2__Alphaproteobacteria;D_3__Acetobacterales;D_4__Acetobacteraceae	0.999999	11044	1.88679		0	0	0	0	0	0	0	0	0	0	0	0	0	0	0	0	0	0	0	0	0	0	0	0	0	0	0	0	38	0	0	0	0	0	0	0	0	0	0	0	0
e26a39f7f7abb4f495043fb9351d40f5	Lactobacillus helsingborgensis strain Bma5N 16S ribosomal RNA, partial sequence	NR_126253.1	98.8095	D_0__Bacteria;D_1__Firmicutes;D_2__Bacilli;D_3__Lactobacillales;D_4__Lactobacillaceae;D_5__Lactobacillus	0.999991	10663	18.8679		0	0	0	0	0	0	0	0	0	0	0	0	0	0	0	0	69	648	1258	1054	0	0	71	29	0	697	29	76	68	314	1005	0	0	0	0	0	119	0	0	0	7
b51fd9b234f7b47c457ef1b37b474894	Lactobacillus acidophilus strain NBRC 13951 16S ribosomal RNA, partial sequence	NR_113638.1	97.3054	D_0__Bacteria;D_1__Firmicutes;D_2__Bacilli;D_3__Lactobacillales;D_4__Lactobacillaceae;D_5__Lactobacillus	0.998661	10209	11.3208		0	0	0	0	0	303	3974	36	1142	0	0	0	0	0	0	0	0	0	0	0	0	48	0	76	0	19	560	14	24	0	0	0	0	0	0	0	0	11	52	0	0
8970d054a2d551acbc48a7953aecdb80	Commensalibacter intestini A911 16S ribosomal RNA, partial sequence	NR_116307.1	98.209	D_0__Bacteria;D_1__Proteobacteria;D_2__Alphaproteobacteria;D_3__Acetobacterales;D_4__Acetobacteraceae;D_5__Commensalibacter;Ambiguous_taxa	0.829266	10023	5.66038		0	0	0	0	0	0	0	0	0	0	0	0	0	0	0	0	0	0	0	0	0	0	0	0	0	0	0	0	0	0	0	823	365	0	786	0	0	0	0	0	838
b8db83cb4921365067b619d23ea70806	Snodgrassella alvi wkB2 16S ribosomal RNA, complete sequence	NR_118404.2	96.3964	D_0__Bacteria;D_1__Proteobacteria;D_2__Gammaproteobacteria;D_3__Betaproteobacteriales;D_4__Neisseriaceae;D_5__Snodgrassella	0.712042	9999	5.03145		0	0	0	0	0	0	0	0	0	0	0	0	0	0	0	0	0	0	0	0	0	0	0	0	0	0	0	0	0	0	0	0	0	0	0	0	0	0	0	0	0
8c47a44d759d930fc4fb045a8d5bcc22	Bifidobacterium commune strain H23-83 16S ribosomal RNA, partial sequence	NR_136422.1	98.503	D_0__Bacteria;D_1__Actinobacteria;D_2__Actinobacteria;D_3__Bifidobacteriales;D_4__Bifidobacteriaceae;D_5__Bifidobacterium	0.997912	9215	21.3836		96	0	0	0	0	43	54	24	18	0	0	0	0	0	16	0	0	0	0	0	0	0	25	0	0	74	0	40	25	110	0	0	0	0	0	0	0	0	0	0	0
49a6c091f0bc627eff73e202a7a6184b	Asaia krungthepensis strain NBRC 100057 16S ribosomal RNA, partial sequence	NR_113878.1	100	D_0__Bacteria;D_1__Proteobacteria;D_2__Alphaproteobacteria;D_3__Acetobacterales;D_4__Acetobacteraceae	1	9018	1.25786		0	0	0	0	0	0	0	0	0	0	0	0	0	0	0	0	0	0	0	0	0	0	0	0	0	0	0	0	0	0	0	0	0	0	0	0	0	0	0	0	0
b3f8cb5d85f7cc550cecaf5db34a2158	Bombella apis strain MRM1 16S ribosomal RNA, partial sequence	NR_157653.1	99.0909	D_0__Bacteria;D_1__Proteobacteria;D_2__Alphaproteobacteria;D_3__Acetobacterales;D_4__Acetobacteraceae;D_5__Bombella;D_6__uncultured Acetobacteraceae bacterium	0.709251	9017	10.6918		0	0	0	0	0	0	0	0	0	0	0	0	0	0	0	0	0	0	0	0	0	0	0	0	0	0	0	0	0	0	0	0	0	0	0	0	104	615	496	0	0
196ed942aa040ce273fd47fe205ddc9f	Bombella apis strain MRM1 16S ribosomal RNA, partial sequence	NR_157653.1	94.5619	D_0__Bacteria;D_1__Proteobacteria;D_2__Alphaproteobacteria;D_3__Acetobacterales;D_4__Acetobacteraceae;D_5__uncultured;D_6__uncultured Acetobacteraceae bacterium	0.861057	8874	7.54717		0	0	0	0	0	0	0	0	0	0	0	0	0	0	0	0	0	0	0	0	0	37	906	0	0	1037	400	235	132	1048	0	0	0	0	0	0	1024	0	0	0	0
14db30fa9c553eaf9cc39915c7d42761	Bifidobacterium pseudocatenulatum strain B1279 16S ribosomal RNA, partial sequence	NR_037117.1	98.2036	D_0__Bacteria;D_1__Actinobacteria;D_2__Actinobacteria;D_3__Bifidobacteriales;D_4__Bifidobacteriaceae;D_5__Bifidobacterium	0.993934	8725	57.8616		74	0	65	55	9	0	0	0	0	36	47	0	0	0	0	11	0	0	0	0	0	0	0	0	0	0	0	0	0	0	0	88	31	12	319	36	0	0	0	34	48
b43c37d9f62f213218e8e666a7fdefcd	Lactobacillus helsingborgensis strain Bma5N 16S ribosomal RNA, partial sequence	NR_126253.1	98.8024	D_0__Bacteria;D_1__Firmicutes;D_2__Bacilli;D_3__Lactobacillales;D_4__Lactobacillaceae;D_5__Lactobacillus;D_6__uncultured Lactobacillus sp.	0.710455	8623	18.239		0	0	0	0	0	0	0	0	0	0	0	0	0	0	0	0	67	527	988	872	0	0	54	27	0	610	24	86	64	234	831	0	0	0	0	0	109	0	0	0	6
2862d37f6c39dfee9edb50df394a5325	Gilliamella intestini strain LMG 28358 16S ribosomal RNA, partial sequence	NR_149811.1	95.8084	D_0__Bacteria;D_1__Proteobacteria;D_2__Gammaproteobacteria;D_3__Orbales;D_4__Orbaceae;D_5__Gilliamella	0.944453	8513	12.5786		426	0	0	0	0	0	0	0	0	222	358	0	82	0	437	0	0	0	0	0	0	0	0	0	0	0	0	0	0	0	0	1164	0	0	0	0	0	0	0	0	957
a99dfd9c73800cd6db5ca173a0946241	Lactobacillus kalixensis strain Kx127A2 16S ribosomal RNA, partial sequence	NR_029083.1	98.8024	D_0__Bacteria;D_1__Firmicutes;D_2__Bacilli;D_3__Lactobacillales;D_4__Lactobacillaceae;D_5__Lactobacillus	0.99991	8194	5.66038		0	0	0	0	0	0	43	0	0	0	0	0	0	0	0	0	0	0	0	0	0	0	0	0	0	0	0	0	0	0	705	0	0	0	0	0	0	0	0	0	0
8e3d28f27f004bcb7ab80e380738858c	Prevotella bryantii B14 16S ribosomal RNA, partial sequence	NR_028866.1	92.515	D_0__Bacteria;D_1__Bacteroidetes;D_2__Bacteroidia;D_3__Bacteroidales;D_4__Prevotellaceae	0.987089	8190	5.66038		0	0	0	0	0	0	0	0	0	0	0	0	0	0	0	0	0	0	0	0	0	0	0	0	0	0	0	0	0	0	0	0	205	180	325	0	0	0	0	0	0
880c309f381b8ffffada599dbc6e34d5	Lactobacillus bombi strain BTLCH M1/2 16S ribosomal RNA, partial sequence	NR_134065.1	97.619	D_0__Bacteria;D_1__Firmicutes;D_2__Bacilli;D_3__Lactobacillales;D_4__Lactobacillaceae;D_5__Lactobacillus	0.98722	8076	5.66038		0	0	0	0	0	0	0	0	0	0	0	0	0	0	0	0	0	0	0	0	0	0	1224	42	0	3241	119	519	61	768	0	0	0	0	0	0	122	0	0	0	0
a255865bf9bb1ff93ff6dc443aac1601	Snodgrassella alvi wkB2 16S ribosomal RNA, complete sequence	NR_118404.2	96.3746	D_0__Bacteria;D_1__Proteobacteria;D_2__Gammaproteobacteria;D_3__Betaproteobacteriales;D_4__Neisseriaceae;D_5__Snodgrassella	0.70878	7937	4.40252		0	0	0	0	0	0	0	0	0	0	0	0	0	0	0	0	0	0	0	0	0	0	0	0	0	0	0	0	0	0	0	0	0	0	0	0	0	0	0	0	0
41995f6b74cf65e7e9c256134928840e	Wohlfahrtiimonas chitiniclastica DSM 18708 strain S5 16S ribosomal RNA, partial sequence	NR_042554.1	99.3976	D_0__Bacteria;D_1__Proteobacteria;D_2__Gammaproteobacteria;D_3__Cardiobacteriales;D_4__Wohlfahrtiimonadaceae;D_5__Ignatzschineria;Ambiguous_taxa	0.849857	7924	17.6101		0	64	0	0	0	0	0	0	0	380	70	0	0	0	51	20	0	0	0	0	0	0	0	0	0	0	0	0	0	0	0	0	0	0	0	0	0	0	0	0	0
b84c3693ff697346b9fec45a20bd54ee	Enterococcus wangshanyuanii strain MN05 16S ribosomal RNA, partial sequence	NR_159231.1	99.4012	D_0__Bacteria;D_1__Firmicutes;D_2__Bacilli;D_3__Lactobacillales;D_4__Enterococcaceae;D_5__Enterococcus	0.873224	7856	28.9308		0	0	98	29	0	0	0	0	0	0	0	0	0	0	0	70	0	0	0	0	0	0	0	0	0	0	0	0	0	0	0	0	0	0	0	256	0	0	0	29	0
e8fc7e30aecd2de85fd95a2ab7adfc9c	Bombella apis strain MRM1 16S ribosomal RNA, partial sequence	NR_157653.1	94.2598	D_0__Bacteria;D_1__Proteobacteria;D_2__Alphaproteobacteria;D_3__Acetobacterales;D_4__Acetobacteraceae;D_5__uncultured;D_6__uncultured Acetobacteraceae bacterium	0.880426	7744	3.14465		0	0	0	0	0	0	0	0	0	0	0	0	0	0	0	0	0	0	0	0	0	0	0	0	0	0	0	0	0	0	0	0	0	0	0	0	0	0	0	0	0
40d2146c8a925a199999546deb5077a3	Snodgrassella alvi wkB2 16S ribosomal RNA, complete sequence	NR_118404.2	96.6967	D_0__Bacteria;D_1__Proteobacteria;D_2__Gammaproteobacteria;D_3__Betaproteobacteriales;D_4__Neisseriaceae	0.999802	7462	0.628931		0	0	0	0	0	0	0	0	0	0	0	0	0	0	0	0	7462	0	0	0	0	0	0	0	0	0	0	0	0	0	0	0	0	0	0	0	0	0	0	0	0
47637a9ddbf3460ea91a912a563eda23	Bifidobacterium commune strain H23-83 16S ribosomal RNA, partial sequence	NR_136422.1	98.494	D_0__Bacteria;D_1__Actinobacteria;D_2__Actinobacteria;D_3__Bifidobacteriales;D_4__Bifidobacteriaceae;D_5__Bifidobacterium	0.997879	7454	22.0126		95	0	0	0	0	32	23	19	21	0	0	0	17	0	15	0	0	0	0	0	0	0	24	0	0	56	0	39	26	83	0	0	0	0	0	0	0	0	0	0	0
446d5ab8bb535808b9187720cca290f5	Apibacter adventoris strain wkB301 16S ribosomal RNA, complete sequence	NR_148773.1	98.1707	D_0__Bacteria;D_1__Bacteroidetes;D_2__Bacteroidia;D_3__Flavobacteriales;D_4__Weeksellaceae;D_5__Apibacter;Ambiguous_taxa	0.96196	7375	6.28931		0	0	0	0	0	0	0	0	0	0	0	0	0	0	0	339	0	0	0	0	0	0	0	0	0	0	0	0	0	0	0	0	0	0	0	0	0	0	0	0	0
b212e7897fb32a95b3563609b6e06f5b	Convivina intestini strain R-53105 16S ribosomal RNA, partial sequence	NR_136428.1	98.806	D_0__Bacteria;D_1__Firmicutes;D_2__Bacilli;D_3__Lactobacillales;D_4__Leuconostocaceae;D_5__Leuconostoc	0.997569	7178	8.1761		0	0	0	0	0	0	0	0	0	0	0	0	0	0	0	0	0	0	0	0	0	0	0	0	0	0	0	0	0	0	117	0	0	0	0	0	0	0	0	0	0
b332140c75612b76b8cbb86a4a118219	Bombella apis strain MRM1 16S ribosomal RNA, partial sequence	NR_157653.1	98.7879	D_0__Bacteria;D_1__Proteobacteria;D_2__Alphaproteobacteria;D_3__Acetobacterales;D_4__Acetobacteraceae	0.99996	7044	7.54717		0	0	0	0	0	57	108	22	808	0	0	0	0	0	0	0	0	0	0	0	0	0	0	0	0	0	0	0	0	0	0	0	0	0	0	0	0	0	0	0	45
1e24d7a0bc34df054a182f96b829643d	Prevotella bryantii B14 16S ribosomal RNA, partial sequence	NR_028866.1	92.4699	D_0__Bacteria;D_1__Bacteroidetes;D_2__Bacteroidia;D_3__Bacteroidales;D_4__Prevotellaceae	0.986444	6975	5.66038		0	0	0	0	0	0	0	0	0	0	0	0	0	0	0	0	0	0	0	0	0	0	0	0	0	0	0	0	0	0	0	0	167	164	252	0	0	0	0	0	0
8c0e0d71018b1d9abd4e69f206d8f4e6	Snodgrassella alvi wkB2 16S ribosomal RNA, complete sequence	NR_118404.2	96.0961	D_0__Bacteria;D_1__Proteobacteria;D_2__Gammaproteobacteria;D_3__Betaproteobacteriales;D_4__Neisseriaceae	0.999122	6929	16.3522		0	0	60	1093	0	0	0	0	0	0	0	0	0	0	0	0	0	0	0	0	0	0	0	0	0	0	0	0	0	0	0	0	0	0	0	65	0	0	0	13	0
aef5abc36f0e74bd372fe23caa81ea94	Commensalibacter intestini A911 16S ribosomal RNA, partial sequence	NR_116307.1	97.0149	D_0__Bacteria;D_1__Proteobacteria;D_2__Alphaproteobacteria;D_3__Acetobacterales;D_4__Acetobacteraceae	0.999722	6885	7.54717		0	0	0	0	0	0	0	0	0	1362	0	0	100	0	802	0	0	0	0	0	0	0	0	0	0	0	0	0	0	0	0	0	0	0	0	0	0	0	0	0	0
a63a5ca8523af8919da0c1ae7c1ce414	Bombella apis strain MRM1 16S ribosomal RNA, partial sequence	NR_157653.1	98.7879	D_0__Bacteria;D_1__Proteobacteria;D_2__Alphaproteobacteria;D_3__Acetobacterales;D_4__Acetobacteraceae	0.999975	6747	16.9811		0	0	0	0	0	0	0	0	0	0	0	0	0	0	0	0	0	0	0	0	0	0	0	0	0	0	0	0	0	0	0	0	0	0	0	112	0	0	0	984	0
79fe8a6f3255a9119dc4503bbf12d338	Bifidobacterium pseudocatenulatum strain B1279 16S ribosomal RNA, partial sequence	NR_037117.1	98.1928	D_0__Bacteria;D_1__Actinobacteria;D_2__Actinobacteria;D_3__Bifidobacteriales;D_4__Bifidobacteriaceae;D_5__Bifidobacterium	0.993722	6667	55.3459		60	0	46	39	7	0	0	0	0	0	49	0	0	0	0	16	0	0	0	0	0	0	0	0	0	0	0	0	0	0	0	54	19	15	236	38	0	0	0	29	37
52a8ab1959c29940537bba3558b152fd	Bombella apis strain MRM1 16S ribosomal RNA, partial sequence	NR_157653.1	97.5758	D_0__Bacteria;D_1__Proteobacteria;D_2__Alphaproteobacteria;D_3__Acetobacterales;D_4__Acetobacteraceae;D_5__uncultured;D_6__uncultured Acetobacteraceae bacterium	0.820381	6567	1.88679		0	0	0	0	0	0	0	0	0	0	0	0	0	0	0	0	0	0	0	0	0	0	0	0	0	0	0	0	0	0	0	0	0	0	0	0	0	0	0	0	0
5eb2867a567c414fb2da034286e682e9	Lactobacillus kalixensis strain Kx127A2 16S ribosomal RNA, partial sequence	NR_029083.1	98.7952	D_0__Bacteria;D_1__Firmicutes;D_2__Bacilli;D_3__Lactobacillales;D_4__Lactobacillaceae;D_5__Lactobacillus	0.999917	6558	5.66038		0	0	0	0	0	0	32	0	0	0	0	0	0	0	0	0	0	0	0	0	0	0	0	0	0	0	0	0	0	0	588	0	0	0	0	0	0	0	0	0	0
30bb8d48237f937688d445d74635589b	Lactobacillus jinshani strain HSLZ-75 16S ribosomal RNA, partial sequence	NR_165780.1	95.2239	D_0__Bacteria;D_1__Firmicutes;D_2__Bacilli;D_3__Lactobacillales;D_4__Lactobacillaceae;D_5__Lactobacillus	0.884838	6484	10.0629		0	242	0	0	507	0	0	0	0	0	0	0	0	651	0	0	0	0	0	0	581	0	0	0	0	0	0	0	0	0	0	0	0	0	0	0	0	0	0	0	0
ad23805868e8ad655901d1134b4af9cd	Bifidobacterium bohemicum DSM 22767 strain JEMLUCVIII-4 16S ribosomal RNA, partial sequence	NR_108439.1	98.5075	D_0__Bacteria;D_1__Actinobacteria;D_2__Actinobacteria;D_3__Bifidobacteriales;D_4__Bifidobacteriaceae;D_5__Bifidobacterium	0.988732	6227	37.7358		81	26	60	0	0	0	91	0	0	40	181	0	0	0	92	0	44	216	12	349	0	0	0	0	0	0	0	0	0	0	268	0	0	0	0	196	0	0	0	19	0
41d0df14cf5dc9a9f3ee19a1660946ab	Snodgrassella alvi wkB2 16S ribosomal RNA, complete sequence	NR_118404.2	95.8209	D_0__Bacteria;D_1__Proteobacteria;D_2__Gammaproteobacteria;D_3__Betaproteobacteriales;D_4__Neisseriaceae	0.996816	6207	11.3208		0	0	675	5	0	0	0	0	0	0	0	0	0	0	0	0	0	0	0	0	0	0	0	0	0	0	0	0	0	0	0	0	0	0	0	359	0	0	0	55	0
e392a514199e2f76650a1d91d0d667de	Bifidobacterium commune strain H23-83 16S ribosomal RNA, partial sequence	NR_136422.1	99.1018	D_0__Bacteria;D_1__Actinobacteria;D_2__Actinobacteria;D_3__Bifidobacteriales;D_4__Bifidobacteriaceae;D_5__Bifidobacterium	0.989054	6180	29.5597		0	0	197	169	0	0	0	0	0	0	0	0	0	0	0	218	0	0	0	0	0	0	0	0	0	0	0	0	0	0	0	0	0	0	0	214	0	0	0	29	0
7bf6dd5a4ba6f7fa372da013f70a7b46	Snodgrassella alvi wkB2 16S ribosomal RNA, complete sequence	NR_118404.2	96.6767	D_0__Bacteria;D_1__Proteobacteria;D_2__Gammaproteobacteria;D_3__Betaproteobacteriales;D_4__Neisseriaceae	0.999814	6069	0.628931		0	0	0	0	0	0	0	0	0	0	0	0	0	0	0	0	6069	0	0	0	0	0	0	0	0	0	0	0	0	0	0	0	0	0	0	0	0	0	0	0	0
9b2e4bcbac28d75996a284eff81287b9	Lactobacillus ceti strain 142-2 16S ribosomal RNA, partial sequence	NR_042539.1	97.9042	D_0__Bacteria;D_1__Firmicutes;D_2__Bacilli;D_3__Lactobacillales;D_4__Lactobacillaceae;D_5__Lactobacillus	0.994878	6026	1.25786		0	0	0	0	0	0	0	0	0	0	0	0	0	0	0	0	0	0	0	0	0	0	0	0	0	0	0	0	0	0	648	0	0	0	0	0	0	0	0	0	0
0f828c856ecd183ec8cec37c469f1fee	Snodgrassella alvi wkB2 16S ribosomal RNA, complete sequence	NR_118404.2	96.3964	D_0__Bacteria;D_1__Proteobacteria;D_2__Gammaproteobacteria;D_3__Betaproteobacteriales;D_4__Neisseriaceae;D_5__Snodgrassella	0.711845	6024	2.51572		1381	0	0	0	0	0	0	0	0	0	0	22	0	0	0	0	0	0	0	0	0	0	0	0	0	0	0	0	0	0	0	0	0	0	0	0	0	0	0	0	0
a6c61f42eb65390bbadaba96c813ed97	Asaia siamensis strain NBRC 16457 16S ribosomal RNA, partial sequence	NR_113845.1	100	D_0__Bacteria;D_1__Proteobacteria;D_2__Alphaproteobacteria;D_3__Acetobacterales;D_4__Acetobacteraceae	0.999999	6022	1.88679		0	0	0	0	0	0	0	0	0	0	0	0	0	0	0	0	0	0	0	0	0	0	0	0	0	0	0	0	0	0	0	0	0	0	0	0	0	0	0	0	0
7a34b1bf54008cd8f39a6c87adad291e	Lactobacillus sanfranciscensis strain LMG 16002 16S ribosomal RNA, partial sequence	NR_116285.1	97.006	D_0__Bacteria;D_1__Firmicutes;D_2__Bacilli;D_3__Lactobacillales;D_4__Lactobacillaceae;D_5__Lactobacillus	0.973633	5958	33.9623		0	0	137	0	0	0	0	0	0	0	0	0	0	0	0	0	0	0	0	0	0	0	0	0	0	0	0	0	0	0	0	0	7	11	33	216	0	183	79	57	67
e7dd324c2d6374c5b54c04006f2f6c0d	Enterococcus wangshanyuanii strain MN05 16S ribosomal RNA, partial sequence	NR_159231.1	99.3976	D_0__Bacteria;D_1__Firmicutes;D_2__Bacilli;D_3__Lactobacillales;D_4__Enterococcaceae;D_5__Enterococcus	0.876129	5894	23.2704		0	0	105	0	0	0	0	0	0	0	0	0	0	0	0	69	0	0	0	0	0	0	0	0	0	0	0	0	0	0	0	0	0	0	0	197	0	0	0	0	0
35cfd01f2ac82405bf527e91259881f2	Lactobacillus amylovorus DSM 20531 16S ribosomal RNA, partial sequence	NR_043287.1	97.006	D_0__Bacteria;D_1__Firmicutes;D_2__Bacilli;D_3__Lactobacillales;D_4__Lactobacillaceae;D_5__Lactobacillus	0.99947	5671	15.0943		89	0	0	0	0	0	0	0	0	114	391	0	107	0	34	0	0	0	0	0	0	0	0	0	0	0	0	0	0	0	0	573	437	858	554	0	0	0	0	0	113
927395d0c3b0312b49c96f641d037876	Snodgrassella alvi wkB2 16S ribosomal RNA, complete sequence	NR_118404.2	96.6967	D_0__Bacteria;D_1__Proteobacteria;D_2__Gammaproteobacteria;D_3__Betaproteobacteriales;D_4__Neisseriaceae	0.99971	5671	2.51572		0	0	0	0	0	0	0	0	0	0	0	0	0	0	0	0	0	0	0	0	0	0	0	0	0	0	0	0	0	0	0	0	0	0	0	0	0	0	0	0	0
7e26389cf0758bc4f52f788fb382b953	Bombella apis strain MRM1 16S ribosomal RNA, partial sequence	NR_157653.1	98.7805	D_0__Bacteria;D_1__Proteobacteria;D_2__Alphaproteobacteria;D_3__Acetobacterales;D_4__Acetobacteraceae	0.999963	5635	5.03145		0	0	0	0	0	0	108	0	598	0	0	0	0	0	0	0	0	0	0	0	0	0	0	0	0	0	0	0	0	0	0	0	0	0	0	0	0	0	0	0	0
7bf63d3c7864bde26828f44f67bdaf43	Pseudomonas versuta strain L10.10 16S ribosomal RNA, partial sequence	NR_149823.1	100	D_0__Bacteria;D_1__Proteobacteria;D_2__Gammaproteobacteria;D_3__Pseudomonadales;D_4__Pseudomonadaceae;D_5__Pseudomonas;D_6__Pseudomonas fragi	0.875855	5582	28.3019		0	87	0	0	88	0	0	0	0	11	8	0	0	138	0	0	0	0	0	0	0	0	0	0	0	0	0	0	0	0	8	0	0	0	0	0	0	0	0	0	28
004b133e9c49e2b7135b3b2a2c45fbb9	Kosakonia oryziphila strain REICA_142 16S ribosomal RNA, partial sequence	NR_125587.1	96.1194	D_0__Bacteria;D_1__Proteobacteria;D_2__Gammaproteobacteria;D_3__Enterobacteriales;D_4__Enterobacteriaceae	0.956843	5552	7.54717		0	0	739	0	0	0	0	0	0	0	0	0	0	0	0	0	0	0	0	0	0	0	0	0	0	0	0	0	0	0	0	0	0	0	0	0	0	0	0	0	0
004af2d060008519bb0b0adab167aa52	Bifidobacterium bohemicum DSM 22767 strain JEMLUCVIII-4 16S ribosomal RNA, partial sequence	NR_108439.1	98.5075	D_0__Bacteria;D_1__Actinobacteria;D_2__Actinobacteria;D_3__Bifidobacteriales;D_4__Bifidobacteriaceae;D_5__Bifidobacterium	0.988598	5482	8.80503		0	0	0	0	0	0	0	0	0	0	0	0	0	0	0	0	0	0	0	0	0	0	0	0	0	0	0	0	0	0	0	0	0	0	0	0	0	157	158	0	0
197f054b0db0c6040e454b76fd873cbb	Lactobacillus amylovorus DSM 20531 16S ribosomal RNA, partial sequence	NR_043287.1	96.7066	D_0__Bacteria;D_1__Firmicutes;D_2__Bacilli;D_3__Lactobacillales;D_4__Lactobacillaceae;D_5__Lactobacillus	0.997673	5423	8.80503		538	0	0	0	0	0	0	0	0	74	583	0	108	0	143	0	0	0	0	0	0	0	0	0	0	0	0	0	0	0	0	0	0	0	0	0	0	0	0	0	0
7ce72916b34ac19d8cbebd896fb21c30	Fructobacillus tropaeoli strain F214-1 16S ribosomal RNA, partial sequence	NR_113043.1	100	D_0__Bacteria;D_1__Firmicutes;D_2__Bacilli;D_3__Lactobacillales;D_4__Leuconostocaceae;D_5__Fructobacillus;Ambiguous_taxa	0.964794	5358	30.1887		0	0	68	0	0	49	0	0	11	0	0	0	0	0	0	228	0	0	0	0	0	0	0	0	0	0	0	0	0	0	0	0	0	0	0	160	0	0	0	82	0
8e57f0760baa1bfe47681829bb023d43	Convivina intestini strain R-53105 16S ribosomal RNA, partial sequence	NR_136428.1	100	D_0__Bacteria;D_1__Firmicutes;D_2__Bacilli;D_3__Lactobacillales;D_4__Leuconostocaceae;D_5__Leuconostoc	0.999373	5261	6.91824		0	0	0	0	0	702	460	20	189	0	0	0	0	0	0	0	0	0	0	0	0	0	0	0	0	0	0	0	0	0	0	0	0	0	0	0	0	425	2382	0	0
98db72b7d73ddcd46346b625dafb4553	Apibacter adventoris strain wkB301 16S ribosomal RNA, complete sequence	NR_148773.1	98.4756	D_0__Bacteria;D_1__Bacteroidetes;D_2__Bacteroidia;D_3__Flavobacteriales;D_4__Weeksellaceae;D_5__Apibacter;Ambiguous_taxa	0.969587	5215	3.77358		0	0	0	0	0	0	0	0	0	0	0	0	0	0	0	0	0	0	0	0	0	0	0	0	0	0	0	0	0	0	0	0	0	0	0	369	0	0	0	0	0
514236a4b77f1f65c8034b9ef8272b45	Apibacter adventoris strain wkB301 16S ribosomal RNA, complete sequence	NR_148773.1	98.1595	D_0__Bacteria;D_1__Bacteroidetes;D_2__Bacteroidia;D_3__Flavobacteriales;D_4__Weeksellaceae;D_5__Apibacter;Ambiguous_taxa	0.957837	5189	5.66038		0	0	0	0	0	0	0	0	0	0	0	0	0	0	0	275	0	0	0	0	0	0	0	0	0	0	0	0	0	0	0	0	0	0	0	0	0	0	0	0	0
afc91bb6d394e1f12f7826c28ac66cc9	Gilliamella intestini strain LMG 28358 16S ribosomal RNA, partial sequence	NR_149811.1	95.1952	D_0__Bacteria;D_1__Proteobacteria;D_2__Gammaproteobacteria;D_3__Orbales;D_4__Orbaceae;D_5__Gilliamella	0.903124	5159	13.8365		0	59	0	0	48	0	0	0	0	0	0	0	0	0	0	17	0	0	0	0	0	0	0	0	0	0	0	0	0	0	0	0	0	0	0	646	0	0	0	0	0
b9bfa7e939e6c349ee7634aff8d7c567	Klebsiella variicola strain F2R9 16S ribosomal RNA, partial sequence	NR_025635.1	96.4072	D_0__Bacteria;D_1__Proteobacteria;D_2__Gammaproteobacteria;D_3__Enterobacteriales;D_4__Enterobacteriaceae	0.990381	4982	11.3208		0	0	0	0	0	0	0	0	0	0	0	0	0	0	0	0	0	0	0	0	0	0	0	0	0	0	0	0	0	0	0	0	0	0	0	0	0	0	0	0	0
fec17667c1bbb41a692468176b88b3e7	Bombella apis strain MRM1 16S ribosomal RNA, partial sequence	NR_157653.1	98.7805	D_0__Bacteria;D_1__Proteobacteria;D_2__Alphaproteobacteria;D_3__Acetobacterales;D_4__Acetobacteraceae	0.999977	4959	15.0943		0	0	0	0	0	0	0	0	0	0	0	0	0	0	0	0	0	0	0	0	0	0	0	0	0	0	0	0	0	0	0	0	0	0	0	77	0	0	0	641	0
d7bb333c476083418b256b3955725c6a	Acetobacter peroxydans strain JCM 25077 16S ribosomal RNA, partial sequence	NR_113554.1	94.5289	D_0__Bacteria;D_1__Proteobacteria;D_2__Alphaproteobacteria;D_3__Acetobacterales;D_4__Acetobacteraceae;D_5__uncultured;D_6__uncultured Acetobacteraceae bacterium	0.773201	4836	3.14465		0	0	0	0	0	0	0	0	0	0	0	0	0	0	0	0	0	0	0	0	0	0	0	0	0	0	0	0	0	0	0	0	0	0	0	0	0	734	381	0	0
7ae7c7d5ad921c4ed78e984aff4fec0a	Bifidobacterium bohemicum DSM 22767 strain JEMLUCVIII-4 16S ribosomal RNA, partial sequence	NR_108439.1	98.4985	D_0__Bacteria;D_1__Actinobacteria;D_2__Actinobacteria;D_3__Bifidobacteriales;D_4__Bifidobacteriaceae;D_5__Bifidobacterium	0.988556	4820	38.9937		66	18	50	0	0	0	56	0	0	0	145	5	35	0	57	0	41	183	7	268	0	0	0	0	0	0	0	0	0	0	190	0	0	0	0	140	0	0	0	13	0
26be8c6a76a1cde4a923484b0ae87a42	Snodgrassella alvi wkB2 16S ribosomal RNA, complete sequence	NR_118404.2	95.7958	D_0__Bacteria;D_1__Proteobacteria;D_2__Gammaproteobacteria;D_3__Betaproteobacteriales;D_4__Neisseriaceae	0.997075	4772	11.3208		0	0	554	11	0	0	0	0	0	0	0	0	0	0	0	0	0	0	0	0	0	0	0	0	0	0	0	0	0	0	0	0	0	0	0	307	0	0	0	34	0
3fae75a86bfcbf7a90d129a48116883f	Snodgrassella alvi wkB2 16S ribosomal RNA, complete sequence	NR_118404.2	96.3746	D_0__Bacteria;D_1__Proteobacteria;D_2__Gammaproteobacteria;D_3__Betaproteobacteriales;D_4__Neisseriaceae;D_5__Snodgrassella	0.709382	4701	2.51572		1054	0	0	0	0	0	0	0	0	0	0	0	0	0	0	0	0	0	0	0	0	0	0	0	0	0	0	0	0	0	0	0	0	0	0	0	0	0	0	0	0
c9b98e42826863ed99d86ddc2e181beb	Gilliamella intestini strain LMG 28358 16S ribosomal RNA, partial sequence	NR_149811.1	95.509	D_0__Bacteria;D_1__Proteobacteria;D_2__Gammaproteobacteria;D_3__Orbales;D_4__Orbaceae;D_5__Gilliamella	0.787172	4666	0.628931		0	0	0	0	0	0	0	0	0	0	0	0	0	0	0	0	0	0	0	0	0	0	0	0	0	0	0	0	0	0	0	0	0	0	0	0	0	0	0	0	0
35aaadce7f3d0d84fc02b9ea3f883685	Commensalibacter intestini A911 16S ribosomal RNA, partial sequence	NR_116307.1	96.7164	D_0__Bacteria;D_1__Proteobacteria;D_2__Alphaproteobacteria;D_3__Acetobacterales;D_4__Acetobacteraceae;D_5__uncultured;D_6__uncultured Acetobacteraceae bacterium	0.745615	4612	3.77358		0	0	0	0	0	0	0	0	0	0	0	0	0	0	0	0	0	0	0	0	0	0	0	0	0	0	0	0	0	0	0	0	0	0	0	0	0	0	0	0	0
674cee2db8a80ca5a8595bf6d94e43d7	Apibacter adventoris strain wkB301 16S ribosomal RNA, complete sequence	NR_148773.1	98.1707	D_0__Bacteria;D_1__Bacteroidetes;D_2__Bacteroidia;D_3__Flavobacteriales;D_4__Weeksellaceae;D_5__Apibacter;Ambiguous_taxa	0.968945	4609	2.51572		0	0	0	0	0	0	0	0	0	0	0	0	0	0	0	0	0	0	0	0	0	0	0	0	0	0	0	0	0	0	0	0	0	0	0	0	0	0	0	0	0
51afacf785554afddc528984fb251c3a	Commensalibacter intestini A911 16S ribosomal RNA, partial sequence	NR_116307.1	98.209	D_0__Bacteria;D_1__Proteobacteria;D_2__Alphaproteobacteria;D_3__Acetobacterales;D_4__Acetobacteraceae;D_5__Commensalibacter;Ambiguous_taxa	0.974007	4565	16.9811		0	0	231	0	0	0	0	0	0	0	0	0	0	0	0	35	0	0	0	0	0	0	0	0	0	0	0	0	0	0	0	0	0	0	0	65	0	0	0	0	0
f4f1fc1b29701f5d0b624f89ddab91c2	Klebsiella variicola strain F2R9 16S ribosomal RNA, partial sequence	NR_025635.1	96.1194	D_0__Bacteria;D_1__Proteobacteria;D_2__Gammaproteobacteria;D_3__Enterobacteriales;D_4__Enterobacteriaceae	0.949162	4478	15.0943		0	15	0	0	0	0	0	0	0	0	0	0	0	0	0	0	0	0	0	0	0	0	0	0	0	0	0	0	0	0	0	0	0	0	0	0	0	0	0	0	0
930df936dbfe4c6ab3cc755c53935e84	Lactobacillus sanfranciscensis strain LMG 16002 16S ribosomal RNA, partial sequence	NR_116285.1	96.988	D_0__Bacteria;D_1__Firmicutes;D_2__Bacilli;D_3__Lactobacillales;D_4__Lactobacillaceae;D_5__Lactobacillus	0.973759	4415	22.6415		0	0	107	0	0	0	0	0	0	0	0	0	0	0	0	0	0	0	0	0	0	0	0	0	0	0	0	0	0	0	0	0	0	0	0	163	0	156	61	0	50
ed589b3415d19226bee9dca279258ddc	Carnimonas nigrificans strain CTCBS 1 16S ribosomal RNA, partial sequence	NR_029342.1	96.0843	D_0__Bacteria;D_1__Proteobacteria;D_2__Gammaproteobacteria;D_3__Oceanospirillales;D_4__Halomonadaceae;D_5__Carnimonas;D_6__uncultured bacterium	0.969962	4407	5.03145		0	0	0	0	0	0	0	0	0	0	0	0	0	0	0	0	1025	176	484	189	0	0	0	0	0	0	0	0	0	0	0	0	0	0	0	0	0	0	0	0	0
36be3e54a9030886c48ed0c885703a9a	Convivina intestini strain R-53105 16S ribosomal RNA, partial sequence	NR_136428.1	100	D_0__Bacteria;D_1__Firmicutes;D_2__Bacilli;D_3__Lactobacillales;D_4__Leuconostocaceae;D_5__Leuconostoc	0.999365	4338	6.28931		0	0	0	0	0	606	358	0	150	0	0	0	0	0	0	0	0	0	0	0	0	0	0	0	0	0	0	0	0	0	0	0	0	0	0	0	0	365	2043	0	0
d4d95390812df0ea369fad80801fd72b	Acinetobacter bereziniae strain ATCC 17924 16S ribosomal RNA, partial sequence	NR_117625.1	100	D_0__Bacteria;D_1__Proteobacteria;D_2__Gammaproteobacteria;D_3__Pseudomonadales;D_4__Moraxellaceae;D_5__Acinetobacter	0.999993	4337	13.2075		0	0	0	0	0	0	0	0	0	0	0	0	0	355	0	0	0	0	0	0	0	0	0	0	0	0	0	0	0	0	0	0	0	0	0	0	0	0	0	0	0
d91fff9ab1c5f113e748d3724c046d5f	Myroides guanonis strain IM13 16S ribosomal RNA, partial sequence	NR_108885.1	99.6933	D_0__Bacteria;D_1__Bacteroidetes;D_2__Bacteroidia;D_3__Flavobacteriales;D_4__Flavobacteriaceae;D_5__Myroides;Ambiguous_taxa	0.755632	4333	11.9497		0	0	0	0	0	0	0	0	0	0	0	0	0	0	0	0	0	0	0	0	0	0	0	0	0	0	0	0	0	0	0	0	0	0	0	0	0	0	0	0	0
2dacb676a74036df1e52d53f973cc6ed	Neokomagataea tanensis NBRC 106556 strain BCC 25711 16S ribosomal RNA, partial sequence	NR_112959.1	98.4848	D_0__Bacteria;D_1__Proteobacteria;D_2__Alphaproteobacteria;D_3__Acetobacterales;D_4__Acetobacteraceae;D_5__Gluconobacter	0.786617	4274	6.28931		0	0	0	0	0	0	0	0	0	0	0	0	0	0	0	0	0	0	0	0	0	0	0	0	0	0	0	0	0	0	0	0	0	0	0	0	0	0	0	0	0
bf95d81684904ec3003e2065649426c0	Klebsiella variicola strain F2R9 16S ribosomal RNA, partial sequence	NR_025635.1	96.6967	D_0__Bacteria;D_1__Proteobacteria;D_2__Gammaproteobacteria;D_3__Enterobacteriales;D_4__Enterobacteriaceae	0.99567	4214	1.88679		0	0	0	90	0	0	0	0	0	0	0	0	0	0	0	0	0	0	0	0	0	0	0	0	0	0	0	0	0	0	0	0	0	0	0	0	0	0	0	0	0
3bff9310c8b798060601354a48a07c7d	Kosakonia oryziphila strain REICA_142 16S ribosomal RNA, partial sequence	NR_125587.1	96.0961	D_0__Bacteria;D_1__Proteobacteria;D_2__Gammaproteobacteria;D_3__Enterobacteriales;D_4__Enterobacteriaceae	0.946119	4197	7.54717		0	0	555	0	0	0	0	0	0	0	0	0	0	0	0	0	0	0	0	0	0	0	0	0	0	0	0	0	0	0	0	0	0	0	0	0	0	0	0	0	0
40f51523e0bda9892c669d644541a540	Snodgrassella alvi wkB2 16S ribosomal RNA, complete sequence	NR_118404.2	96.6967	D_0__Bacteria;D_1__Proteobacteria;D_2__Gammaproteobacteria;D_3__Betaproteobacteriales;D_4__Neisseriaceae	0.999737	4140	8.1761		0	0	0	0	0	0	0	0	0	0	67	0	0	0	0	0	0	0	108	14	0	0	0	0	0	0	0	0	0	0	0	0	0	0	0	0	0	2031	125	0	0
d2bb92c1e4c20ccd79331587d2593da6	Cosenzaea myxofaciens ATCC 19692 strain NCIMB 13273 16S ribosomal RNA, partial sequence	NR_043999.1	95.7958	D_0__Bacteria;D_1__Proteobacteria;D_2__Gammaproteobacteria;D_3__Orbales;D_4__Orbaceae;D_5__Gilliamella	0.874265	4130	1.88679		0	0	0	0	0	0	0	0	0	0	0	0	0	0	0	0	1230	1998	902	0	0	0	0	0	0	0	0	0	0	0	0	0	0	0	0	0	0	0	0	0	0
0d7886016ebec68a35fca4345dc71303	Acinetobacter venetianus RAG-1 = CIP 110063 strain ATCC 31012 16S ribosomal RNA, partial sequence	NR_042049.1	100	D_0__Bacteria;D_1__Proteobacteria;D_2__Gammaproteobacteria;D_3__Pseudomonadales;D_4__Moraxellaceae;D_5__Acinetobacter	0.999999	4123	8.80503		0	0	0	0	0	0	0	0	0	0	0	0	0	0	0	0	0	0	0	0	0	0	0	0	0	0	0	0	0	0	0	0	0	0	0	0	0	0	0	0	0
f9223e445d26ef85c71b7e9c566e048c	Bifidobacterium commune strain H23-83 16S ribosomal RNA, partial sequence	NR_136422.1	98.503	D_0__Bacteria;D_1__Actinobacteria;D_2__Actinobacteria;D_3__Bifidobacteriales;D_4__Bifidobacteriaceae;D_5__Bifidobacterium	0.944223	4110	9.43396		0	147	0	0	149	0	0	0	0	0	0	0	0	535	0	0	0	0	0	0	345	0	0	0	0	0	0	0	0	0	13	0	0	0	0	0	0	0	0	0	0
b8b5b91b1fdb9412f948adf9636a7607	Lactobacillus hamsteri strain DSM 5661 16S ribosomal RNA, partial sequence	NR_025448.1	97.9042	D_0__Bacteria;D_1__Firmicutes;D_2__Bacilli;D_3__Lactobacillales;D_4__Lactobacillaceae;D_5__Lactobacillus	0.99951	4039	11.9497		0	0	0	0	0	320	4	0	164	0	0	0	0	0	0	0	0	0	0	0	0	0	501	5	0	1029	102	179	5	108	228	0	0	0	0	0	370	0	0	0	0
dea77949fade5fd960c38342d004c0a8	Kosakonia oryziphila strain REICA_142 16S ribosomal RNA, partial sequence	NR_125587.1	94.8949	D_0__Bacteria;D_1__Proteobacteria;D_2__Gammaproteobacteria	0.99999	3973	13.2075		0	0	0	0	0	0	0	0	0	0	0	0	0	0	0	0	0	0	0	0	0	0	0	0	0	0	0	0	0	0	0	0	0	0	0	175	0	0	0	262	0
1612a2309e59c3bf80f05d3875d2f054	Commensalibacter intestini A911 16S ribosomal RNA, partial sequence	NR_116307.1	97.9104	D_0__Bacteria;D_1__Proteobacteria;D_2__Alphaproteobacteria;D_3__Acetobacterales;D_4__Acetobacteraceae	0.999627	3955	8.1761		0	0	0	0	0	0	0	0	0	436	0	0	172	0	610	0	0	0	0	0	0	0	0	0	0	0	0	0	0	0	0	0	0	0	0	0	0	0	0	0	0
cb7edd5ca2b2ac8b01e5a5af42c52659	Gilliamella intestini strain LMG 28358 16S ribosomal RNA, partial sequence	NR_149811.1	95.2096	D_0__Bacteria;D_1__Proteobacteria;D_2__Gammaproteobacteria;D_3__Orbales;D_4__Orbaceae;D_5__Gilliamella	0.810567	3893	6.91824		0	0	0	0	0	0	0	0	0	0	0	0	0	0	0	0	0	0	0	0	0	0	0	0	0	0	0	0	0	0	0	0	0	0	0	0	0	0	0	0	0
036fb2e2ef9eb34beb56ba1fc115c1c3	Gilliamella intestini strain LMG 28358 16S ribosomal RNA, partial sequence	NR_149811.1	95.1662	D_0__Bacteria;D_1__Proteobacteria;D_2__Gammaproteobacteria;D_3__Orbales;D_4__Orbaceae;D_5__Gilliamella	0.92302	3882	13.8365		0	57	0	0	0	0	0	0	0	0	0	0	0	0	0	11	0	0	0	0	0	0	0	0	0	0	0	0	0	0	19	0	0	0	0	485	0	0	0	0	0
b7ee63fbd5488deaf4c9c90ecab839f1	Snodgrassella alvi wkB2 16S ribosomal RNA, complete sequence	NR_118404.2	96.997	D_0__Bacteria;D_1__Proteobacteria;D_2__Gammaproteobacteria;D_3__Betaproteobacteriales;D_4__Neisseriaceae;D_5__Snodgrassella	0.710171	3835	5.03145		0	0	0	0	0	0	0	0	0	0	0	0	0	0	0	0	0	0	0	0	0	0	0	0	0	0	0	0	0	0	0	0	0	0	0	0	0	0	0	0	0
52585a264540cdb1dee26e6902b70bec	Fructobacillus tropaeoli strain F214-1 16S ribosomal RNA, partial sequence	NR_113043.1	100	D_0__Bacteria;D_1__Firmicutes;D_2__Bacilli;D_3__Lactobacillales;D_4__Leuconostocaceae;D_5__Fructobacillus;Ambiguous_taxa	0.967848	3830	18.239		0	0	0	47	0	0	0	4	0	0	0	0	0	0	0	237	0	0	0	0	0	0	0	0	0	0	0	0	0	0	0	0	0	0	0	101	0	0	0	77	0
3cb802d99a696b39f6fd4da162017a77	Snodgrassella alvi wkB2 16S ribosomal RNA, complete sequence	NR_118404.2	97.5976	D_0__Bacteria;D_1__Proteobacteria;D_2__Gammaproteobacteria;D_3__Betaproteobacteriales;D_4__Neisseriaceae;D_5__Snodgrassella	0.989417	3812	7.54717		0	0	0	113	0	0	0	0	0	0	0	0	0	0	0	0	0	0	0	0	0	0	0	0	0	0	0	0	0	0	0	0	0	0	0	0	0	0	0	0	0
2c8c69cc92e3b3cd6e3de1e483bfe6d9	Fructobacillus pseudoficulneus strain LC 51 16S ribosomal RNA, partial sequence	NR_042758.1	100	D_0__Bacteria;D_1__Firmicutes;D_2__Bacilli;D_3__Lactobacillales;D_4__Leuconostocaceae;D_5__Fructobacillus;Ambiguous_taxa	0.926194	3776	15.0943		0	0	38	0	0	0	0	0	0	0	0	0	0	0	0	195	0	0	0	0	0	0	0	0	0	0	0	0	0	0	0	0	0	0	0	43	0	0	0	87	0
561ccbf26c8944168f0bbd939d627cdb	Apibacter adventoris strain wkB301 16S ribosomal RNA, complete sequence	NR_148773.1	98.1595	D_0__Bacteria;D_1__Bacteroidetes;D_2__Bacteroidia;D_3__Flavobacteriales;D_4__Weeksellaceae;D_5__Apibacter;Ambiguous_taxa	0.965388	3714	2.51572		0	0	0	0	0	0	0	0	0	0	0	0	0	0	0	0	0	0	0	0	0	0	0	0	0	0	0	0	0	0	0	0	0	0	0	0	0	0	0	0	0
5f4384c4c328fc3c00342c0d65151b17	Lactobacillus mellis strain Hon2N 16S ribosomal RNA, partial sequence	NR_126249.1	98.8024	D_0__Bacteria;D_1__Firmicutes;D_2__Bacilli;D_3__Lactobacillales;D_4__Lactobacillaceae;D_5__Lactobacillus	0.999946	3666	10.0629		0	0	0	0	0	0	0	0	0	0	0	0	0	0	0	0	0	0	0	0	0	0	122	30	0	274	0	17	11	251	1293	0	0	0	0	0	0	0	0	0	0
6c5a5a616d472c0724c64e9cc99857ac	Snodgrassella alvi wkB2 16S ribosomal RNA, complete sequence	NR_118404.2	96.6967	D_0__Bacteria;D_1__Proteobacteria;D_2__Gammaproteobacteria;D_3__Betaproteobacteriales;D_4__Neisseriaceae;D_5__Snodgrassella	0.802142	3616	1.88679		0	0	0	0	0	0	0	0	0	0	0	0	0	0	0	0	0	0	0	0	0	0	0	0	0	0	0	0	0	0	0	0	0	0	0	0	0	0	0	0	0
e131aab5bdf64491b76f8bb405329239	Snodgrassella alvi wkB2 16S ribosomal RNA, complete sequence	NR_118404.2	96.3964	D_0__Bacteria;D_1__Proteobacteria;D_2__Gammaproteobacteria;D_3__Betaproteobacteriales;D_4__Neisseriaceae	0.999709	3555	1.88679		0	0	0	0	0	6	0	0	0	0	0	0	1182	0	0	0	0	0	0	0	0	0	0	0	0	0	0	0	0	0	0	0	0	0	0	0	0	0	0	0	0
942443b3206fb6f3d4eacc4d8333e1c7	Lactobacillus bombi strain BTLCH M1/2 16S ribosomal RNA, partial sequence	NR_134065.1	99.1018	D_0__Bacteria;D_1__Firmicutes;D_2__Bacilli;D_3__Lactobacillales;D_4__Lactobacillaceae;D_5__Lactobacillus	0.955693	3552	3.14465		0	0	0	0	0	0	0	0	0	0	0	0	0	0	0	0	0	0	0	0	0	0	0	0	0	0	0	0	0	0	0	0	0	0	0	0	0	0	0	0	0
4c22280f610778d6886bc5c2a8b6a079	Convivina intestini strain R-53105 16S ribosomal RNA, partial sequence	NR_136428.1	99.7015	D_0__Bacteria;D_1__Firmicutes;D_2__Bacilli;D_3__Lactobacillales;D_4__Leuconostocaceae;D_5__Leuconostoc	0.999496	3537	0		0	0	0	0	0	0	0	0	0	0	0	0	0	0	0	0	0	0	0	0	0	0	0	0	0	0	0	0	0	0	0	0	0	0	0	0	0	0	0	0	0
bb921bfb77a2e104c0511098c6a16ced	Gilliamella intestini strain LMG 28358 16S ribosomal RNA, partial sequence	NR_149811.1	95.4819	D_0__Bacteria;D_1__Proteobacteria;D_2__Gammaproteobacteria;D_3__Orbales;D_4__Orbaceae;D_5__Gilliamella	0.825029	3514	0.628931		0	0	0	0	0	0	0	0	0	0	0	0	0	0	0	0	0	0	0	0	0	0	0	0	0	0	0	0	0	0	0	0	0	0	0	0	0	0	0	0	0
d94a64c47c769e25c10560ec36c11f59	Commensalibacter intestini A911 16S ribosomal RNA, partial sequence	NR_116307.1	98.1982	D_0__Bacteria;D_1__Proteobacteria;D_2__Alphaproteobacteria;D_3__Acetobacterales;D_4__Acetobacteraceae;D_5__Commensalibacter;Ambiguous_taxa	0.969488	3479	15.7233		0	0	174	0	0	0	0	0	0	0	0	0	0	0	0	29	0	0	0	0	0	0	0	0	0	0	0	0	0	0	0	0	0	0	0	46	0	0	0	16	0
26ebf7e340ce070839f1c291534346b7	Dickeya chrysanthemi strain LMG 2804 16S ribosomal RNA, partial sequence	NR_119368.1	95.4955	D_0__Bacteria;D_1__Proteobacteria;D_2__Gammaproteobacteria	0.999998	3410	6.91824		32	0	0	0	0	0	0	0	0	0	0	0	0	0	124	0	0	0	0	0	0	0	0	0	0	0	0	0	0	0	0	0	0	0	0	0	0	0	0	0	0
70ffeebc84e4236f1cc6601ad8205f80	Brochothrix thermosphacta DSM 20171 = FSL F6-1036 16S ribosomal RNA, partial sequence	NR_042966.1	100	D_0__Bacteria;D_1__Firmicutes;D_2__Bacilli;D_3__Bacillales;D_4__Listeriaceae	0.988294	3367	9.43396		0	0	0	0	29	0	0	0	0	0	0	0	0	99	0	0	0	0	0	0	0	0	0	0	0	0	0	0	0	0	0	0	0	0	0	0	0	0	0	0	0
b1e3d94794d632a5327de885d99355ad	Klebsiella variicola strain F2R9 16S ribosomal RNA, partial sequence	NR_025635.1	96.6767	D_0__Bacteria;D_1__Proteobacteria;D_2__Gammaproteobacteria;D_3__Enterobacteriales;D_4__Enterobacteriaceae	0.994589	3347	1.88679		0	0	0	86	0	0	0	0	0	0	0	0	0	0	0	0	0	0	0	0	0	0	0	0	0	0	0	0	0	0	0	0	0	0	0	0	0	0	0	0	0
a4d569b33a33c62292a3845f9dbc7bac	Fructobacillus pseudoficulneus strain LC 51 16S ribosomal RNA, partial sequence	NR_042758.1	97.9104	D_0__Bacteria;D_1__Firmicutes;D_2__Bacilli;D_3__Lactobacillales;D_4__Leuconostocaceae;D_5__Fructobacillus;Ambiguous_taxa	0.891918	3325	15.0943		0	0	0	0	0	0	0	0	0	46	36	0	16	0	46	0	0	0	0	0	0	0	0	0	0	0	0	0	0	0	0	349	96	85	333	0	0	0	0	0	57
a95787fb604d66ede1ee10504c096350	Ignatzschineria larvae DSM 13226 strain L1/68 16S ribosomal RNA, partial sequence	NR_025382.1	98.1928	D_0__Bacteria;D_1__Proteobacteria;D_2__Gammaproteobacteria;D_3__Cardiobacteriales;D_4__Wohlfahrtiimonadaceae;D_5__Ignatzschineria;Ambiguous_taxa	0.999994	3301	14.4654		0	0	22	14	0	0	0	0	0	398	126	0	105	0	80	24	0	0	0	0	0	0	0	0	0	0	0	0	0	0	0	0	0	0	0	0	0	0	0	0	0
6de3c4d734d2f395572746abe9331f7a	Lactobacillus hamsteri strain DSM 5661 16S ribosomal RNA, partial sequence	NR_025448.1	97.8916	D_0__Bacteria;D_1__Firmicutes;D_2__Bacilli;D_3__Lactobacillales;D_4__Lactobacillaceae;D_5__Lactobacillus	0.999528	3300	13.2075		0	0	0	0	0	228	3	25	137	0	0	0	0	0	0	0	0	0	0	3	0	0	337	10	0	789	73	175	6	103	223	0	0	0	0	0	339	0	0	0	0
8d1ed31458b5c607a7d4f3e1fb849bf9	Snodgrassella alvi wkB2 16S ribosomal RNA, complete sequence	NR_118404.2	95.7958	D_0__Bacteria;D_1__Proteobacteria;D_2__Gammaproteobacteria;D_3__Betaproteobacteriales;D_4__Neisseriaceae	0.99975	3266	1.88679		0	0	0	0	0	0	0	0	0	0	0	0	0	0	0	0	0	0	0	0	0	0	0	0	0	0	0	0	0	0	0	0	0	0	0	0	0	0	0	0	0
ab33a6010fae1f9ce23c882756ca181b	Convivina intestini strain R-53105 16S ribosomal RNA, partial sequence	NR_136428.1	98.806	D_0__Bacteria;D_1__Firmicutes;D_2__Bacilli;D_3__Lactobacillales;D_4__Leuconostocaceae;D_5__Leuconostoc	0.997467	3199	14.4654		0	0	0	0	0	0	0	0	0	0	0	0	0	0	0	0	0	0	0	0	0	0	0	0	0	0	0	0	0	0	0	0	0	0	0	1655	0	0	0	248	0
93f418b7aa8b0579a745868c4668b8b0	Neisseria chenwenguii strain 10023 16S ribosomal RNA, partial sequence	NR_164951.1	96.0961	D_0__Bacteria;D_1__Proteobacteria;D_2__Gammaproteobacteria;D_3__Betaproteobacteriales;D_4__Neisseriaceae	0.997356	3176	12.5786		0	0	49	0	0	0	0	0	0	0	0	0	0	0	0	0	0	0	0	0	0	0	0	0	0	0	0	0	0	0	0	0	0	0	0	49	0	0	0	0	0
365c50d63129942ea757da4aa8595c39	Photobacterium aquimaris strain CAIM 1844 16S ribosomal RNA, partial sequence	NR_118299.1	100	D_0__Bacteria;D_1__Proteobacteria;D_2__Gammaproteobacteria;D_3__Vibrionales;D_4__Vibrionaceae;D_5__Photobacterium;D_6__uncultured bacterium	0.913071	3170	4.40252		0	47	0	0	81	0	0	0	0	0	0	0	0	590	0	0	0	0	0	0	24	0	0	0	0	0	0	0	0	0	0	0	0	0	0	0	0	0	0	0	0
db7f80fd447514933d49f96ef3d22612	Fructobacillus pseudoficulneus strain LC 51 16S ribosomal RNA, partial sequence	NR_042758.1	100	D_0__Bacteria;D_1__Firmicutes;D_2__Bacilli;D_3__Lactobacillales;D_4__Leuconostocaceae;D_5__Fructobacillus;Ambiguous_taxa	0.932865	3156	15.7233		0	0	0	0	0	0	0	0	0	0	0	0	0	0	0	148	0	0	0	0	0	0	0	0	0	0	0	0	0	0	0	0	0	0	0	44	0	9	0	68	0
ec683aafd1bf7dedd102bf0754d9676a	Acinetobacter venetianus RAG-1 = CIP 110063 strain ATCC 31012 16S ribosomal RNA, partial sequence	NR_042049.1	100	D_0__Bacteria;D_1__Proteobacteria;D_2__Gammaproteobacteria;D_3__Pseudomonadales;D_4__Moraxellaceae;D_5__Acinetobacter	0.999999	3138	5.03145		0	0	0	0	0	0	0	0	0	0	0	0	0	0	0	0	0	0	0	0	0	0	0	0	0	0	0	0	0	0	0	0	0	0	0	0	0	0	0	0	0
ee55e937acc58b10ace8b97dfc650e5f	Apibacter adventoris strain wkB301 16S ribosomal RNA, complete sequence	NR_148773.1	91.5663	D_0__Bacteria;D_1__Bacteroidetes;D_2__Bacteroidia;D_3__Flavobacteriales	0.821195	3036	16.9811		0	0	0	0	0	0	0	0	0	0	0	0	0	0	0	37	0	0	0	0	0	0	0	0	0	0	0	0	0	0	0	0	0	0	0	56	0	0	0	0	0
75e9c4d39b1b0c87255b042b1c2a33ea	Bifidobacterium merycicum strain JCM 8219 16S ribosomal RNA, partial sequence	NR_115643.1	98.2036	D_0__Bacteria;D_1__Actinobacteria;D_2__Actinobacteria;D_3__Bifidobacteriales;D_4__Bifidobacteriaceae;D_5__Bifidobacterium	0.994838	2996	14.4654		0	0	0	12	0	0	0	0	0	0	0	0	0	0	0	0	76	85	26	127	0	0	0	0	0	0	0	0	0	0	0	0	0	0	0	0	0	0	0	0	0
07f27429a8ebd9c12d42c4191c340efb	Kosakonia oryziphila strain REICA_142 16S ribosomal RNA, partial sequence	NR_125587.1	94.2943	D_0__Bacteria;D_1__Proteobacteria;D_2__Gammaproteobacteria;D_3__Orbales;D_4__Orbaceae;D_5__Gilliamella	0.777	2995	11.9497		0	0	0	0	0	0	0	0	0	0	0	0	0	0	0	0	0	0	0	0	0	0	0	0	0	0	0	0	0	0	0	0	0	0	0	0	0	0	0	0	21
60af2f878dd9e2a0df97ca67639d9620	Lactobacillus bombi strain BTLCH M1/2 16S ribosomal RNA, partial sequence	NR_134065.1	97.9167	D_0__Bacteria;D_1__Firmicutes;D_2__Bacilli;D_3__Lactobacillales;D_4__Lactobacillaceae;D_5__Lactobacillus	0.986847	2950	4.40252		0	0	0	0	0	0	0	0	0	0	0	0	0	0	0	0	0	0	0	0	0	0	0	0	0	0	0	0	0	0	0	0	0	0	0	0	0	0	0	0	0
95121d4551424c5d2704951ebe360d80	Convivina intestini strain R-53105 16S ribosomal RNA, partial sequence	NR_136428.1	99.403	D_0__Bacteria;D_1__Firmicutes;D_2__Bacilli;D_3__Lactobacillales;D_4__Leuconostocaceae;D_5__Leuconostoc	0.999474	2927	3.77358		0	0	0	0	0	0	0	0	0	0	0	0	0	0	0	0	0	0	0	0	0	0	0	0	0	0	0	0	0	0	0	0	0	0	0	0	0	0	0	0	0
ccf8649c1906f54081310cde4fac5277	Lactobacillus bombi strain BTLCH M1/2 16S ribosomal RNA, partial sequence	NR_134065.1	99.0964	D_0__Bacteria;D_1__Firmicutes;D_2__Bacilli;D_3__Lactobacillales;D_4__Lactobacillaceae;D_5__Lactobacillus	0.959208	2913	3.14465		0	0	0	0	0	0	0	0	0	0	0	0	0	0	0	0	0	0	0	0	0	0	0	0	0	0	0	0	0	0	0	0	0	0	0	0	0	0	0	0	0
95591a74a04e6bf4862fc7cfdcf84aeb	Wohlfahrtiimonas populi strain 34c10-3-10 16S ribosomal RNA, partial sequence	NR_159162.1	100	D_0__Bacteria;D_1__Proteobacteria;D_2__Gammaproteobacteria;D_3__Cardiobacteriales;D_4__Wohlfahrtiimonadaceae;D_5__Ignatzschineria;Ambiguous_taxa	0.993483	2861	8.1761		0	0	0	0	0	0	0	0	0	58	0	0	0	0	0	0	0	0	0	0	0	0	0	0	0	0	0	0	0	0	0	0	0	0	0	0	0	0	0	0	0
400805f7b0c7a47dbf11773105269504	Snodgrassella alvi wkB2 16S ribosomal RNA, complete sequence	NR_118404.2	96.3746	D_0__Bacteria;D_1__Proteobacteria;D_2__Gammaproteobacteria;D_3__Betaproteobacteriales;D_4__Neisseriaceae	0.999732	2847	1.25786		0	0	0	0	0	0	0	0	0	0	0	0	898	0	0	0	0	0	0	0	0	0	0	0	0	0	0	0	0	0	0	0	0	0	0	0	0	0	0	0	0
4eb51f73ab6ddcb57c6398f7595faaa9	Acetobacter peroxydans strain JCM 25077 16S ribosomal RNA, partial sequence	NR_113554.1	95.4407	D_0__Bacteria;D_1__Proteobacteria;D_2__Alphaproteobacteria;D_3__Acetobacterales;D_4__Acetobacteraceae;D_5__uncultured;D_6__uncultured Acetobacteraceae bacterium	0.985453	2823	2.51572		0	0	0	0	0	65	83	0	0	0	0	0	0	0	0	0	0	0	0	0	0	0	0	0	0	0	0	0	0	0	0	0	0	0	0	0	0	0	0	0	0
1385198d9b52a2927b12f6c44fdf5f35	Lactobacillus jinshani strain HSLZ-75 16S ribosomal RNA, partial sequence	NR_165780.1	94.9254	D_0__Bacteria;D_1__Firmicutes;D_2__Bacilli;D_3__Lactobacillales;D_4__Lactobacillaceae;D_5__Lactobacillus	0.876716	2727	8.80503		0	210	0	0	315	0	0	0	0	0	0	0	0	343	0	0	0	0	0	0	147	0	0	0	0	0	0	0	0	0	0	0	0	0	0	0	0	0	0	0	0
eca23e46fd5890b2294e4295fa477349	Fructobacillus pseudoficulneus strain LC 51 16S ribosomal RNA, partial sequence	NR_042758.1	97.8979	D_0__Bacteria;D_1__Firmicutes;D_2__Bacilli;D_3__Lactobacillales;D_4__Leuconostocaceae;D_5__Fructobacillus;Ambiguous_taxa	0.89839	2720	13.2075		27	0	0	0	0	0	0	0	0	42	0	0	0	0	0	0	0	0	0	0	0	0	0	0	0	0	0	0	0	0	0	283	101	76	294	0	0	0	0	0	52
08e5caebc176652d1f246a3a84c94b88	Lactobacillus helsingborgensis strain Bma5N 16S ribosomal RNA, partial sequence	NR_126253.1	98.5119	D_0__Bacteria;D_1__Firmicutes;D_2__Bacilli;D_3__Lactobacillales;D_4__Lactobacillaceae;D_5__Lactobacillus	0.999963	2699	3.14465		0	0	0	0	0	0	0	0	0	0	0	0	0	0	0	0	358	226	1510	262	0	0	0	0	0	0	0	0	0	0	0	0	0	0	0	0	0	0	0	0	0
836ae87e672da2131cb0f430158ff764	Collinsella bouchesdurhonensis strain Marseille-P3296 16S ribosomal RNA, partial sequence	NR_147379.1	96.6361	D_0__Bacteria;D_1__Actinobacteria;D_2__Coriobacteriia;D_3__Coriobacteriales;D_4__Atopobiaceae	0.840967	2685	0		0	0	0	0	0	0	0	0	0	0	0	0	0	0	0	0	0	0	0	0	0	0	0	0	0	0	0	0	0	0	0	0	0	0	0	0	0	0	0	0	0
4bdcc0c1c679f41cb210379c979c1e59	Comamonas humi strain GAU11 16S ribosomal RNA, partial sequence	NR_134009.1	100	D_0__Bacteria;D_1__Proteobacteria;D_2__Gammaproteobacteria;D_3__Betaproteobacteriales;D_4__Burkholderiaceae	0.999985	2667	9.43396		0	44	0	0	0	0	0	0	0	0	0	0	0	0	0	39	0	0	0	0	0	0	0	0	0	0	0	0	0	0	0	0	0	0	0	0	0	0	0	0	0
05c41f233602d0546c0f95b4b32bbe55	Lactobacillus melliventris strain Hma8N 16S ribosomal RNA, partial sequence	NR_126252.1	98.8095	D_0__Bacteria;D_1__Firmicutes;D_2__Bacilli;D_3__Lactobacillales;D_4__Lactobacillaceae;D_5__Lactobacillus;D_6__uncultured Lactobacillus sp.	0.754287	2655	2.51572		0	0	0	0	0	61	0	0	14	0	0	0	0	0	0	0	0	0	0	0	0	0	0	0	0	0	0	0	0	0	0	0	0	0	0	0	0	0	0	0	0
0f017dbcf5751c63243995af8273b834	Mixta tenebrionis strain BIT-26 16S ribosomal RNA, partial sequence	NR_170465.1	97.2973	D_0__Bacteria;D_1__Proteobacteria;D_2__Gammaproteobacteria;D_3__Enterobacteriales;D_4__Enterobacteriaceae	0.999291	2654	18.239		0	0	146	38	0	0	0	0	0	0	0	0	0	0	0	52	0	0	0	0	0	0	0	0	0	0	0	0	0	0	0	0	0	0	0	0	0	0	0	0	0
ae9bef22776b9e3f0b70af4ebaa59f13	Orbus sasakiae strain C7 16S ribosomal RNA, partial sequence	NR_109477.1	95.8084	D_0__Bacteria;D_1__Proteobacteria;D_2__Gammaproteobacteria;D_3__Orbales;D_4__Orbaceae;D_5__Gilliamella	0.795365	2619	0.628931		0	0	0	0	0	0	0	0	0	0	0	0	0	0	0	0	0	0	0	0	0	0	0	0	0	0	0	0	0	0	0	0	0	0	0	0	2619	0	0	0	0
baf7df83dd5e852cf4dfed0403ed4323	Lactobacillus bombi strain BTLCH M1/2 16S ribosomal RNA, partial sequence	NR_134065.1	97.3214	D_0__Bacteria;D_1__Firmicutes;D_2__Bacilli;D_3__Lactobacillales;D_4__Lactobacillaceae;D_5__Lactobacillus	0.984318	2618	3.14465		0	0	0	0	0	0	0	0	0	0	0	0	0	0	0	0	0	0	0	0	0	0	0	0	0	0	0	0	0	0	0	0	0	0	0	0	0	0	0	0	0
82b41564e4d9251a355e8f3993bad8cc	Klebsiella variicola strain F2R9 16S ribosomal RNA, partial sequence	NR_025635.1	96.4072	D_0__Bacteria;D_1__Proteobacteria;D_2__Gammaproteobacteria;D_3__Enterobacteriales;D_4__Enterobacteriaceae	0.986263	2613	9.43396		0	19	534	0	0	0	0	0	0	0	0	0	0	0	0	0	0	0	0	0	0	0	0	0	0	0	0	0	0	0	0	0	0	0	0	0	0	0	0	0	0
92af35ce9b14c77f9a8a242d47688f86	Convivina intestini strain R-53105 16S ribosomal RNA, partial sequence	NR_136428.1	99.403	D_0__Bacteria;D_1__Firmicutes;D_2__Bacilli;D_3__Lactobacillales;D_4__Leuconostocaceae;D_5__Leuconostoc	0.999601	2611	12.5786		40	0	0	0	0	0	0	0	0	111	163	0	0	0	37	0	0	0	0	0	0	0	0	0	0	0	0	0	0	0	0	21	81	274	228	0	0	0	0	0	306
4579ccdadadc0e441ce5b6645dd38a74	[Erwinia] teleogrylli strain SCU-B244 16S ribosomal RNA, partial sequence	NR_144582.1	96.1194	D_0__Bacteria;D_1__Proteobacteria;D_2__Gammaproteobacteria;D_3__Enterobacteriales;D_4__Enterobacteriaceae	0.983363	2569	3.14465		0	0	267	0	0	0	0	0	0	0	0	0	0	0	0	0	0	0	0	0	0	0	0	0	0	0	0	0	0	0	0	0	0	0	0	0	0	0	0	0	0
fe41a439e69d44641af805c02c6b903a	Acinetobacter rudis strain G30 16S ribosomal RNA, partial sequence	NR_115988.1	100	D_0__Bacteria;D_1__Proteobacteria;D_2__Gammaproteobacteria;D_3__Pseudomonadales;D_4__Moraxellaceae;D_5__Acinetobacter	0.999971	2527	3.14465		0	0	0	0	0	0	0	0	0	0	0	0	0	0	0	0	0	0	0	0	0	0	0	0	0	0	0	0	0	0	0	0	0	0	0	0	0	0	0	0	0
29977f6c24ddd107d3db22f59a133da9	Rosenbergiella collisarenosi strain 8.8A 16S ribosomal RNA, partial sequence	NR_126304.1	100	D_0__Bacteria;D_1__Proteobacteria;D_2__Gammaproteobacteria;D_3__Enterobacteriales;D_4__Enterobacteriaceae	0.999997	2518	16.3522		0	0	0	0	0	0	19	14	0	0	0	0	0	0	0	0	0	0	0	0	0	0	0	0	0	0	0	0	0	0	0	15	52	18	255	0	0	0	0	0	48
259ccf7f6f882c717ca177fa0b5f99a5	Vagococcus fessus strain m2661/98/1 16S ribosomal RNA, partial sequence	NR_025360.1	100	D_0__Bacteria;D_1__Firmicutes;D_2__Bacilli;D_3__Lactobacillales;D_4__Enterococcaceae	0.847959	2497	8.1761		0	0	0	0	0	0	0	0	0	7	13	0	0	0	0	0	0	0	0	0	0	0	0	0	0	0	0	0	0	0	0	0	0	0	0	0	0	0	0	0	0
bf6040f4e9e67c2e674ee8284e56d6cf	Photobacterium aquimaris strain CAIM 1844 16S ribosomal RNA, partial sequence	NR_118299.1	100	D_0__Bacteria;D_1__Proteobacteria;D_2__Gammaproteobacteria;D_3__Vibrionales;D_4__Vibrionaceae;D_5__Photobacterium;D_6__uncultured bacterium	0.895887	2491	4.40252		0	35	0	0	89	0	0	0	0	0	0	0	0	465	0	0	0	0	0	0	0	0	0	0	0	0	0	0	0	0	0	0	0	0	0	0	0	0	0	0	0
8971819c7cb8711b85588c31a3bddf11	Lactobacillus ultunensis strain Kx146C1 16S ribosomal RNA, partial sequence	NR_042802.1	97.9042	D_0__Bacteria;D_1__Firmicutes;D_2__Bacilli;D_3__Lactobacillales;D_4__Lactobacillaceae;D_5__Lactobacillus;D_6__uncultured Lactobacillus sp.	0.767381	2474	0		0	0	0	0	0	0	0	0	0	0	0	0	0	0	0	0	0	0	0	0	0	0	0	0	0	0	0	0	0	0	0	0	0	0	0	0	0	0	0	0	0
d7e8498d4549816614d094ff007a6d49	Lactobacillus ozensis DSM 23829 = JCM 17196 strain Mizu2-1 16S ribosomal RNA, partial sequence	NR_113194.1	96.7066	D_0__Bacteria;D_1__Firmicutes;D_2__Bacilli;D_3__Lactobacillales;D_4__Lactobacillaceae;D_5__Lactobacillus;D_6__uncultured Bacilli bacterium	0.729353	2455	9.43396		0	0	25	0	0	198	0	0	1593	0	0	0	0	0	0	0	0	0	0	0	0	0	0	0	0	0	0	0	0	0	0	0	0	0	0	21	0	0	0	0	0
3c4a201cb1759681325113bd6be41932	Bartonella australis Aust/NH1 16S ribosomal RNA, partial sequence	NR_102494.1	97.6261	D_0__Bacteria;D_1__Proteobacteria;D_2__Alphaproteobacteria;D_3__Rhizobiales;D_4__Rhizobiaceae;D_5__Bartonella	0.845632	2372	0		0	0	0	0	0	0	0	0	0	0	0	0	0	0	0	0	0	0	0	0	0	0	0	0	0	0	0	0	0	0	0	0	0	0	0	0	0	0	0	0	0
2f4e71eb143e79734b34be5601384408	Convivina intestini strain R-53105 16S ribosomal RNA, partial sequence	NR_136428.1	98.7988	D_0__Bacteria;D_1__Firmicutes;D_2__Bacilli;D_3__Lactobacillales;D_4__Leuconostocaceae;D_5__Leuconostoc	0.997352	2360	10.6918		0	0	0	0	0	0	0	0	0	0	0	0	0	0	0	0	0	0	0	0	0	0	0	0	0	0	0	0	0	0	0	0	0	0	0	1284	0	0	0	188	0
148cb76ae440028ffe8124e3e7394bdb	Bifidobacterium merycicum strain JCM 8219 16S ribosomal RNA, partial sequence	NR_115643.1	98.1928	D_0__Bacteria;D_1__Actinobacteria;D_2__Actinobacteria;D_3__Bifidobacteriales;D_4__Bifidobacteriaceae;D_5__Bifidobacterium	0.994678	2339	14.4654		0	0	0	3	0	0	0	0	0	0	0	0	0	0	0	0	56	78	23	107	0	0	0	0	0	0	0	0	0	0	0	0	0	0	0	0	0	0	0	0	0
f69d6917b45743b487987cd854604518	Bartonella apis strain PEB0122 16S ribosomal RNA, partial sequence	NR_147774.1	100	D_0__Bacteria;D_1__Proteobacteria;D_2__Alphaproteobacteria;D_3__Rhizobiales;D_4__Rhizobiaceae;D_5__Bartonella;D_6__uncultured Rhizobiales bacterium	0.97666	2292	11.3208		0	0	344	43	0	0	0	0	0	0	0	0	0	0	0	0	0	0	0	0	0	0	0	0	0	0	0	0	0	0	0	0	0	0	0	0	0	0	0	0	0
1cd0c95d17f2e9d7c3b9be8da6fb1d4f	Gilliamella apicola strain wkB1 16S ribosomal RNA, complete sequence	NR_121727.1	95.4955	D_0__Bacteria;D_1__Proteobacteria;D_2__Gammaproteobacteria	0.999998	2275	1.88679		0	0	0	0	0	0	0	0	0	0	0	0	0	0	0	0	0	0	0	0	0	0	0	0	0	0	0	0	0	0	0	0	0	0	0	0	0	0	0	0	0
b315c871cab68f8f9f31762a298763b9	Ignatzschineria larvae DSM 13226 strain L1/68 16S ribosomal RNA, partial sequence	NR_025382.1	98.1818	D_0__Bacteria;D_1__Proteobacteria;D_2__Gammaproteobacteria;D_3__Cardiobacteriales;D_4__Wohlfahrtiimonadaceae;D_5__Ignatzschineria;Ambiguous_taxa	0.999994	2266	9.43396		0	0	0	0	0	0	0	0	0	348	68	0	0	0	49	0	0	0	0	0	0	0	0	0	0	0	0	0	0	0	0	0	0	0	0	0	0	0	0	0	0
391cb6fb667c3c65070b1cb2fcc00ec3	Photorhabdus temperata strain XINach 16S ribosomal RNA, partial sequence	NR_028871.1	96.997	D_0__Bacteria;D_1__Proteobacteria;D_2__Gammaproteobacteria;D_3__Enterobacteriales;D_4__Enterobacteriaceae	0.999517	2248	13.8365		0	0	144	0	0	0	0	0	0	0	0	0	0	0	0	97	0	0	0	0	0	0	0	0	0	0	0	0	0	0	0	0	0	0	0	0	0	0	0	10	0
a013fe7c460649bafd95400d422b12fb	Convivina intestini strain R-53105 16S ribosomal RNA, partial sequence	NR_136428.1	99.3994	D_0__Bacteria;D_1__Firmicutes;D_2__Bacilli;D_3__Lactobacillales;D_4__Leuconostocaceae;D_5__Leuconostoc	0.999587	2212	11.3208		37	0	0	0	0	0	0	0	0	102	142	0	0	0	33	0	0	0	0	0	0	0	0	0	0	0	0	0	0	0	0	0	81	208	169	0	0	0	0	0	280
a9de683e3ec9369004d209b8c209d65f	Fructobacillus durionis strain D-24 16S ribosomal RNA, partial sequence	NR_042285.1	97.3134	D_0__Bacteria;D_1__Firmicutes;D_2__Bacilli;D_3__Lactobacillales;D_4__Leuconostocaceae;D_5__Fructobacillus;Ambiguous_taxa	0.9998	2199	5.03145		0	0	0	0	0	0	0	0	0	0	0	0	0	0	0	0	72	1479	96	285	0	0	0	0	0	0	0	0	0	0	0	0	0	0	0	0	0	0	0	0	0
f8758e6b2d066f6798bf24287cac4395	Lactobacillus kullabergensis strain Biut2N 16S ribosomal RNA, partial sequence	NR_126251.1	94.6746	D_0__Bacteria;D_1__Firmicutes;D_2__Bacilli;D_3__Lactobacillales;D_4__Lactobacillaceae;D_5__Lactobacillus	0.949149	2150	10.6918		0	0	0	0	0	0	0	0	0	92	143	0	71	0	0	0	0	0	0	0	0	0	0	0	0	0	0	0	0	0	0	182	185	397	81	0	0	0	0	0	127
291c42655599a7d0c877634277d6d06d	Collinsella bouchesdurhonensis strain Marseille-P3296 16S ribosomal RNA, partial sequence	NR_147379.1	96.6154	D_0__Bacteria;D_1__Actinobacteria;D_2__Coriobacteriia;D_3__Coriobacteriales;D_4__Atopobiaceae	0.830052	2099	0		0	0	0	0	0	0	0	0	0	0	0	0	0	0	0	0	0	0	0	0	0	0	0	0	0	0	0	0	0	0	0	0	0	0	0	0	0	0	0	0	0
93ada5ea6226cb2677739dfc262a6bf5	Klebsiella variicola strain F2R9 16S ribosomal RNA, partial sequence	NR_025635.1	95.8209	D_0__Bacteria;D_1__Proteobacteria;D_2__Gammaproteobacteria;D_3__Enterobacteriales;D_4__Enterobacteriaceae	0.884788	2079	4.40252		0	0	0	0	0	0	0	0	0	0	0	0	0	0	0	0	0	0	0	0	0	0	0	0	0	0	0	0	0	0	0	0	0	0	0	0	0	0	0	503	0
7fecb54aec9176ce6e8ad4eb27210752	Mixta tenebrionis strain BIT-26 16S ribosomal RNA, partial sequence	NR_170465.1	97.281	D_0__Bacteria;D_1__Proteobacteria;D_2__Gammaproteobacteria;D_3__Enterobacteriales;D_4__Enterobacteriaceae	0.999117	2074	18.8679		0	16	112	0	0	0	0	0	0	0	0	0	0	0	0	31	0	0	0	0	0	0	0	0	0	0	0	0	0	0	0	0	0	0	0	0	0	0	0	0	0
2ef74e777ed45bef225935e429cb71c7	Lactobacillus aviarius subsp. araffinosus strain LMG 23560 16S ribosomal RNA, partial sequence	NR_104979.1	97.006	D_0__Bacteria;D_1__Firmicutes;D_2__Bacilli;D_3__Lactobacillales;D_4__Lactobacillaceae;D_5__Lactobacillus	0.994432	2068	11.3208		0	0	0	0	0	0	0	0	0	0	0	0	0	0	0	0	0	0	0	0	0	4	242	0	0	82	0	59	71	67	0	0	0	0	20	0	0	0	0	0	0
2240859a35180b19c9af004226d63302	Lactobacillus ozensis DSM 23829 = JCM 17196 strain Mizu2-1 16S ribosomal RNA, partial sequence	NR_113194.1	96.6867	D_0__Bacteria;D_1__Firmicutes;D_2__Bacilli;D_3__Lactobacillales;D_4__Lactobacillaceae;D_5__Lactobacillus;D_6__uncultured Bacilli bacterium	0.725433	2059	10.0629		0	0	27	0	0	137	0	0	1329	0	0	0	0	0	0	0	0	0	0	0	0	0	0	0	0	0	0	0	0	0	0	0	0	0	0	31	0	0	0	17	0
b3e1b4381d94100241d7b081c690ebcb	Acinetobacter rudis strain G30 16S ribosomal RNA, partial sequence	NR_115988.1	100	D_0__Bacteria;D_1__Proteobacteria;D_2__Gammaproteobacteria;D_3__Pseudomonadales;D_4__Moraxellaceae;D_5__Acinetobacter	0.999968	2011	3.77358		0	0	0	0	0	0	0	0	0	0	0	0	0	0	0	0	0	0	0	0	0	0	0	0	0	0	0	0	0	0	0	0	0	0	0	0	0	0	0	0	0
7c6d3aee61418b170b79866b642049d7	Klebsiella variicola strain F2R9 16S ribosomal RNA, partial sequence	NR_025635.1	95.8209	D_0__Bacteria;D_1__Proteobacteria;D_2__Gammaproteobacteria;D_3__Enterobacteriales;D_4__Enterobacteriaceae	0.912521	2001	4.40252		0	0	0	0	0	0	0	0	0	0	0	0	0	0	0	441	0	0	0	0	0	0	0	0	0	0	0	0	0	0	0	0	0	0	0	0	0	0	0	0	0
bf9838a2a71bccf90f0ef9d6d3b47cda	Snodgrassella alvi wkB2 16S ribosomal RNA, complete sequence	NR_118404.2	98.4985	D_0__Bacteria;D_1__Proteobacteria;D_2__Gammaproteobacteria;D_3__Betaproteobacteriales;D_4__Neisseriaceae;D_5__Snodgrassella	0.996307	1993	1.25786		0	0	0	0	0	0	0	0	0	0	0	0	0	0	0	0	0	0	0	0	0	0	0	0	0	0	0	0	0	0	0	0	0	0	0	0	0	0	0	0	0
fc44d29026bab8652b3bc7fbc693fd71	[Erwinia] teleogrylli strain SCU-B244 16S ribosomal RNA, partial sequence	NR_144582.1	96.1194	D_0__Bacteria;D_1__Proteobacteria;D_2__Gammaproteobacteria;D_3__Enterobacteriales;D_4__Enterobacteriaceae	0.98823	1973	7.54717		0	0	0	0	37	0	0	0	0	0	0	0	0	12	0	763	0	0	0	0	0	0	0	0	0	0	0	0	0	0	0	0	0	0	0	0	0	0	0	0	0
8fe081996265f27af2b7d1262c6b4130	Vagococcus fessus strain m2661/98/1 16S ribosomal RNA, partial sequence	NR_025360.1	100	D_0__Bacteria;D_1__Firmicutes;D_2__Bacilli;D_3__Lactobacillales;D_4__Enterococcaceae	0.858543	1948	5.66038		0	0	0	0	0	0	0	0	0	9	0	0	0	0	0	0	0	0	0	0	0	0	0	0	0	0	0	0	0	0	0	0	0	0	0	0	0	0	0	0	0
bb180f9211bab245cfd6a094cc214f7b	Klebsiella variicola strain F2R9 16S ribosomal RNA, partial sequence	NR_025635.1	96.1194	D_0__Bacteria;D_1__Proteobacteria;D_2__Gammaproteobacteria;D_3__Enterobacteriales;D_4__Enterobacteriaceae	0.929288	1938	6.91824		0	0	484	0	0	0	0	0	0	0	0	0	0	0	0	0	0	0	0	0	0	0	0	0	0	0	0	0	0	0	0	0	0	0	0	0	0	0	0	220	0
5a0dacefedb8d6a016747ba55b8383df	Comamonas humi strain GAU11 16S ribosomal RNA, partial sequence	NR_134009.1	100	D_0__Bacteria;D_1__Proteobacteria;D_2__Gammaproteobacteria;D_3__Betaproteobacteriales;D_4__Burkholderiaceae	0.999984	1935	8.80503		0	0	0	0	20	0	0	0	0	0	0	0	0	0	0	34	0	0	0	0	0	0	0	0	0	0	0	0	0	0	0	0	0	0	0	0	0	0	0	0	0
4a9842e04d80014ee2d77c0c420de3de	Prevotella bryantii B14 16S ribosomal RNA, partial sequence	NR_028866.1	92.1922	D_0__Bacteria;D_1__Bacteroidetes;D_2__Bacteroidia;D_3__Bacteroidales;D_4__Prevotellaceae	0.978913	1935	3.77358		0	0	0	0	0	0	0	0	0	0	0	0	0	0	0	0	0	0	0	0	0	0	0	0	0	0	0	0	0	0	0	0	76	109	103	0	0	0	0	0	0
8cb1962905cebc658ed336b06fd71196	Kosakonia oryziphila strain REICA_142 16S ribosomal RNA, partial sequence	NR_125587.1	94.5946	D_0__Bacteria;D_1__Proteobacteria;D_2__Gammaproteobacteria;D_3__Orbales;D_4__Orbaceae;D_5__Gilliamella	0.734695	1919	6.28931		0	0	0	0	0	0	0	0	0	0	0	0	0	0	0	0	0	0	0	0	0	0	0	0	0	0	0	0	0	0	0	0	0	0	0	0	0	0	0	0	0
e608c221b1c8bff374379a058aa11582	Bacteroides zoogleoformans strain JCM 16136 16S ribosomal RNA, partial sequence	NR_113353.1	96.6361	D_0__Bacteria;D_1__Bacteroidetes;D_2__Bacteroidia;D_3__Bacteroidales;D_4__Bacteroidaceae;D_5__Bacteroides	0.986657	1881	8.80503		0	52	0	0	45	0	0	0	0	0	0	0	0	0	0	0	0	0	0	0	0	0	0	0	0	0	0	0	0	0	11	0	0	0	0	0	0	0	0	0	0
0d9da202f645d69d271231602ff30f18	Snodgrassella alvi wkB2 16S ribosomal RNA, complete sequence	NR_118404.2	96.3964	D_0__Bacteria;D_1__Proteobacteria;D_2__Gammaproteobacteria;D_3__Betaproteobacteriales;D_4__Neisseriaceae;D_5__Snodgrassella	0.776869	1880	3.77358		0	0	0	0	0	0	0	0	0	0	0	0	0	0	0	0	0	0	0	0	0	0	0	0	0	0	0	0	0	0	0	0	0	0	0	0	0	0	0	0	0
be9cf2697f7bbf30993c3ba0129c9109	Rosenbergiella collisarenosi strain 8.8A 16S ribosomal RNA, partial sequence	NR_126304.1	100	D_0__Bacteria;D_1__Proteobacteria;D_2__Gammaproteobacteria;D_3__Enterobacteriales;D_4__Enterobacteriaceae	0.999997	1876	13.8365		0	0	0	75	0	0	0	0	0	0	0	0	0	0	0	0	0	0	0	0	0	0	0	0	0	0	0	0	0	0	0	0	45	0	190	0	0	0	0	0	0
fed778dc5899d4052338282b227ff8ec	Apibacter adventoris strain wkB301 16S ribosomal RNA, complete sequence	NR_148773.1	96.9512	D_0__Bacteria;D_1__Bacteroidetes;D_2__Bacteroidia;D_3__Flavobacteriales	0.999402	1849	4.40252		0	0	0	0	0	0	0	0	0	0	0	0	0	0	0	0	0	0	0	0	0	0	0	0	0	0	0	0	0	0	0	0	0	0	0	0	0	0	0	0	0
0462f08515d7d3beb8ecece1d8904ef6	Bombella apis strain MRM1 16S ribosomal RNA, partial sequence	NR_157653.1	97.2727	D_0__Bacteria;D_1__Proteobacteria;D_2__Alphaproteobacteria;D_3__Acetobacterales;D_4__Acetobacteraceae	0.999888	1846	1.88679		0	0	0	0	0	0	0	0	0	0	0	0	0	0	0	0	0	0	0	0	0	0	0	0	0	0	0	0	0	0	0	0	0	0	0	0	0	0	0	0	0
25fd4740bab6846f483867183cdba561	Enterococcus sulfureus strain NCIMB 13117 16S ribosomal RNA, partial sequence	NR_119290.1	99.7006	D_0__Bacteria;D_1__Firmicutes;D_2__Bacilli;D_3__Lactobacillales;D_4__Enterococcaceae	0.80407	1822	10.6918		0	0	0	0	0	0	0	0	0	30	34	0	0	42	22	0	0	0	0	0	0	0	0	0	0	0	0	0	0	0	0	0	0	0	0	0	0	0	0	0	0
4ce0e2a3f204fd702faa3cef3c9dd255	Apibacter adventoris strain wkB301 16S ribosomal RNA, complete sequence	NR_148773.1	91.5152	D_0__Bacteria;D_1__Bacteroidetes;D_2__Bacteroidia;D_3__Flavobacteriales	0.834837	1816	10.0629		0	0	0	0	0	0	0	0	0	0	0	0	0	0	0	0	0	0	0	0	0	0	0	0	0	0	0	0	0	0	0	0	0	0	0	0	0	0	0	0	0
d528597d57e407e59047ae4f489ce157	Bacteroides rodentium JCM 16496 16S ribosomal RNA, partial sequence	NR_113072.1	96.6565	D_0__Bacteria;D_1__Bacteroidetes;D_2__Bacteroidia;D_3__Bacteroidales;D_4__Bacteroidaceae;D_5__Bacteroides	0.984855	1812	11.9497		92	0	0	0	0	0	0	0	0	0	0	0	17	0	27	0	0	0	0	0	0	0	0	0	0	0	0	0	0	0	0	0	0	0	0	0	0	0	0	0	0
59777bd130e61c163688b8f4b5e928c0	Acetobacter lovaniensis strain LMG 1617 16S ribosomal RNA, partial sequence	NR_114845.1	95.509	D_0__Bacteria;D_1__Proteobacteria;D_2__Alphaproteobacteria;D_3__Acetobacterales;D_4__Acetobacteraceae	0.998152	1807	0.628931		0	0	0	0	0	0	0	0	0	0	0	0	0	0	0	0	0	0	0	0	0	0	0	0	0	0	0	0	0	0	1807	0	0	0	0	0	0	0	0	0	0
d39a5b6a405283e43a394e0eb9477ab2	Flavobacterium koreense strain ARSA-42 16S ribosomal RNA, partial sequence	NR_117492.1	96.319	D_0__Bacteria;D_1__Bacteroidetes;D_2__Bacteroidia;D_3__Flavobacteriales;D_4__Flavobacteriaceae	0.989151	1768	8.80503		0	0	0	0	0	0	0	0	0	0	0	0	0	0	0	0	0	0	0	0	0	0	0	0	0	0	0	0	0	0	0	0	0	0	0	0	0	0	0	0	0
6963e7c78da2b3d57f5d21664608824e	Bombella apis strain MRM1 16S ribosomal RNA, partial sequence	NR_157653.1	98.7879	D_0__Bacteria;D_1__Proteobacteria;D_2__Alphaproteobacteria;D_3__Acetobacterales;D_4__Acetobacteraceae	0.999953	1766	4.40252		0	0	0	0	0	0	0	0	0	0	0	0	0	0	0	0	0	0	0	0	0	0	0	0	0	0	0	0	0	0	0	0	0	0	0	0	0	146	82	0	0
3845e6a141a6d19e14692b5b68e5382a	Acetobacter peroxydans strain JCM 25077 16S ribosomal RNA, partial sequence	NR_113554.1	96.6565	D_0__Bacteria;D_1__Proteobacteria;D_2__Alphaproteobacteria;D_3__Acetobacterales;D_4__Acetobacteraceae;D_5__uncultured;D_6__uncultured Acetobacteraceae bacterium	0.988048	1763	4.40252		0	0	0	0	0	0	0	0	0	0	0	0	0	0	0	0	0	0	0	0	0	0	0	0	0	0	0	0	0	0	0	0	0	0	0	0	0	0	0	0	0
80c6af35a720771516ab8f27e906cd47	Lactococcus piscium strain CCUG 32732 16S ribosomal RNA, partial sequence	NR_043739.1	100	D_0__Bacteria;D_1__Firmicutes;D_2__Bacilli;D_3__Lactobacillales;D_4__Streptococcaceae;D_5__Lactococcus;Ambiguous_taxa	0.893345	1762	5.66038		0	0	0	0	0	0	0	0	0	0	0	0	0	17	0	0	0	0	0	0	0	0	0	0	0	0	0	0	0	0	0	0	0	0	0	0	0	0	0	0	0
01c13d9c2ed58c8fa0a44419ebacb34e	Snodgrassella alvi wkB2 16S ribosomal RNA, complete sequence	NR_118404.2	96.6967	D_0__Bacteria;D_1__Proteobacteria;D_2__Gammaproteobacteria;D_3__Betaproteobacteriales;D_4__Neisseriaceae	0.999786	1746	0.628931		0	0	0	0	0	0	0	0	0	0	0	0	0	0	0	0	0	0	0	0	0	0	0	0	0	0	0	0	0	0	0	0	0	0	0	0	0	0	0	0	0
ee9d6a9accc57cc0cf48c354e27dc841	Olsenella umbonata strain lac31 16S ribosomal RNA, partial sequence	NR_116936.1	97.5535	D_0__Bacteria;D_1__Actinobacteria;D_2__Coriobacteriia;D_3__Coriobacteriales;D_4__Atopobiaceae;D_5__Olsenella;D_6__uncultured bacterium	0.831858	1740	5.66038		0	0	0	0	0	0	0	0	0	0	0	0	0	0	0	0	0	0	0	0	0	0	0	0	0	0	0	0	0	0	0	0	0	0	0	0	0	0	0	0	0
bd488b71aed0f0410aba9305c4489eaf	Kushneria aurantia strain A10 16S ribosomal RNA, partial sequence	NR_042698.1	96.3855	D_0__Bacteria;D_1__Proteobacteria;D_2__Gammaproteobacteria;D_3__Oceanospirillales;D_4__Halomonadaceae;D_5__Carnimonas;D_6__uncultured bacterium	0.979405	1727	5.03145		0	0	0	0	0	0	0	0	0	0	0	0	0	0	0	0	53	67	492	81	0	0	0	0	0	0	0	0	0	0	0	0	0	0	0	0	0	0	0	0	0
7c05d58bbf49037f97e982921af04027	Lactobacillus bombi strain BTLCH M1/2 16S ribosomal RNA, partial sequence	NR_134065.1	99.4012	D_0__Bacteria;D_1__Firmicutes;D_2__Bacilli;D_3__Lactobacillales;D_4__Lactobacillaceae;D_5__Lactobacillus	0.991221	1708	5.66038		0	0	0	0	0	0	0	0	0	0	0	0	0	0	0	0	0	0	0	0	0	0	308	0	0	423	28	150	202	436	112	0	0	0	0	0	0	0	0	0	0
abc3e82fb25a7cca7c8b32932825cfd7	Phocaeicola abscessus CCUG 55929 strain JCM 16570 16S ribosomal RNA, partial sequence	NR_113249.1	88.3721	D_0__Bacteria;D_1__Bacteroidetes;D_2__Bacteroidia;D_3__Bacteroidales;D_4__Prevotellaceae	0.83402	1674	5.66038		0	0	147	0	0	0	0	0	0	0	0	0	0	0	0	0	0	0	0	0	0	0	0	0	0	0	0	0	0	0	0	0	0	0	0	0	0	0	0	0	0
6995a6974bcc3469759664a33f965794	Bombella apis strain MRM1 16S ribosomal RNA, partial sequence	NR_157653.1	98.7879	D_0__Bacteria;D_1__Proteobacteria;D_2__Alphaproteobacteria;D_3__Acetobacterales;D_4__Acetobacteraceae;D_5__Bombella;D_6__uncultured Acetobacteraceae bacterium	0.710703	1673	8.80503		0	0	0	0	0	0	0	0	0	17	0	0	0	0	38	0	0	0	0	0	0	0	0	0	0	0	0	0	0	0	0	0	37	24	24	0	0	0	0	0	0
fc102b34044d7ed6f77b3d864430b5b4	Dickeya chrysanthemi strain LMG 2804 16S ribosomal RNA, partial sequence	NR_119368.1	95.2096	D_0__Bacteria;D_1__Proteobacteria;D_2__Gammaproteobacteria;D_3__Enterobacteriales;D_4__Enterobacteriaceae	0.981443	1665	2.51572		0	0	0	0	0	0	0	0	0	0	0	0	0	0	0	0	0	0	0	0	0	0	0	53	0	0	449	529	634	0	0	0	0	0	0	0	0	0	0	0	0
e57340274f338828af4545c105d62311	Apibacter adventoris strain wkB301 16S ribosomal RNA, complete sequence	NR_148773.1	93.0303	D_0__Bacteria;D_1__Bacteroidetes;D_2__Bacteroidia;D_3__Flavobacteriales	0.794136	1664	7.54717		0	0	0	0	0	0	0	0	0	0	0	0	0	0	0	0	0	0	0	0	0	0	0	0	0	0	0	0	0	0	0	0	0	0	0	0	0	0	0	173	0
9e647625d85f960e1fe941ec0a1c6290	Olsenella profusa DSM 13989 strain CCUG 45371 16S ribosomal RNA, partial sequence	NR_116939.1	97.2561	D_0__Bacteria;D_1__Actinobacteria;D_2__Coriobacteriia;D_3__Coriobacteriales;D_4__Atopobiaceae;D_5__Olsenella	0.820456	1662	20.1258		0	0	40	94	0	0	0	0	0	0	0	0	0	0	0	41	0	0	0	0	0	0	0	0	0	0	0	0	0	0	0	0	0	0	0	27	0	0	0	0	0
62bee202f73ec06939b6fbdf7688a417	Gluconobacter kanchanaburiensis NBRC 103587 16S ribosomal RNA, partial sequence	NR_114250.1	87.9518	D_0__Bacteria;D_1__Proteobacteria;D_2__Alphaproteobacteria	0.800075	1662	8.1761		0	0	0	0	0	0	0	0	0	0	0	0	0	0	0	0	0	0	0	22	0	0	0	0	0	0	0	0	0	0	0	0	0	0	0	0	0	0	0	0	0
931b5cefd4b6a168f1639ac6aa2d78e6	Fructobacillus durionis strain D-24 16S ribosomal RNA, partial sequence	NR_042285.1	97.0149	D_0__Bacteria;D_1__Firmicutes;D_2__Bacilli;D_3__Lactobacillales;D_4__Leuconostocaceae;D_5__Fructobacillus;Ambiguous_taxa	0.999924	1651	3.77358		0	0	0	0	0	0	0	0	0	0	0	0	0	0	0	0	96	612	31	604	0	0	0	0	0	0	0	0	0	0	0	0	0	0	0	0	0	0	0	0	0
4ba6ab0eabcbccd9b08445561b614185	Kosakonia oryziphila strain REICA_142 16S ribosomal RNA, partial sequence	NR_125587.1	96.997	D_0__Bacteria;D_1__Proteobacteria;D_2__Gammaproteobacteria;D_3__Enterobacteriales;D_4__Enterobacteriaceae	0.947599	1647	8.1761		0	76	0	0	0	0	0	0	0	0	0	0	0	0	0	0	0	0	0	0	0	0	0	0	0	0	0	0	0	0	0	0	0	0	0	27	0	0	0	0	0
b32e2b25128578404d82b6ae67837b24	Acetobacter lovaniensis strain LMG 1617 16S ribosomal RNA, partial sequence	NR_114845.1	95.4819	D_0__Bacteria;D_1__Proteobacteria;D_2__Alphaproteobacteria;D_3__Acetobacterales;D_4__Acetobacteraceae	0.998371	1633	0.628931		0	0	0	0	0	0	0	0	0	0	0	0	0	0	0	0	0	0	0	0	0	0	0	0	0	0	0	0	0	0	1633	0	0	0	0	0	0	0	0	0	0
5a2d311e889c0c6065d20231f782397e	Lactobacillus helsingborgensis strain Bma5N 16S ribosomal RNA, partial sequence	NR_126253.1	97.6048	D_0__Bacteria;D_1__Firmicutes;D_2__Bacilli;D_3__Lactobacillales;D_4__Lactobacillaceae;D_5__Lactobacillus	0.983748	1628	5.66038		0	0	0	0	0	0	0	0	0	0	0	0	0	0	0	0	0	0	0	0	0	0	0	0	0	0	0	0	0	0	0	0	0	0	0	52	0	0	0	60	0
21050065ba2ee42f6477a776b77818b4	Snodgrassella alvi wkB2 16S ribosomal RNA, complete sequence	NR_118404.2	98.4985	D_0__Bacteria;D_1__Proteobacteria;D_2__Gammaproteobacteria;D_3__Betaproteobacteriales;D_4__Neisseriaceae;D_5__Snodgrassella	0.993568	1623	3.14465		0	0	0	0	0	0	0	0	0	0	0	0	0	0	0	0	0	0	0	0	0	0	0	0	0	0	0	0	0	0	0	0	0	0	0	0	0	0	0	0	0
ee7e8ee0541eaa7513845cb20c081713	Snodgrassella alvi wkB2 16S ribosomal RNA, complete sequence	NR_118404.2	98.4894	D_0__Bacteria;D_1__Proteobacteria;D_2__Gammaproteobacteria;D_3__Betaproteobacteriales;D_4__Neisseriaceae;D_5__Snodgrassella	0.996304	1613	0.628931		0	0	0	0	0	0	0	0	0	0	0	0	0	0	0	0	0	0	0	0	0	0	0	0	0	0	0	0	0	0	0	0	0	0	0	0	0	0	0	0	0
65830d296c40fc34fed222175e24c059	Bartonella apis strain PEB0122 16S ribosomal RNA, partial sequence	NR_147774.1	100	D_0__Bacteria;D_1__Proteobacteria;D_2__Alphaproteobacteria;D_3__Rhizobiales;D_4__Rhizobiaceae;D_5__Bartonella;D_6__uncultured Rhizobiales bacterium	0.980516	1611	6.91824		0	0	265	0	0	0	0	0	0	0	0	0	0	0	0	11	0	0	0	0	0	0	0	0	0	0	0	0	0	0	0	0	0	0	0	0	0	0	0	0	0
787ad9467c891f4a97034b6846d3e852	Commensalibacter intestini A911 16S ribosomal RNA, partial sequence	NR_116307.1	96.1194	D_0__Bacteria;D_1__Proteobacteria;D_2__Alphaproteobacteria;D_3__Acetobacterales;D_4__Acetobacteraceae	0.999177	1551	1.25786		0	0	0	0	0	0	0	0	0	0	0	0	0	0	0	0	0	0	0	0	0	0	0	0	0	0	0	0	0	0	0	0	0	0	0	0	0	0	0	0	0
6c01df1633314de5f781895eaf4a0cd5	Apibacter adventoris strain wkB301 16S ribosomal RNA, complete sequence	NR_148773.1	98.2906	D_0__Bacteria	1	1548	10.6918		0	0	0	0	0	0	0	0	0	0	0	0	0	0	0	46	0	0	0	0	0	0	0	0	0	0	0	0	0	0	0	0	0	0	0	0	0	0	0	0	0
719828a0bf1f097a88871ffdec34e05f	Lactobacillus aviarius subsp. araffinosus strain LMG 23560 16S ribosomal RNA, partial sequence	NR_104979.1	96.988	D_0__Bacteria;D_1__Firmicutes;D_2__Bacilli;D_3__Lactobacillales;D_4__Lactobacillaceae;D_5__Lactobacillus	0.994482	1546	8.80503		0	0	0	0	0	0	0	0	0	0	0	0	0	0	0	0	0	0	0	0	0	0	178	0	0	68	0	0	54	41	0	0	0	0	0	0	0	0	0	0	0
53ddcd68c251035bfe93ec4c8b42dc69	Commensalibacter intestini A911 16S ribosomal RNA, partial sequence	NR_116307.1	98.806	D_0__Bacteria;D_1__Proteobacteria;D_2__Alphaproteobacteria;D_3__Acetobacterales;D_4__Acetobacteraceae;D_5__Commensalibacter;Ambiguous_taxa	0.989014	1546	5.03145		0	0	0	0	0	0	0	0	0	0	0	0	0	0	0	0	0	0	0	0	0	0	0	0	0	0	0	0	0	0	0	0	0	0	0	313	0	0	0	0	0
b02b3c128eee278004f9e47c7c9af570	Bombella apis strain MRM1 16S ribosomal RNA, partial sequence	NR_157653.1	98.7879	D_0__Bacteria;D_1__Proteobacteria;D_2__Alphaproteobacteria;D_3__Acetobacterales;D_4__Acetobacteraceae;D_5__Bombella;D_6__uncultured Acetobacteraceae bacterium	0.851188	1533	5.03145		0	0	0	0	0	163	108	89	467	0	0	0	0	0	0	0	0	0	0	0	0	0	0	0	0	0	0	0	0	0	0	0	0	0	0	28	0	0	0	0	0
a3a8ed16bd27f9151948e1f9f068daf3	Pseudomonas lundensis strain ATCC 49968 16S ribosomal RNA, partial sequence	NR_024704.1	99.3994	D_0__Bacteria;D_1__Proteobacteria;D_2__Gammaproteobacteria;D_3__Pseudomonadales;D_4__Pseudomonadaceae;D_5__Pseudomonas	0.999943	1507	14.4654		0	0	0	0	0	0	0	0	0	0	0	0	0	17	0	0	0	0	0	0	0	0	0	0	0	0	0	0	0	0	0	0	0	0	0	0	0	0	0	0	0
b0ec14c60d09431c5a558c370f774285	Gilliamella intestini strain LMG 28358 16S ribosomal RNA, partial sequence	NR_149811.1	94.8949	D_0__Bacteria;D_1__Proteobacteria;D_2__Gammaproteobacteria;D_3__Orbales;D_4__Orbaceae;D_5__Gilliamella	0.929519	1493	8.1761		0	0	0	43	0	0	0	0	0	0	0	0	0	0	0	0	0	0	0	0	0	0	0	0	0	0	0	0	0	0	0	0	0	0	0	0	0	0	0	0	0
46f1c545f562e3b2b2e90e6ea92d0e32	Prevotella bryantii B14 16S ribosomal RNA, partial sequence	NR_028866.1	91.3433	D_0__Bacteria;D_1__Bacteroidetes;D_2__Bacteroidia;D_3__Bacteroidales;D_4__Prevotellaceae;D_5__Prevotella 7	0.771165	1491	2.51572		0	0	0	0	0	8	0	0	5	0	0	0	0	0	0	0	0	0	0	0	0	0	0	0	0	0	0	0	0	0	0	0	0	0	0	0	0	0	0	0	0
9024eff58503421f38fc09e57ae4d3f6	Lactobacillus ceti strain 142-2 16S ribosomal RNA, partial sequence	NR_042539.1	96.131	D_0__Bacteria;D_1__Firmicutes;D_2__Bacilli;D_3__Lactobacillales;D_4__Lactobacillaceae;D_5__Lactobacillus	0.981909	1489	16.9811		0	0	73	90	0	0	0	0	0	0	0	0	0	0	0	0	0	0	0	0	0	0	0	0	0	0	0	0	0	0	0	0	0	0	0	167	0	0	0	0	0
983ff25859a973693587f533d7f11d51	Bombella apis strain MRM1 16S ribosomal RNA, partial sequence	NR_157653.1	98.7879	D_0__Bacteria;D_1__Proteobacteria;D_2__Alphaproteobacteria;D_3__Acetobacterales;D_4__Acetobacteraceae;D_5__Bombella;D_6__uncultured Acetobacteraceae bacterium	0.819417	1456	5.03145		0	0	0	0	0	0	0	0	0	0	0	0	0	0	0	0	0	0	0	0	0	0	0	0	0	0	0	0	0	0	0	0	816	0	379	0	0	0	0	0	0
077be46f40e743d2d7fbe7c2db7ed478	Snodgrassella alvi wkB2 16S ribosomal RNA, complete sequence	NR_118404.2	96.6967	D_0__Bacteria;D_1__Proteobacteria;D_2__Gammaproteobacteria;D_3__Betaproteobacteriales;D_4__Neisseriaceae;D_5__Snodgrassella	0.830171	1451	0.628931		0	0	0	0	0	0	0	0	0	0	0	0	0	0	0	0	0	0	0	0	0	0	0	0	0	0	0	0	0	0	0	0	0	0	0	0	0	0	0	0	0
6612cc6c0e6d7fd54e95148abafa7945	Fructobacillus durionis strain D-24 16S ribosomal RNA, partial sequence	NR_042285.1	96.997	D_0__Bacteria;D_1__Firmicutes;D_2__Bacilli;D_3__Lactobacillales;D_4__Leuconostocaceae;D_5__Fructobacillus;Ambiguous_taxa	0.999924	1441	4.40252		0	0	0	0	0	0	0	0	0	0	0	0	0	0	0	0	73	528	0	483	0	0	0	0	0	0	0	0	0	0	0	0	0	0	0	0	0	0	0	0	0
c5decaaa1489c64a83beb78cf65de1d0	Vitreoscilla stercoraria strain Gottingen 1488-6 16S ribosomal RNA, partial sequence	NR_025894.1	94.3787	D_0__Bacteria;D_1__Proteobacteria;D_2__Gammaproteobacteria;D_3__Betaproteobacteriales;D_4__Neisseriaceae	0.948275	1440	9.43396		0	0	78	51	0	0	0	0	0	179	54	0	20	0	53	0	0	0	0	0	0	0	0	0	0	0	0	0	0	0	0	0	0	0	0	0	0	0	0	0	0
69b23e1df22d38734fe33087883c7d3b	Gluconobacter cerevisiae strain LMG 27748 16S ribosomal RNA, partial sequence	NR_117735.1	96.3636	D_0__Bacteria;D_1__Proteobacteria;D_2__Alphaproteobacteria;D_3__Acetobacterales;D_4__Acetobacteraceae;D_5__uncultured;D_6__uncultured Acetobacteraceae bacterium	0.849208	1404	9.43396		0	0	0	0	0	0	0	0	0	0	0	0	0	0	0	0	0	0	0	0	0	0	0	0	0	0	0	0	0	0	0	0	0	0	0	0	34	46	31	0	0
4a7cd0fa62652140cb2993f37f75731f	Desulfovibrio senegalensis strain BlaC1 16S ribosomal RNA, partial sequence	NR_157983.1	85.1632	D_0__Bacteria;D_1__Patescibacteria;D_2__Saccharimonadia;D_3__Saccharimonadales	0.984321	1395	3.77358		0	0	0	0	0	0	0	0	0	0	0	0	0	0	0	0	0	0	0	0	0	0	0	0	0	0	0	0	0	0	0	0	0	0	0	0	0	0	0	0	0
31afc6764d59c7151c0f7808a12f7cfd	Commensalibacter intestini A911 16S ribosomal RNA, partial sequence	NR_116307.1	98.806	D_0__Bacteria;D_1__Proteobacteria;D_2__Alphaproteobacteria;D_3__Acetobacterales;D_4__Acetobacteraceae;D_5__Commensalibacter;Ambiguous_taxa	0.984398	1394	8.1761		0	0	49	486	0	0	0	0	0	0	0	0	0	0	0	189	0	0	0	0	0	0	0	0	0	0	0	0	0	0	0	0	0	0	0	24	0	0	0	0	0
b0d64a90e593476a77905e0d5d07ea00	Bifidobacterium commune strain H23-83 16S ribosomal RNA, partial sequence	NR_136422.1	98.8024	D_0__Bacteria;D_1__Actinobacteria;D_2__Actinobacteria;D_3__Bifidobacteriales;D_4__Bifidobacteriaceae;D_5__Bifidobacterium;Ambiguous_taxa	0.735353	1394	3.14465		0	0	0	0	0	0	0	0	0	0	0	0	0	0	0	0	0	0	0	0	0	0	0	0	0	0	0	0	0	0	0	0	0	0	0	0	0	0	0	0	296
8b2d605c8fd5d507923fcc6d2deeccf4	Marinomonas primoryensis strain NBRC 103029 16S ribosomal RNA, partial sequence	NR_114182.1	89.7898	D_0__Bacteria;D_1__Proteobacteria;D_2__Gammaproteobacteria;D_3__Enterobacteriales;D_4__Enterobacteriaceae	0.726002	1391	5.66038		0	0	0	0	0	0	0	0	0	0	0	0	0	0	0	0	0	0	0	0	0	0	0	0	0	0	0	0	0	0	0	0	0	0	0	0	0	0	0	0	0
2db2ca79756403d68369910b67d4a058	Bombella apis strain MRM1 16S ribosomal RNA, partial sequence	NR_157653.1	94.5455	D_0__Bacteria;D_1__Proteobacteria;D_2__Alphaproteobacteria;D_3__Acetobacterales;D_4__Acetobacteraceae;D_5__uncultured;D_6__uncultured Acetobacteraceae bacterium	0.889197	1384	1.25786		0	0	0	0	0	0	0	0	0	0	0	0	0	0	0	0	0	0	0	0	0	0	0	0	0	0	0	0	0	0	0	0	0	0	0	0	0	0	0	0	0
8f9ea99607bdcbe1528e975a6fd907fa	Lactobacillus bombi strain BTLCH M1/2 16S ribosomal RNA, partial sequence	NR_134065.1	97.9042	D_0__Bacteria;D_1__Firmicutes;D_2__Bacilli;D_3__Lactobacillales;D_4__Lactobacillaceae;D_5__Lactobacillus	0.997095	1366	3.77358		0	0	0	0	0	0	0	0	0	0	0	0	0	0	0	0	0	0	0	0	0	0	0	0	0	0	0	0	0	0	0	0	0	0	0	62	0	0	0	65	0
2637c74f437f2587830359f59301260c	Bacteroides zoogleoformans strain JCM 16136 16S ribosomal RNA, partial sequence	NR_113353.1	96.6154	D_0__Bacteria;D_1__Bacteroidetes;D_2__Bacteroidia;D_3__Bacteroidales;D_4__Bacteroidaceae;D_5__Bacteroides	0.987005	1345	6.91824		0	47	0	0	0	0	0	0	0	0	0	0	0	0	0	0	0	0	0	0	0	0	0	0	0	0	0	0	0	0	0	0	0	0	0	0	0	0	0	0	0
06416705a028a152785615b5005dda87	Lactobacillus helsingborgensis strain Bma5N 16S ribosomal RNA, partial sequence	NR_126253.1	98.5119	D_0__Bacteria;D_1__Firmicutes;D_2__Bacilli;D_3__Lactobacillales;D_4__Lactobacillaceae;D_5__Lactobacillus;D_6__uncultured Lactobacillus sp.	0.786224	1333	6.28931		0	0	0	0	0	0	0	0	0	0	0	0	0	0	0	0	0	241	0	0	0	0	0	0	0	0	0	0	0	0	0	0	0	0	0	0	0	0	0	0	0
99b6ef4d5d64857e17d93ecfe4bdbb98	Bifidobacterium commune strain H23-83 16S ribosomal RNA, partial sequence	NR_136422.1	98.8024	D_0__Bacteria;D_1__Actinobacteria;D_2__Actinobacteria;D_3__Bifidobacteriales;D_4__Bifidobacteriaceae;D_5__Bifidobacterium	0.947552	1332	1.25786		0	0	0	0	0	0	0	0	0	0	0	0	0	0	0	0	0	0	0	0	0	0	0	0	0	0	0	0	0	0	0	0	0	0	0	0	0	0	0	0	0
ed2ac8b3f088742acfcb53c138b12c62	Moellerella wisconsensis strain 2896-78 16S ribosomal RNA, partial sequence	NR_104939.1	100	D_0__Bacteria;D_1__Proteobacteria;D_2__Gammaproteobacteria;D_3__Enterobacteriales;D_4__Enterobacteriaceae;D_5__Providencia	0.875201	1330	13.8365		0	0	33	0	0	0	0	0	0	46	25	0	0	0	26	0	0	0	0	0	0	0	0	0	0	0	0	0	0	0	0	0	0	0	0	0	0	0	0	0	0
9565e64be9ca7ada14ee5fa589f9bec2	Dickeya paradisiaca strain LMG 2542 16S ribosomal RNA, partial sequence	NR_026538.1	95.2096	D_0__Bacteria;D_1__Proteobacteria;D_2__Gammaproteobacteria	0.999998	1298	4.40252		0	0	0	0	0	0	0	0	0	0	0	0	0	0	0	0	0	0	0	0	0	0	0	0	0	0	0	0	0	0	0	0	0	0	0	0	0	0	0	0	0
1fdbb1a5ff6e40b44cbb43418336f2c1	Snodgrassella alvi wkB2 16S ribosomal RNA, complete sequence	NR_118404.2	97.8979	D_0__Bacteria;D_1__Proteobacteria;D_2__Gammaproteobacteria;D_3__Betaproteobacteriales;D_4__Neisseriaceae;D_5__Snodgrassella	0.972034	1291	5.03145		0	0	0	0	0	0	0	0	0	0	0	0	0	0	0	0	0	0	0	0	0	0	0	0	0	0	0	0	0	0	0	0	0	0	0	0	0	0	0	0	0
9af56bfa81ec02210f2a54abcedaf679	Commensalibacter intestini A911 16S ribosomal RNA, partial sequence	NR_116307.1	95.8209	D_0__Bacteria;D_1__Proteobacteria;D_2__Alphaproteobacteria;D_3__Acetobacterales;D_4__Acetobacteraceae;D_5__Commensalibacter;Ambiguous_taxa	0.80261	1284	13.8365		0	0	38	0	0	0	0	0	0	0	0	0	0	0	0	94	0	0	0	0	0	0	0	0	0	0	0	0	0	0	0	0	0	0	0	0	0	0	0	30	0
e4d7d2fa9ceefafc5116ae0d1162b0d2	Lactococcus piscium strain CCUG 32732 16S ribosomal RNA, partial sequence	NR_043739.1	100	D_0__Bacteria;D_1__Firmicutes;D_2__Bacilli;D_3__Lactobacillales;D_4__Streptococcaceae;D_5__Lactococcus;Ambiguous_taxa	0.88579	1284	3.14465		0	0	0	0	0	0	0	0	0	0	0	0	0	0	0	0	0	0	0	0	0	0	0	0	0	0	0	0	0	0	0	0	0	0	0	0	0	0	0	0	0
b89d8710edf4e02e1300862220e6949e	Prevotella bryantii B14 16S ribosomal RNA, partial sequence	NR_028866.1	92.2156	D_0__Bacteria;D_1__Bacteroidetes;D_2__Bacteroidia;D_3__Bacteroidales;D_4__Prevotellaceae	0.977686	1280	6.91824		63	0	0	0	0	0	0	0	0	53	0	0	0	0	29	0	0	0	0	0	0	0	0	0	0	0	0	0	0	0	0	0	0	0	0	0	0	0	0	0	0
3f59ebe5f5f3f25bcb60c8622e14eb8f	Serratia rubidaea strain DSM 4480 16S ribosomal RNA, partial sequence	NR_114716.1	100	D_0__Bacteria;D_1__Proteobacteria;D_2__Gammaproteobacteria;D_3__Enterobacteriales;D_4__Enterobacteriaceae;D_5__Serratia	0.826107	1279	4.40252		0	0	0	0	0	0	0	0	0	0	0	0	0	154	0	0	0	0	0	0	0	0	0	0	0	0	0	0	0	0	0	0	0	0	0	0	0	0	0	0	0
7ae72a905746fb0d02bbf952095b2009	Klebsiella variicola strain F2R9 16S ribosomal RNA, partial sequence	NR_025635.1	96.997	D_0__Bacteria;D_1__Proteobacteria;D_2__Gammaproteobacteria;D_3__Enterobacteriales;D_4__Enterobacteriaceae	0.982336	1276	0.628931		0	0	0	0	0	0	0	0	0	0	0	0	0	0	0	0	0	0	0	0	0	0	0	0	0	0	0	0	0	0	0	0	0	0	0	0	0	0	0	0	0
c75a2aa9355d4336c14e8add988abdb6	Bacteroides rodentium JCM 16496 16S ribosomal RNA, partial sequence	NR_113072.1	96.6361	D_0__Bacteria;D_1__Bacteroidetes;D_2__Bacteroidia;D_3__Bacteroidales;D_4__Bacteroidaceae;D_5__Bacteroides	0.985172	1272	9.43396		54	0	0	0	0	0	0	0	0	0	0	0	0	0	0	0	0	0	0	0	0	0	0	0	0	0	0	0	0	0	0	0	0	0	0	0	0	0	0	0	0
2df263b899e1358babb8856884c93535	Lactobacillus bombi strain BTLCH M1/2 16S ribosomal RNA, partial sequence	NR_134065.1	97.3054	D_0__Bacteria;D_1__Firmicutes;D_2__Bacilli;D_3__Lactobacillales;D_4__Lactobacillaceae;D_5__Lactobacillus	0.997428	1253	0.628931		0	0	0	0	0	0	0	0	0	0	0	0	0	0	0	0	0	0	0	0	0	0	0	0	0	0	0	0	0	0	0	0	0	0	0	0	0	0	0	0	0
311b04c033dceead4d80762cbbec7935	Lactobacillus helsingborgensis strain Bma5N 16S ribosomal RNA, partial sequence	NR_126253.1	97.5904	D_0__Bacteria;D_1__Firmicutes;D_2__Bacilli;D_3__Lactobacillales;D_4__Lactobacillaceae;D_5__Lactobacillus	0.984526	1250	5.66038		0	0	0	0	0	0	0	0	0	0	0	0	0	0	0	0	0	0	0	0	0	0	0	0	0	0	0	0	0	0	0	0	0	0	0	56	0	0	0	38	0
a0e3fb7c1d7d0711e5081a19f6584dfc	Acetobacter peroxydans strain JCM 25077 16S ribosomal RNA, partial sequence	NR_113554.1	95.4407	D_0__Bacteria;D_1__Proteobacteria;D_2__Alphaproteobacteria;D_3__Acetobacterales;D_4__Acetobacteraceae;D_5__uncultured;D_6__uncultured Acetobacteraceae bacterium	0.891815	1241	1.25786		0	0	0	0	0	0	0	0	0	0	0	0	0	0	0	0	0	0	0	0	0	0	0	0	0	0	0	0	0	0	0	0	0	0	0	0	0	0	0	0	0
5b1723cd0ace66873bafc3cfb0397e2c	Bombella apis strain MRM1 16S ribosomal RNA, partial sequence	NR_157653.1	98.7879	D_0__Bacteria;D_1__Proteobacteria;D_2__Alphaproteobacteria;D_3__Acetobacterales;D_4__Acetobacteraceae	0.999982	1239	10.0629		0	0	0	0	0	0	0	0	0	0	0	0	0	0	0	0	0	0	0	0	0	0	0	0	0	0	0	0	0	0	0	0	0	0	0	0	0	0	0	48	0
883b4b35403e28d07190119e3c3433a9	Enterococcus aquimarinus strain API 8407116 16S ribosomal RNA, partial sequence	NR_042375.1	99.7006	D_0__Bacteria;D_1__Firmicutes;D_2__Bacilli;D_3__Lactobacillales;D_4__Enterococcaceae;D_5__Vagococcus;Ambiguous_taxa	0.73424	1233	3.14465		0	0	0	0	0	0	0	0	0	0	0	0	0	0	0	0	0	0	0	0	0	0	0	0	0	0	0	0	0	0	0	0	0	0	0	0	0	0	0	0	0
0c1782500a3e9083c7e050d56f62047c	Bombella apis strain MRM1 16S ribosomal RNA, partial sequence	NR_157653.1	98.7805	D_0__Bacteria;D_1__Proteobacteria;D_2__Alphaproteobacteria;D_3__Acetobacterales;D_4__Acetobacteraceae;D_5__Bombella;D_6__uncultured Acetobacteraceae bacterium	0.703198	1223	6.28931		32	0	0	0	0	0	0	0	0	0	12	0	0	0	0	0	0	0	0	0	0	0	0	0	0	0	0	0	0	0	0	0	33	0	0	0	0	0	0	0	0
506e96cb60694950bb7c8df88575ef90	Bifidobacterium commune strain H23-83 16S ribosomal RNA, partial sequence	NR_136422.1	100	D_0__Bacteria;D_1__Actinobacteria;D_2__Actinobacteria;D_3__Bifidobacteriales;D_4__Bifidobacteriaceae;D_5__Bifidobacterium	0.989975	1220	12.5786		0	0	18	19	0	0	0	0	0	0	0	0	0	0	0	10	72	475	130	165	0	0	0	0	0	0	0	0	0	0	0	0	0	0	0	0	0	0	0	0	0
36b603478fc06c5c62984f9354e4c304	Bombella apis strain MRM1 16S ribosomal RNA, partial sequence	NR_157653.1	99.0909	D_0__Bacteria;D_1__Proteobacteria;D_2__Alphaproteobacteria;D_3__Acetobacterales;D_4__Acetobacteraceae	0.999981	1210	3.14465		0	0	0	0	0	0	0	0	0	0	0	0	0	0	0	0	0	0	0	0	0	0	0	0	0	0	0	0	0	0	0	0	0	0	0	0	0	0	0	0	0
225f3d8c5160d31833ac845cfe5c3dbb	Bombella apis strain MRM1 16S ribosomal RNA, partial sequence	NR_157653.1	97.5758	D_0__Bacteria;D_1__Proteobacteria;D_2__Alphaproteobacteria;D_3__Acetobacterales;D_4__Acetobacteraceae;D_5__uncultured;D_6__uncultured Acetobacteraceae bacterium	0.781803	1206	2.51572		0	0	0	0	0	0	0	0	0	0	0	0	0	0	0	0	0	0	0	0	0	0	0	0	0	0	0	0	0	0	0	0	0	0	0	0	0	0	0	0	0
d05eb5a01ad2cb52a3ed72604bbeea90	Bifidobacterium commune strain H23-83 16S ribosomal RNA, partial sequence	NR_136422.1	98.8024	D_0__Bacteria;D_1__Actinobacteria;D_2__Actinobacteria;D_3__Bifidobacteriales;D_4__Bifidobacteriaceae;D_5__Bifidobacterium	0.996521	1200	1.25786		0	0	0	0	0	0	0	0	0	0	0	0	0	0	0	0	0	0	0	0	0	0	0	0	0	0	0	0	0	0	353	0	0	0	0	0	0	0	0	0	0
c5d3d66d79eb68270fa064dcd3bb5c88	Zymobacter palmae strain ATCC 51623 16S ribosomal RNA, partial sequence	NR_041786.1	99.6988	D_0__Bacteria;D_1__Proteobacteria;D_2__Gammaproteobacteria;D_3__Oceanospirillales	0.809436	1197	9.43396		0	0	0	0	49	0	0	0	0	0	0	0	0	48	0	0	14	0	0	0	20	0	0	0	0	0	0	0	367	17	52	0	0	0	0	0	0	0	0	0	0
b6a1a68f0a3f62c5bf6c085b4d1df1a3	Kurthia zopfii 16S ribosomal RNA, partial sequence	NR_118296.1	100	D_0__Bacteria;D_1__Firmicutes;D_2__Bacilli;D_3__Bacillales;D_4__Planococcaceae	0.998295	1192	12.5786		0	0	0	0	0	0	0	0	0	0	0	0	0	0	0	0	0	0	0	0	0	0	0	0	0	0	0	0	0	0	0	0	0	0	0	0	0	0	0	0	0
a06b95621919cd9c24d93fe91adf8d67	Kosakonia oryziphila strain REICA_142 16S ribosomal RNA, partial sequence	NR_125587.1	96.1078	D_0__Bacteria;D_1__Proteobacteria;D_2__Gammaproteobacteria;D_3__Enterobacteriales;D_4__Enterobacteriaceae	0.946877	1187	1.88679		0	0	0	0	0	0	0	0	0	0	0	0	0	0	0	0	0	0	0	0	0	0	0	0	0	0	0	0	0	0	0	0	0	0	0	0	0	0	0	0	0
2a2ff8c5f11e9a5946527be699fdaf7c	Carnimonas nigrificans strain CTCBS 1 16S ribosomal RNA, partial sequence	NR_029342.1	96.6867	D_0__Bacteria;D_1__Proteobacteria;D_2__Gammaproteobacteria;D_3__Oceanospirillales;D_4__Halomonadaceae;D_5__Carnimonas;D_6__uncultured bacterium	0.878273	1184	1.88679		0	0	0	0	0	0	0	0	0	0	0	0	0	0	0	0	0	0	0	0	0	0	0	0	0	0	0	0	0	0	0	0	0	0	0	0	0	0	53	0	0
76b618745039d401c75bed9895a85981	Snodgrassella alvi wkB2 16S ribosomal RNA, complete sequence	NR_118404.2	97.5976	D_0__Bacteria;D_1__Proteobacteria;D_2__Gammaproteobacteria;D_3__Betaproteobacteriales;D_4__Neisseriaceae;D_5__Snodgrassella	0.990792	1169	5.66038		0	0	49	0	0	0	0	0	0	0	0	0	0	0	0	0	0	0	0	0	0	0	0	0	0	0	0	0	0	0	0	0	0	0	0	0	0	0	0	0	0
2f884161952aa020f9b5bcaadc36e93d	Bifidobacterium commune strain H23-83 16S ribosomal RNA, partial sequence	NR_136422.1	99.7006	D_0__Bacteria;D_1__Actinobacteria;D_2__Actinobacteria;D_3__Bifidobacteriales;D_4__Bifidobacteriaceae;D_5__Bifidobacterium	0.983061	1167	5.66038		0	0	0	0	0	0	0	0	0	0	0	0	0	0	0	0	0	0	0	0	0	0	0	0	0	0	0	0	0	0	0	0	0	0	0	0	0	0	0	0	0
36fd9242bbe59665aad0e5583672b0f1	Shigella boydii strain P288 16S ribosomal RNA, partial sequence	NR_104901.1	100	D_0__Bacteria;D_1__Proteobacteria;D_2__Gammaproteobacteria;D_3__Enterobacteriales;D_4__Enterobacteriaceae;D_5__Escherichia-Shigella;D_6__Escherichia coli	0.812327	1149	1.88679		0	0	0	0	0	0	0	0	0	0	0	0	0	0	0	0	0	0	0	0	0	0	0	0	0	0	0	0	0	0	0	0	0	0	0	0	0	0	0	0	0
3141e2ee6c1849b333c35f33c9413c1d	Apibacter adventoris strain wkB301 16S ribosomal RNA, complete sequence	NR_148773.1	91.8429	D_0__Bacteria;D_1__Bacteroidetes;D_2__Bacteroidia;D_3__Flavobacteriales;D_4__Weeksellaceae;D_5__Apibacter;Ambiguous_taxa	0.813729	1144	6.91824		0	0	0	0	0	0	0	0	0	0	0	0	0	0	0	0	0	0	0	0	0	0	0	0	0	0	0	0	0	0	0	0	0	0	0	0	0	0	0	0	0
efa0b580f7094dd05ba35b9bec9d3726	Dickeya chrysanthemi strain LMG 2804 16S ribosomal RNA, partial sequence	NR_119368.1	95.2096	D_0__Bacteria;D_1__Proteobacteria;D_2__Gammaproteobacteria;D_3__Enterobacteriales;D_4__Enterobacteriaceae	0.980676	1143	1.88679		0	0	0	0	0	0	0	0	0	0	0	0	0	0	0	0	0	0	0	0	0	0	0	0	0	0	327	348	468	0	0	0	0	0	0	0	0	0	0	0	0
17acbe83d47f49e675c778d0da624fb8	Apibacter adventoris strain wkB301 16S ribosomal RNA, complete sequence	NR_148773.1	93.0303	D_0__Bacteria;D_1__Bacteroidetes;D_2__Bacteroidia;D_3__Flavobacteriales	0.945561	1140	8.80503		0	0	0	0	0	0	0	0	0	0	0	0	0	0	0	76	0	0	0	0	0	0	0	0	0	0	0	0	0	0	0	0	0	0	0	0	0	0	0	0	0
af3df6fe037d30cd01e93b2cff028311	Enterococcus sulfureus strain NCIMB 13117 16S ribosomal RNA, partial sequence	NR_119290.1	99.6988	D_0__Bacteria;D_1__Firmicutes;D_2__Bacilli;D_3__Lactobacillales;D_4__Enterococcaceae	0.81573	1124	9.43396		0	30	0	0	25	0	0	0	0	24	0	0	0	0	0	0	0	0	0	0	0	0	0	0	0	0	0	0	0	0	0	0	0	0	0	0	0	0	0	0	0
6e5f385a87a49f304b699e45c49a9304	Gluconobacter cerevisiae strain LMG 27748 16S ribosomal RNA, partial sequence	NR_117735.1	96.3415	D_0__Bacteria;D_1__Proteobacteria;D_2__Alphaproteobacteria;D_3__Acetobacterales;D_4__Acetobacteraceae;D_5__uncultured;D_6__uncultured Acetobacteraceae bacterium	0.837949	1117	8.1761		0	0	0	0	0	0	0	0	0	0	0	0	0	0	0	0	0	0	0	0	0	0	0	0	0	0	0	0	0	0	0	0	0	0	0	0	34	0	22	0	0
dab970606106d232f631f43c6e9bccf8	Snodgrassella alvi wkB2 16S ribosomal RNA, complete sequence	NR_118404.2	97.8979	D_0__Bacteria;D_1__Proteobacteria;D_2__Gammaproteobacteria;D_3__Betaproteobacteriales;D_4__Neisseriaceae;D_5__Snodgrassella	0.968968	1104	3.14465		0	0	36	0	0	0	0	0	0	0	0	0	0	0	0	0	0	0	0	0	0	0	0	0	0	0	0	0	0	0	0	0	0	0	0	0	0	0	0	0	0
d36e9174ae7572c71de9a327e7fc7523	Klebsiella variicola strain F2R9 16S ribosomal RNA, partial sequence	NR_025635.1	96.0843	D_0__Bacteria;D_1__Proteobacteria;D_2__Gammaproteobacteria;D_3__Enterobacteriales;D_4__Enterobacteriaceae	0.892761	1095	3.14465		0	0	0	0	0	0	0	0	0	0	0	0	0	0	0	0	0	0	0	0	0	0	0	0	0	0	0	0	0	0	0	0	0	0	0	0	0	0	0	0	0
0f0e8d612f5c7d82d7321cdbe9c085ca	Commensalibacter intestini A911 16S ribosomal RNA, partial sequence	NR_116307.1	96.7164	D_0__Bacteria;D_1__Proteobacteria;D_2__Alphaproteobacteria;D_3__Acetobacterales;D_4__Acetobacteraceae	0.999765	1079	1.25786		0	0	0	0	0	0	0	0	0	0	0	0	0	0	0	0	0	0	0	0	0	0	0	0	0	0	0	0	0	0	0	0	0	0	0	0	0	0	0	0	0
636849e1213135c29437789df7dd413b	Kosakonia oryziphila strain REICA_142 16S ribosomal RNA, partial sequence	NR_125587.1	94.5946	D_0__Bacteria;D_1__Proteobacteria;D_2__Gammaproteobacteria;D_3__Orbales;D_4__Orbaceae;D_5__Gilliamella	0.721661	1078	6.91824		0	0	0	0	0	0	0	0	0	0	0	0	0	0	0	32	0	0	0	0	0	0	0	0	0	0	0	0	0	0	0	0	0	0	0	0	0	0	0	0	0
4f30f6e0e9952cd9e740632cfc14f559	Gilliamella intestini strain LMG 28358 16S ribosomal RNA, partial sequence	NR_149811.1	94.8949	D_0__Bacteria;D_1__Proteobacteria;D_2__Gammaproteobacteria;D_3__Orbales;D_4__Orbaceae;D_5__Gilliamella	0.941539	1068	9.43396		0	0	0	0	0	0	0	0	0	0	0	0	0	0	0	67	0	0	0	0	0	0	0	0	0	0	0	0	0	0	0	0	0	0	0	0	0	0	0	0	0
0532b55e1233f709846d321194cfdc25	Commensalibacter intestini A911 16S ribosomal RNA, partial sequence	NR_116307.1	98.7988	D_0__Bacteria;D_1__Proteobacteria;D_2__Alphaproteobacteria;D_3__Acetobacterales;D_4__Acetobacteraceae;D_5__Commensalibacter;Ambiguous_taxa	0.982442	1061	8.1761		0	0	55	333	0	0	0	0	0	0	0	0	0	0	0	128	0	0	0	0	0	0	0	0	0	0	0	0	0	0	0	0	0	0	0	15	0	0	0	0	0
2141bea167204a13aed39a7ddfc6dbba	Desulfovibrio hydrothermalis AM13 = DSM 14728 16S ribosomal RNA, partial sequence	NR_121715.1	84.7761	D_0__Bacteria;D_1__Patescibacteria;D_2__Saccharimonadia;D_3__Saccharimonadales	0.993492	1058	9.43396		40	0	0	0	0	0	0	0	0	0	0	0	0	0	0	0	0	0	0	0	0	0	0	0	0	0	0	0	0	0	0	0	0	0	0	0	0	0	0	0	0
807443495deca63dc177de3ef9cc575d	Bifidobacterium commune strain H23-83 16S ribosomal RNA, partial sequence	NR_136422.1	99.1018	D_0__Bacteria;D_1__Actinobacteria;D_2__Actinobacteria;D_3__Bifidobacteriales;D_4__Bifidobacteriaceae;D_5__Bifidobacterium;Ambiguous_taxa	0.70988	1055	5.03145		0	0	0	0	0	0	0	0	0	0	0	0	0	0	0	0	0	0	0	0	0	0	0	0	0	0	0	0	0	0	0	0	0	0	0	0	0	0	0	0	79
e8b25b4aeb0b78a553acf35d5fd28c9a	Swingsia samuiensis strain AH83 16S ribosomal RNA, partial sequence	NR_132672.1	97.2727	D_0__Bacteria;D_1__Proteobacteria;D_2__Alphaproteobacteria;D_3__Acetobacterales;D_4__Acetobacteraceae;D_5__uncultured;D_6__uncultured Acetobacteraceae bacterium	0.819361	1048	6.28931		15	0	0	0	0	0	0	0	0	0	0	0	0	0	51	0	0	0	0	0	0	0	0	0	0	0	0	0	0	0	0	0	508	0	0	0	0	0	0	0	0
dd941858e5670978df33176a129f5943	Lactobacillus bombi strain BTLCH M1/2 16S ribosomal RNA, partial sequence	NR_134065.1	97.8916	D_0__Bacteria;D_1__Firmicutes;D_2__Bacilli;D_3__Lactobacillales;D_4__Lactobacillaceae;D_5__Lactobacillus	0.997326	1045	3.77358		0	0	0	0	0	0	0	0	0	0	0	0	0	0	0	0	0	0	0	0	0	0	0	0	0	0	0	0	0	0	0	0	0	0	0	64	0	0	0	55	0
5af8c205b8d4c6d4957cd6d8ca272dcf	Snodgrassella alvi wkB2 16S ribosomal RNA, complete sequence	NR_118404.2	97.8979	D_0__Bacteria;D_1__Proteobacteria;D_2__Gammaproteobacteria;D_3__Betaproteobacteriales;D_4__Neisseriaceae;D_5__Snodgrassella	0.882584	1034	3.14465		0	0	0	0	0	0	0	0	0	0	0	0	0	0	0	0	0	0	0	0	0	0	0	0	0	0	0	0	0	0	0	0	0	0	0	0	0	0	0	0	0
1b063bceb044f4e2d8bedf6862423187	Simonsiella muelleri ATCC 29453 16S ribosomal RNA, partial sequence	NR_025144.1	95.7958	D_0__Bacteria;D_1__Proteobacteria;D_2__Gammaproteobacteria;D_3__Betaproteobacteriales;D_4__Neisseriaceae;D_5__Snodgrassella	0.738095	1033	5.03145		0	0	0	0	0	0	0	0	0	0	0	0	0	0	0	0	0	0	0	0	0	0	0	0	0	0	0	0	0	0	0	0	0	0	0	0	0	0	0	0	0
a29e418359e7dd7ee7659deeb4c742ef	Commensalibacter intestini A911 16S ribosomal RNA, partial sequence	NR_116307.1	97.3134	D_0__Bacteria;D_1__Proteobacteria;D_2__Alphaproteobacteria;D_3__Acetobacterales;D_4__Acetobacteraceae	0.999669	1016	3.14465		0	0	0	0	0	0	0	0	0	0	0	0	24	0	0	0	0	0	0	0	0	0	0	0	0	0	0	0	0	0	0	0	0	0	0	0	0	0	0	0	0
cd7c7b9fe035d252edecc1812272f36a	Klebsiella variicola strain F2R9 16S ribosomal RNA, partial sequence	NR_025635.1	96.9789	D_0__Bacteria;D_1__Proteobacteria;D_2__Gammaproteobacteria;D_3__Enterobacteriales;D_4__Enterobacteriaceae	0.977436	1009	0.628931		0	0	0	0	0	0	0	0	0	0	0	0	0	0	0	0	0	0	0	0	0	0	0	0	0	0	0	0	0	0	0	0	0	0	0	0	0	0	0	0	0
24f694b9428a66845a2bf3c834bf899d	Chlamydia avium 10DC88 16S ribosomal RNA, partial sequence	NR_121781.1	90.6907	D_0__Bacteria;D_1__Chlamydiae;D_2__Chlamydiae;D_3__Chlamydiales;D_4__Simkaniaceae;D_5__Candidatus Rhabdochlamydia;D_6__Candidatus Rhabdochlamydia porcellionis	0.920687	1003	4.40252		0	59	0	0	164	0	0	0	0	0	0	0	0	455	0	0	0	0	0	0	0	0	0	0	0	0	0	0	0	0	0	0	0	0	0	0	0	0	0	0	0
553a623a7c20d522577bedd72e03ed4f	Bifidobacterium commune strain H23-83 16S ribosomal RNA, partial sequence	NR_136422.1	100	D_0__Bacteria;D_1__Actinobacteria;D_2__Actinobacteria;D_3__Bifidobacteriales;D_4__Bifidobacteriaceae;D_5__Bifidobacterium	0.990035	997	12.5786		0	0	11	14	0	0	0	0	0	0	0	0	0	0	0	9	69	394	103	128	0	0	0	0	0	0	0	0	0	0	0	0	0	0	0	0	0	0	0	0	0
324a91f856e4a00bad7575500d10329c	Vitreoscilla stercoraria strain Gottingen 1488-6 16S ribosomal RNA, partial sequence	NR_025894.1	94.9405	D_0__Bacteria;D_1__Proteobacteria;D_2__Gammaproteobacteria;D_3__Betaproteobacteriales;D_4__Neisseriaceae;D_5__Vitreoscilla;Ambiguous_taxa	0.910709	996	6.28931		0	0	0	0	0	0	0	0	0	15	0	0	0	0	0	9	0	0	0	0	0	0	0	0	0	0	0	0	0	0	0	0	0	0	0	0	0	0	0	0	0
355c4b395ab1426fcff77c9681c16078	Enterococcus wangshanyuanii strain MN05 16S ribosomal RNA, partial sequence	NR_159231.1	99.1018	D_0__Bacteria;D_1__Firmicutes;D_2__Bacilli;D_3__Lactobacillales;D_4__Enterococcaceae;D_5__Enterococcus	0.830545	994	6.91824		0	0	0	0	0	0	0	0	0	0	0	0	0	0	0	21	0	0	0	0	0	0	0	0	0	0	0	0	0	0	0	0	0	0	0	0	0	0	0	0	0
f64b218ac1bba3ee834d0e13ab84e85b	Bacteroides zoogleoformans strain JCM 16136 16S ribosomal RNA, partial sequence	NR_113353.1	97.2477	D_0__Bacteria;D_1__Bacteroidetes;D_2__Bacteroidia;D_3__Bacteroidales;D_4__Bacteroidaceae;D_5__Bacteroides	0.9938	987	7.54717		16	0	0	0	0	0	0	0	0	0	0	0	0	0	24	0	0	0	0	0	0	0	0	0	0	0	0	0	0	0	0	0	0	0	0	0	0	0	0	0	0
7042b6592158c3dae63e762c65886b10	Pseudomonas abietaniphila strain BKME-9 16S ribosomal RNA, partial sequence	NR_041952.1	100	D_0__Bacteria;D_1__Proteobacteria;D_2__Gammaproteobacteria;D_3__Pseudomonadales;D_4__Pseudomonadaceae;D_5__Pseudomonas	0.999986	987	7.54717		0	0	0	0	0	0	0	0	0	0	0	0	0	0	0	0	0	0	0	0	0	0	0	0	0	0	0	0	0	0	0	0	0	0	0	0	0	0	0	0	0
5d694203a322a80fe9113b6ca208afab	Frischella perrara strain PEB0191 16S ribosomal RNA, complete sequence	NR_118490.1	96.1078	D_0__Bacteria;D_1__Proteobacteria;D_2__Gammaproteobacteria;D_3__Orbales;D_4__Orbaceae;D_5__Gilliamella	0.894758	986	7.54717		0	0	25	0	0	0	0	0	0	0	0	0	0	0	0	0	0	0	0	0	0	0	0	0	0	0	0	0	0	0	0	0	0	0	0	0	0	0	0	47	0
a508b8413d2d07790e22b1ba15e90668	Olsenella profusa DSM 13989 strain CCUG 45371 16S ribosomal RNA, partial sequence	NR_116939.1	97.2393	D_0__Bacteria;D_1__Actinobacteria;D_2__Coriobacteriia;D_3__Coriobacteriales;D_4__Atopobiaceae;D_5__Olsenella	0.820442	984	9.43396		0	0	0	0	0	0	0	0	0	0	0	0	0	0	0	0	0	0	0	0	0	0	0	0	0	0	0	0	0	0	0	0	0	0	0	0	0	0	0	0	0
e29e10b786d87a6b9d5ac392423b70b4	Pseudomonas lundensis strain ATCC 49968 16S ribosomal RNA, partial sequence	NR_024704.1	99.3958	D_0__Bacteria;D_1__Proteobacteria;D_2__Gammaproteobacteria;D_3__Pseudomonadales;D_4__Pseudomonadaceae;D_5__Pseudomonas	0.999941	961	11.3208		0	16	0	0	0	0	0	0	0	0	0	0	0	0	0	0	0	0	0	0	18	0	0	0	0	0	0	0	0	0	0	0	0	0	0	0	0	0	0	0	0
4bd308d182b954a2f51db70c0df456c0	Ventosimonas gracilis strain CV58 16S ribosomal RNA, partial sequence	NR_151916.1	96.0843	D_0__Bacteria;D_1__Proteobacteria;D_2__Gammaproteobacteria	0.996526	954	4.40252		0	16	0	0	8	0	0	0	0	0	0	0	0	0	0	0	0	0	0	0	0	0	0	0	0	0	0	0	0	0	0	0	0	0	0	0	0	0	0	0	0
5c9c886915dee09a307d918df6da660d	Vitreoscilla stercoraria strain Gottingen 1488-6 16S ribosomal RNA, partial sequence	NR_025894.1	94.3452	D_0__Bacteria;D_1__Proteobacteria;D_2__Gammaproteobacteria;D_3__Betaproteobacteriales;D_4__Neisseriaceae	0.949322	953	7.54717		0	0	53	0	0	0	3	0	0	166	46	0	0	0	0	0	0	0	0	0	0	0	0	0	0	0	0	0	0	0	0	0	0	0	0	0	0	0	0	0	0
a64fe33f8d9bb1a0525ab3a3f7f09cfb	Commensalibacter intestini A911 16S ribosomal RNA, partial sequence	NR_116307.1	95.8209	D_0__Bacteria;D_1__Proteobacteria;D_2__Alphaproteobacteria;D_3__Acetobacterales;D_4__Acetobacteraceae	0.998636	947	5.03145		0	0	0	0	0	0	0	0	0	0	0	0	0	0	0	0	0	0	0	0	0	0	0	0	0	0	0	0	0	0	0	0	567	23	100	0	0	0	0	0	0
9e318a35cba0636a97ba1ac39def6a22	Prevotella bryantii B14 16S ribosomal RNA, partial sequence	NR_028866.1	92.4925	D_0__Bacteria;D_1__Bacteroidetes;D_2__Bacteroidia;D_3__Bacteroidales;D_4__Prevotellaceae	0.993229	921	3.77358		0	0	0	0	0	0	0	0	0	0	0	0	0	0	0	0	0	0	0	0	0	0	0	0	0	0	0	0	0	0	0	0	0	26	33	0	0	0	0	0	0
29f9f6366e1c6ba260daca0a845f709d	Photorhabdus heterorhabditis strain SF41 16S ribosomal RNA, partial sequence	NR_133816.1	96.4072	D_0__Bacteria;D_1__Proteobacteria;D_2__Gammaproteobacteria;D_3__Enterobacteriales;D_4__Enterobacteriaceae	0.971695	919	1.88679		0	0	0	0	0	0	0	0	0	0	0	0	0	0	0	0	0	0	0	0	0	0	0	0	0	0	0	0	0	0	0	0	0	0	0	0	0	0	0	0	0
0b21fc5028d9a2dc2bdc363048c76d14	Flavobacterium cloacae strain wh15 16S ribosomal RNA, partial sequence	NR_156147.1	90.8815	D_0__Bacteria;D_1__Bacteroidetes;D_2__Bacteroidia;D_3__Flavobacteriales;D_4__Flavobacteriaceae	0.883599	904	3.14465		0	0	0	0	0	0	0	0	0	0	0	0	0	0	0	0	0	0	0	0	0	0	0	0	0	0	0	0	0	0	0	0	0	0	0	0	0	0	0	0	0
02b8382663735bd4a6fd3bd3a8c7e269	Apibacter adventoris strain wkB301 16S ribosomal RNA, complete sequence	NR_148773.1	98.1707	D_0__Bacteria;D_1__Bacteroidetes;D_2__Bacteroidia;D_3__Flavobacteriales;D_4__Weeksellaceae;D_5__Apibacter;Ambiguous_taxa	0.970571	896	1.25786		0	0	0	0	0	0	0	0	0	0	0	0	0	0	0	0	0	0	0	0	0	0	0	0	0	0	0	0	0	0	0	0	0	0	0	0	0	0	0	0	0
c9a9438054e14bc2a14ece35c6bc36d6	Commensalibacter intestini A911 16S ribosomal RNA, partial sequence	NR_116307.1	96.7164	D_0__Bacteria;D_1__Proteobacteria;D_2__Alphaproteobacteria;D_3__Acetobacterales;D_4__Acetobacteraceae	0.999467	890	2.51572		0	0	0	0	0	0	0	0	0	0	0	0	0	0	0	0	442	125	14	309	0	0	0	0	0	0	0	0	0	0	0	0	0	0	0	0	0	0	0	0	0
16c48b90bd4f1e7aec49930a109ba721	Prevotella koreensis strain KCOM 3155 16S ribosomal RNA, partial sequence	NR_165743.1	94.2249	D_0__Bacteria;D_1__Bacteroidetes;D_2__Bacteroidia;D_3__Bacteroidales;D_4__Prevotellaceae;D_5__Prevotellaceae NK3B31 group	0.719181	890	8.80503		47	0	0	0	0	0	0	0	0	7	50	0	11	0	0	0	0	0	0	0	0	0	0	0	0	0	0	0	0	0	0	0	0	0	0	0	0	0	0	0	0
7900f9a5f27fc13f9234df97521bf4a1	Frischella perrara strain PEB0191 16S ribosomal RNA, complete sequence	NR_118490.1	95.8084	D_0__Bacteria;D_1__Proteobacteria;D_2__Gammaproteobacteria;D_3__Orbales;D_4__Orbaceae;D_5__Gilliamella;Ambiguous_taxa	0.803662	875	4.40252		0	0	0	0	0	0	0	0	0	0	0	0	0	0	0	28	0	0	0	0	0	0	0	0	0	0	0	0	0	0	0	0	0	0	0	0	0	0	0	133	0
0a408f12589460aa39456c636790b5e9	Bombella apis strain MRM1 16S ribosomal RNA, partial sequence	NR_157653.1	99.3939	D_0__Bacteria;D_1__Proteobacteria;D_2__Alphaproteobacteria;D_3__Acetobacterales;D_4__Acetobacteraceae;D_5__Bombella;D_6__uncultured Acetobacteraceae bacterium	0.859677	873	5.66038		0	0	0	0	0	0	0	0	0	0	0	0	0	0	0	0	0	0	0	0	0	0	0	0	0	0	0	0	0	0	0	0	0	0	0	105	0	0	0	20	0
abdac063e052bf092cbb31aa60a1c533	Serratia rubidaea strain DSM 4480 16S ribosomal RNA, partial sequence	NR_114716.1	100	D_0__Bacteria;D_1__Proteobacteria;D_2__Gammaproteobacteria;D_3__Enterobacteriales;D_4__Enterobacteriaceae;D_5__Serratia	0.835632	871	3.77358		0	0	0	0	0	0	0	0	0	0	0	0	0	125	0	0	0	0	0	0	0	0	0	0	0	0	0	0	0	0	0	0	0	0	0	0	0	0	0	0	0
0e072df8c9fa9fd681a9d852aef6ced9	Enterococcus aquimarinus strain API 8407116 16S ribosomal RNA, partial sequence	NR_042375.1	99.6988	D_0__Bacteria;D_1__Firmicutes;D_2__Bacilli;D_3__Lactobacillales;D_4__Enterococcaceae;D_5__Vagococcus;Ambiguous_taxa	0.738767	870	2.51572		0	0	0	0	0	0	0	0	0	0	0	0	0	21	0	0	0	0	0	0	0	0	0	0	0	0	0	0	0	0	0	0	0	0	0	0	0	0	0	0	0
339ec908058365bb69149e50594fadfb	Neokomagataea thailandica NBRC 106555 strain BCC 25710 16S ribosomal RNA, partial sequence	NR_112958.1	98.7879	D_0__Bacteria;D_1__Proteobacteria;D_2__Alphaproteobacteria;D_3__Acetobacterales;D_4__Acetobacteraceae;D_5__uncultured;D_6__uncultured Acetobacteraceae bacterium	0.728974	865	7.54717		0	0	0	0	0	0	0	0	0	0	0	0	0	0	0	0	0	0	0	0	0	0	0	0	0	0	0	0	0	0	0	0	0	0	0	0	0	31	63	0	0
628c850f49751f30716e3189ffd62985	Apibacter adventoris strain wkB301 16S ribosomal RNA, complete sequence	NR_148773.1	92.7273	D_0__Bacteria;D_1__Bacteroidetes;D_2__Bacteroidia;D_3__Flavobacteriales	0.769576	859	6.91824		0	0	0	0	0	0	0	0	0	0	0	0	0	0	0	0	0	0	0	0	0	0	0	0	0	0	0	0	0	0	0	0	0	0	0	148	0	0	0	0	0
e6c286cf877d62ede6b75d95ac073ee1	Lactobacillus mellis strain Hon2N 16S ribosomal RNA, partial sequence	NR_126249.1	98.503	D_0__Bacteria;D_1__Firmicutes;D_2__Bacilli;D_3__Lactobacillales;D_4__Lactobacillaceae;D_5__Lactobacillus	0.999932	853	0.628931		0	0	0	0	0	0	0	0	0	0	0	0	0	0	0	0	0	0	0	0	0	0	0	0	0	0	0	0	0	0	853	0	0	0	0	0	0	0	0	0	0
22b8f1319e67900cb48e2102a4fe2f4e	Apibacter adventoris strain wkB301 16S ribosomal RNA, complete sequence	NR_148773.1	91.2651	D_0__Bacteria;D_1__Bacteroidetes;D_2__Bacteroidia;D_3__Flavobacteriales	0.903986	850	5.66038		0	0	0	0	0	0	0	0	0	0	0	0	0	0	0	0	0	0	0	0	0	0	0	0	0	0	0	0	0	0	0	0	0	0	0	0	0	0	0	0	0
5e8c76b3035c7cc4bc0ff1067da5e87b	Zymobacter palmae strain ATCC 51623 16S ribosomal RNA, partial sequence	NR_041786.1	99.697	D_0__Bacteria;D_1__Proteobacteria;D_2__Gammaproteobacteria;D_3__Oceanospirillales	0.80826	850	6.28931		0	0	0	0	0	0	0	0	0	0	0	0	0	0	0	0	0	39	0	50	0	0	0	0	0	0	0	0	298	0	0	0	0	0	0	0	0	0	0	0	0
e2c83f87a7e1195e95a88c36464ccf40	Bacteroides zoogleoformans strain JCM 16136 16S ribosomal RNA, partial sequence	NR_113353.1	97.2308	D_0__Bacteria;D_1__Bacteroidetes;D_2__Bacteroidia;D_3__Bacteroidales;D_4__Bacteroidaceae;D_5__Bacteroides	0.993884	849	6.28931		17	0	0	0	0	0	0	0	0	0	0	0	0	0	0	0	0	0	0	0	0	0	0	0	0	0	0	0	0	0	0	0	0	0	0	0	0	0	0	0	0
ff2293ea3b41482e6d11f94b080b7ae7	Klebsiella aerogenes KCTC 2190 16S ribosomal RNA, complete sequence	NR_102493.2	100	D_0__Bacteria;D_1__Proteobacteria;D_2__Gammaproteobacteria;D_3__Enterobacteriales;D_4__Enterobacteriaceae	0.999999	842	4.40252		0	0	0	0	0	0	0	0	0	0	0	0	0	92	0	0	0	0	0	0	0	0	0	0	0	0	0	0	0	0	0	0	0	0	0	0	0	0	0	0	0
1065874754577f718ca0f38ae60fbf80	Apibacter adventoris strain wkB301 16S ribosomal RNA, complete sequence	NR_148773.1	97.8659	D_0__Bacteria;D_1__Bacteroidetes;D_2__Bacteroidia;D_3__Flavobacteriales;D_4__Weeksellaceae;D_5__Apibacter;Ambiguous_taxa	0.926171	836	3.77358		0	0	0	0	0	0	0	0	0	0	0	0	0	0	0	0	0	0	0	0	0	0	0	0	0	0	0	0	0	0	0	0	0	0	0	0	0	0	0	0	0
c1697eea3f6a6bafb02c9e6786aa47fe	Apibacter adventoris strain wkB301 16S ribosomal RNA, complete sequence	NR_148773.1	98.2906	D_0__Bacteria	1	825	5.66038		0	0	0	0	0	0	0	0	0	0	0	0	0	0	0	0	0	0	0	0	0	0	0	0	0	0	0	0	0	0	0	0	0	0	0	0	0	0	0	0	0
779d50ac73a72f6b552c17a71081e657	Lysinibacillus alkalisoli strain Y2A20 16S ribosomal RNA, partial sequence	NR_156042.1	99.1071	D_0__Bacteria;D_1__Firmicutes;D_2__Bacilli;D_3__Bacillales;D_4__Planococcaceae;D_5__Lysinibacillus	0.853801	820	8.80503		0	0	0	0	0	0	0	0	0	60	32	0	0	0	0	0	0	0	0	0	0	0	0	0	0	0	0	0	0	0	0	0	0	0	0	0	0	0	0	0	0
eda2c05aceb401edb6b90b1fbf8298bf	Lactobacillus ceti strain 142-2 16S ribosomal RNA, partial sequence	NR_042539.1	96.1078	D_0__Bacteria;D_1__Firmicutes;D_2__Bacilli;D_3__Lactobacillales;D_4__Lactobacillaceae;D_5__Lactobacillus	0.981947	817	10.0629		0	0	0	64	0	0	0	0	0	0	0	0	0	0	0	0	0	0	0	0	0	0	0	0	0	0	0	0	0	0	0	0	0	0	0	129	0	0	0	0	0
6075dceaf98c719ca0b3d6e12e9315e9	Tatumella saanichensis strain NML 06-3099 16S ribosomal RNA, partial sequence	NR_135894.1	99.3976	D_0__Bacteria;D_1__Proteobacteria;D_2__Gammaproteobacteria;D_3__Enterobacteriales;D_4__Enterobacteriaceae	0.999992	800	1.88679		0	0	0	0	0	0	0	0	0	0	0	0	0	0	0	0	0	0	0	0	0	0	0	0	0	0	0	0	0	0	0	0	0	0	0	0	0	0	0	0	0
2348b903e89c2c9ef0f636623a104bb9	Morganella morganii subsp. morganii strain ATCC 25830 16S ribosomal RNA, partial sequence	NR_117793.1	100	D_0__Bacteria;D_1__Proteobacteria;D_2__Gammaproteobacteria;D_3__Enterobacteriales;D_4__Enterobacteriaceae	0.999999	795	6.28931		0	0	0	0	0	0	0	0	0	37	0	0	0	0	0	0	0	0	0	0	0	0	0	0	0	0	0	0	0	0	0	0	0	0	0	0	0	0	0	0	0
d6f3e5b66824b7eca5d00fc4e0f9b7c8	Apibacter adventoris strain wkB301 16S ribosomal RNA, complete sequence	NR_148773.1	92.9878	D_0__Bacteria;D_1__Bacteroidetes;D_2__Bacteroidia;D_3__Flavobacteriales	0.947005	791	6.28931		0	0	0	0	0	0	0	0	0	0	0	0	0	0	0	0	0	0	0	0	0	0	0	0	0	0	0	0	0	0	0	0	0	0	0	0	0	0	0	0	0
75e9efeea34283708d09815055b92d0e	Apibacter adventoris strain wkB301 16S ribosomal RNA, complete sequence	NR_148773.1	97.561	D_0__Bacteria;D_1__Bacteroidetes;D_2__Bacteroidia;D_3__Flavobacteriales;D_4__Weeksellaceae;D_5__Apibacter;Ambiguous_taxa	0.930985	788	3.77358		0	0	0	0	0	0	0	0	0	0	0	0	0	0	0	0	0	0	0	0	0	0	0	0	0	0	0	0	0	0	0	0	0	0	0	0	0	0	0	0	0
6632cdd8881989d2d5476654851b443c	Rouxiella badensis strain 323 16S ribosomal RNA, partial sequence	NR_156931.1	100	D_0__Bacteria;D_1__Proteobacteria;D_2__Gammaproteobacteria;D_3__Enterobacteriales;D_4__Enterobacteriaceae;D_5__Hafnia-Obesumbacterium	0.824993	786	5.66038		0	0	0	0	0	0	0	0	0	0	0	0	0	0	0	0	0	0	0	0	0	0	0	0	0	0	0	0	0	0	0	0	0	0	0	0	0	0	0	0	0
2714d354cc22cbd2d8647dde3b7382fc	Klebsiella variicola strain F2R9 16S ribosomal RNA, partial sequence	NR_025635.1	96.1078	D_0__Bacteria;D_1__Proteobacteria;D_2__Gammaproteobacteria;D_3__Enterobacteriales;D_4__Enterobacteriaceae	0.97656	779	4.40252		0	0	0	0	0	0	0	0	0	0	0	0	0	0	0	0	0	0	0	0	0	0	0	0	0	0	0	0	0	0	0	0	0	0	0	0	0	0	0	0	27
0d7699280a68d93ded6a9ca9d3b4412f	Myroides profundi strain D25 16S ribosomal RNA, partial sequence	NR_044435.1	99.6933	D_0__Bacteria;D_1__Bacteroidetes;D_2__Bacteroidia;D_3__Flavobacteriales;D_4__Flavobacteriaceae;D_5__Myroides;Ambiguous_taxa	0.720084	777	4.40252		0	0	0	0	0	0	0	0	0	0	0	0	0	0	0	0	0	0	0	0	0	0	0	0	0	0	0	0	0	0	0	0	0	0	0	0	0	0	0	0	0
2d59ecc283a6b9e131c37624bcca3784	Shigella boydii strain P288 16S ribosomal RNA, partial sequence	NR_104901.1	100	D_0__Bacteria;D_1__Proteobacteria;D_2__Gammaproteobacteria;D_3__Enterobacteriales;D_4__Enterobacteriaceae;D_5__Escherichia-Shigella;D_6__Escherichia coli	0.795771	777	1.25786		0	0	0	0	0	0	0	0	0	0	0	0	0	0	0	0	0	0	0	0	0	0	0	0	0	0	0	0	0	0	0	0	0	0	0	0	0	0	0	0	0
f9920578bbecd71004d3353240334496	Prevotella bryantii B14 16S ribosomal RNA, partial sequence	NR_028866.1	92.4471	D_0__Bacteria;D_1__Bacteroidetes;D_2__Bacteroidia;D_3__Bacteroidales;D_4__Prevotellaceae	0.99298	772	3.77358		0	0	0	0	0	0	0	0	0	0	0	0	0	0	0	0	0	0	0	0	0	0	0	0	0	0	0	0	0	0	0	0	28	34	26	0	0	0	0	0	0
984d7d0d1da378801c5fc09c1f72f651	Ventosimonas gracilis strain CV58 16S ribosomal RNA, partial sequence	NR_151916.1	96.0606	D_0__Bacteria;D_1__Proteobacteria;D_2__Gammaproteobacteria	0.996749	767	4.40252		0	0	0	0	0	0	0	0	0	0	0	0	0	0	0	0	0	0	0	0	0	0	0	0	0	0	0	0	0	0	0	0	0	0	0	0	0	0	0	0	0
a68a3d44902839f0b08432d8f09e0381	Gilliamella intestini strain LMG 28358 16S ribosomal RNA, partial sequence	NR_149811.1	94.864	D_0__Bacteria;D_1__Proteobacteria;D_2__Gammaproteobacteria;D_3__Orbales;D_4__Orbaceae;D_5__Gilliamella	0.953957	765	9.43396		0	0	0	0	0	0	0	0	0	0	0	0	0	0	0	49	0	0	0	0	0	0	0	0	0	0	0	0	0	0	0	0	0	0	0	0	0	0	0	27	0
1adf78e445f5daf3e109e1ec2f74283a	Carnobacterium divergens strain NBRC 15683 16S ribosomal RNA, partial sequence	NR_113798.1	99.7015	D_0__Bacteria;D_1__Firmicutes;D_2__Bacilli;D_3__Lactobacillales;D_4__Carnobacteriaceae;D_5__Carnobacterium;Ambiguous_taxa	0.75319	765	1.25786		0	0	0	0	0	0	0	0	0	0	0	0	0	0	0	0	0	0	0	0	0	0	0	0	0	0	0	0	0	0	0	0	0	0	0	0	0	0	0	0	0
4473a4bdb66f4621671fa843104ad56e	Kushneria konosiri strain X49 16S ribosomal RNA, partial sequence	NR_158049.1	95.4819	D_0__Bacteria;D_1__Proteobacteria;D_2__Gammaproteobacteria;D_3__Oceanospirillales;D_4__Halomonadaceae;D_5__Carnimonas;D_6__uncultured bacterium	0.996746	757	1.88679		0	0	0	0	0	0	0	0	0	0	0	0	0	0	0	0	0	0	0	0	0	0	0	0	0	0	0	0	0	0	0	0	0	0	0	0	0	0	0	0	0
becc688582bc9fe50b59c0c12f805d02	Bombella apis strain MRM1 16S ribosomal RNA, partial sequence	NR_157653.1	98.7879	D_0__Bacteria;D_1__Proteobacteria;D_2__Alphaproteobacteria;D_3__Acetobacterales;D_4__Acetobacteraceae	0.999891	749	1.25786		0	0	0	0	0	0	0	0	0	0	0	0	0	0	0	0	0	0	0	0	0	0	0	0	0	0	0	0	0	0	0	0	0	0	0	0	0	0	0	0	0
f1ed1abcd8640e08d63838ec6136d87e	Collinsella phocaeensis strain Marseille-P3245 16S ribosomal RNA, partial sequence	NR_147399.1	97.546	D_0__Bacteria;D_1__Actinobacteria;D_2__Coriobacteriia;D_3__Coriobacteriales;D_4__Atopobiaceae	0.716749	738	11.9497		0	0	24	0	0	0	0	0	0	0	0	0	0	0	0	0	0	0	0	0	0	0	0	0	0	0	0	0	0	0	0	0	0	0	0	0	0	3	0	0	0
4151399b6864242bc318bc0dbc0794d1	Fructobacillus tropaeoli strain F214-1 16S ribosomal RNA, partial sequence	NR_113043.1	99.7015	D_0__Bacteria;D_1__Firmicutes;D_2__Bacilli;D_3__Lactobacillales;D_4__Leuconostocaceae;D_5__Fructobacillus;Ambiguous_taxa	0.867528	734	1.88679		0	0	0	0	0	0	0	0	0	0	0	0	0	0	0	0	0	0	0	0	0	0	0	0	0	0	0	0	0	0	0	0	0	0	0	0	0	0	0	0	0
6db2bee94b17efadf711acadb6eed750	Bombella apis strain MRM1 16S ribosomal RNA, partial sequence	NR_157653.1	98.7879	D_0__Bacteria;D_1__Proteobacteria;D_2__Alphaproteobacteria;D_3__Acetobacterales;D_4__Acetobacteraceae	0.999961	733	0.628931		0	0	0	0	0	0	733	0	0	0	0	0	0	0	0	0	0	0	0	0	0	0	0	0	0	0	0	0	0	0	0	0	0	0	0	0	0	0	0	0	0
9416bf7743722cd7cd9d450b0324372e	Swingsia samuiensis strain AH83 16S ribosomal RNA, partial sequence	NR_132672.1	97.2561	D_0__Bacteria;D_1__Proteobacteria;D_2__Alphaproteobacteria;D_3__Acetobacterales;D_4__Acetobacteraceae;D_5__uncultured;D_6__uncultured Acetobacteraceae bacterium	0.818698	733	4.40252		0	0	0	0	0	0	0	0	0	0	0	0	0	0	0	0	0	0	0	0	0	0	0	0	0	0	0	0	0	0	0	0	409	32	47	0	0	0	0	0	0
9096264bab53629c11a236de3e749f25	Convivina intestini strain R-53105 16S ribosomal RNA, partial sequence	NR_136428.1	99.403	D_0__Bacteria;D_1__Firmicutes;D_2__Bacilli;D_3__Lactobacillales;D_4__Leuconostocaceae;D_5__Leuconostoc	0.999638	730	0		0	0	0	0	0	0	0	0	0	0	0	0	0	0	0	0	0	0	0	0	0	0	0	0	0	0	0	0	0	0	0	0	0	0	0	0	0	0	0	0	0
09adb4626aea9244fee23e3453cbf6a6	Pseudomonas fluorescens strain M. Rhodes 28/5 16S ribosomal RNA, partial sequence	NR_115642.1	100	D_0__Bacteria;D_1__Proteobacteria;D_2__Gammaproteobacteria;D_3__Pseudomonadales;D_4__Pseudomonadaceae;D_5__Pseudomonas	0.999982	727	6.28931		0	0	0	0	0	0	0	0	0	0	0	0	0	0	0	0	0	0	0	0	0	0	0	0	0	0	0	0	0	0	0	0	0	0	0	0	0	0	0	0	0
4c767a96ede08421e44692bddb78c661	Apibacter raozihei strain HY041 16S ribosomal RNA, partial sequence	NR_170498.1	91.1854	D_0__Bacteria;D_1__Bacteroidetes;D_2__Bacteroidia;D_3__Flavobacteriales	0.978703	721	6.28931		0	0	0	0	0	0	0	0	0	0	0	0	0	0	0	34	0	0	0	0	0	0	0	0	0	0	0	0	0	0	0	0	0	0	0	0	0	0	0	0	0
3332c8c6a1d512fc45267094d005869b	Lysinibacillus alkalisoli strain Y2A20 16S ribosomal RNA, partial sequence	NR_156042.1	99.4048	D_0__Bacteria;D_1__Firmicutes;D_2__Bacilli;D_3__Bacillales;D_4__Planococcaceae;D_5__Lysinibacillus	0.975805	720	8.1761		0	0	28	0	0	0	0	0	0	71	39	0	0	0	45	0	0	0	0	0	0	0	0	0	0	0	0	0	0	0	0	0	0	0	0	0	0	0	0	0	0
ad4a6b414702a2815178c545aaef38d3	Commensalibacter intestini A911 16S ribosomal RNA, partial sequence	NR_116307.1	97.9104	D_0__Bacteria;D_1__Proteobacteria;D_2__Alphaproteobacteria;D_3__Acetobacterales;D_4__Acetobacteraceae;D_5__Commensalibacter;Ambiguous_taxa	0.746902	720	0.628931		0	0	0	0	0	0	0	0	0	0	0	0	0	0	0	0	0	0	0	0	0	0	0	0	0	0	0	0	0	0	0	0	0	0	0	0	0	0	0	0	0
b44ced73d03579c96470d06fd4f77437	[Erwinia] teleogrylli strain SCU-B244 16S ribosomal RNA, partial sequence	NR_144581.1	96.997	D_0__Bacteria;D_1__Proteobacteria;D_2__Gammaproteobacteria;D_3__Enterobacteriales;D_4__Enterobacteriaceae	0.964564	709	0.628931		0	0	0	0	0	0	0	0	0	0	0	0	0	0	0	0	0	0	0	0	0	0	0	0	0	0	0	0	0	0	0	0	0	0	0	0	0	0	0	0	0
e16f59910e61a5aed12813a17751e376	Enterococcus wangshanyuanii strain MN05 16S ribosomal RNA, partial sequence	NR_159231.1	99.0964	D_0__Bacteria;D_1__Firmicutes;D_2__Bacilli;D_3__Lactobacillales;D_4__Enterococcaceae;D_5__Enterococcus	0.832669	708	5.66038		0	0	0	0	0	0	0	0	0	0	0	0	0	0	0	24	0	0	0	0	0	0	0	0	0	0	0	0	0	0	0	0	0	0	0	0	0	0	0	0	0
e2cd7fdbd448b0e81e4f5d334d39f767	Acinetobacter antiviralis strain KNF2022 16S ribosomal RNA, partial sequence	NR_115739.1	98.7988	D_0__Bacteria;D_1__Proteobacteria;D_2__Gammaproteobacteria;D_3__Pseudomonadales;D_4__Moraxellaceae;D_5__Acinetobacter	0.999311	706	6.28931		0	0	0	0	0	0	0	0	0	0	0	0	0	0	0	0	0	32	0	0	0	0	0	0	0	0	0	0	0	0	0	0	0	0	0	0	0	0	0	0	0
11634d5db7904c999c1eb2813fd5d410	Acetobacter peroxydans strain JCM 25077 16S ribosomal RNA, partial sequence	NR_113554.1	95.107	D_0__Bacteria;D_1__Proteobacteria;D_2__Alphaproteobacteria;D_3__Acetobacterales;D_4__Acetobacteraceae;D_5__uncultured;D_6__uncultured Acetobacteraceae bacterium	0.802368	705	2.51572		0	0	0	0	0	0	0	0	0	0	0	0	0	0	0	0	0	0	0	0	0	0	0	0	0	0	0	0	0	0	0	0	0	0	0	0	0	0	0	0	0
cb0ced2a02ddfc14465018c6691afa97	Snodgrassella alvi wkB2 16S ribosomal RNA, complete sequence	NR_118404.2	96.0961	D_0__Bacteria;D_1__Proteobacteria;D_2__Gammaproteobacteria;D_3__Betaproteobacteriales;D_4__Neisseriaceae	0.999784	705	1.25786		0	0	0	0	0	0	0	0	0	0	0	0	0	0	0	0	0	0	0	0	0	0	0	0	0	0	0	0	0	0	0	0	0	0	0	0	0	0	0	0	0
7fc1a9aa6fe48b275509c0545cd05272	Snodgrassella alvi wkB2 16S ribosomal RNA, complete sequence	NR_118404.2	96.997	D_0__Bacteria;D_1__Proteobacteria;D_2__Gammaproteobacteria;D_3__Betaproteobacteriales;D_4__Neisseriaceae	0.999735	704	0.628931		0	0	0	0	0	0	0	0	0	0	0	0	0	0	0	0	0	0	0	0	0	0	0	0	0	0	0	0	0	0	0	0	0	0	0	0	0	0	0	0	0
11f0e98fb0dc766c1d6c281d7d0cbf2d	Fructobacillus ficulneus strain FS-1 16S ribosomal RNA, partial sequence	NR_025153.1	99.7015	D_0__Bacteria;D_1__Firmicutes;D_2__Bacilli;D_3__Lactobacillales;D_4__Leuconostocaceae;D_5__Fructobacillus;Ambiguous_taxa	0.945389	698	6.91824		0	0	0	0	0	0	0	0	0	0	0	0	0	0	0	0	0	0	0	0	0	0	0	0	0	0	0	0	0	0	0	0	0	0	0	0	0	0	0	0	0
76d46f3068bf5a2ee662369358cc6020	Vagococcus martis strain D7T301 16S ribosomal RNA, partial sequence	NR_158022.1	100	D_0__Bacteria;D_1__Firmicutes;D_2__Bacilli;D_3__Lactobacillales;D_4__Enterococcaceae;D_5__Vagococcus;Ambiguous_taxa	0.891799	696	3.14465		0	0	0	0	0	0	0	0	0	0	0	0	0	0	0	0	0	0	0	0	0	0	0	0	0	0	0	0	0	0	0	0	0	0	0	0	0	0	0	0	0
beb1c0b071d49689bd7cfe121e43bb6c	Moellerella wisconsensis strain 2896-78 16S ribosomal RNA, partial sequence	NR_104939.1	100	D_0__Bacteria;D_1__Proteobacteria;D_2__Gammaproteobacteria;D_3__Enterobacteriales;D_4__Enterobacteriaceae;D_5__Providencia	0.882537	695	6.28931		0	0	0	0	0	0	0	0	0	0	0	0	23	0	0	0	0	0	0	0	0	0	0	0	0	0	0	0	0	0	0	0	0	0	0	0	0	0	0	0	0
92d8eba755462a820a00096a38c32f6e	Acetobacter peroxydans strain JCM 25077 16S ribosomal RNA, partial sequence	NR_113554.1	94.8328	D_0__Bacteria;D_1__Proteobacteria;D_2__Alphaproteobacteria;D_3__Acetobacterales;D_4__Acetobacteraceae;D_5__uncultured;D_6__uncultured Acetobacteraceae bacterium	0.937642	695	0.628931		0	0	0	0	0	0	0	0	0	0	0	0	0	0	0	0	0	0	695	0	0	0	0	0	0	0	0	0	0	0	0	0	0	0	0	0	0	0	0	0	0
0d0f1942c171e4bf0bdf28090b73affa	Snodgrassella alvi wkB2 16S ribosomal RNA, complete sequence	NR_118404.2	95.7958	D_0__Bacteria;D_1__Proteobacteria;D_2__Gammaproteobacteria;D_3__Betaproteobacteriales;D_4__Neisseriaceae;D_5__Snodgrassella	0.705243	693	0.628931		0	0	0	693	0	0	0	0	0	0	0	0	0	0	0	0	0	0	0	0	0	0	0	0	0	0	0	0	0	0	0	0	0	0	0	0	0	0	0	0	0
e77d061ddc24274ce58cbe22d8831da1	Bifidobacterium commune strain H23-83 16S ribosomal RNA, partial sequence	NR_136422.1	99.7006	D_0__Bacteria;D_1__Actinobacteria;D_2__Actinobacteria;D_3__Bifidobacteriales;D_4__Bifidobacteriaceae;D_5__Bifidobacterium	0.988929	690	5.03145		0	0	0	0	0	0	0	0	0	0	0	0	0	0	0	0	125	40	231	0	0	0	0	0	0	0	0	0	0	0	0	0	0	0	0	0	0	0	0	0	0
92991b3cb27dc9713db1058060bb12e8	Commensalibacter intestini A911 16S ribosomal RNA, partial sequence	NR_116307.1	95.7958	D_0__Bacteria;D_1__Proteobacteria;D_2__Alphaproteobacteria;D_3__Acetobacterales;D_4__Acetobacteraceae	0.99883	689	2.51572		0	0	0	0	0	0	0	0	0	0	0	0	0	0	0	0	0	0	0	0	0	0	0	0	0	0	0	0	0	0	0	0	478	0	63	0	0	0	0	0	0
c6e0f966b5677802e4229259348a96a3	Convivina intestini strain R-53105 16S ribosomal RNA, partial sequence	NR_136428.1	97.3134	D_0__Bacteria;D_1__Firmicutes;D_2__Bacilli;D_3__Lactobacillales;D_4__Leuconostocaceae;D_5__Leuconostoc	0.990924	687	3.77358		0	0	0	0	0	0	0	0	0	0	0	0	0	0	0	0	164	46	81	275	0	0	0	0	0	0	0	0	0	0	0	0	0	0	0	0	0	0	0	0	0
45e7a64f05f0269f8b5e55fc0238c1ff	Flaviramulus ichthyoenteri Th78 16S ribosomal RNA, partial sequence	NR_118464.1	92.0732	D_0__Bacteria;D_1__Bacteroidetes;D_2__Bacteroidia;D_3__Flavobacteriales;D_4__Flavobacteriaceae	0.874731	677	3.14465		0	0	0	0	0	0	0	0	0	0	0	0	0	0	0	0	0	0	0	0	0	0	0	0	0	0	0	0	0	0	0	0	0	0	0	0	0	0	0	0	0
9de65f815384d2fe2091405f7072b6f3	Lactobacillus ultunensis strain Kx146C1 16S ribosomal RNA, partial sequence	NR_042802.1	98.2036	D_0__Bacteria;D_1__Firmicutes;D_2__Bacilli;D_3__Lactobacillales;D_4__Lactobacillaceae;D_5__Lactobacillus;D_6__uncultured Lactobacillus sp.	0.70034	675	4.40252		0	0	0	0	0	0	0	0	0	0	0	0	0	0	0	0	0	0	0	0	0	0	0	0	0	0	0	0	0	0	0	0	0	0	0	0	0	0	0	0	0
b4cc9fcab87ae522ac8afb6ad1050252	Gluconobacter cerevisiae strain LMG 27748 16S ribosomal RNA, partial sequence	NR_117735.1	97.2727	D_0__Bacteria;D_1__Proteobacteria;D_2__Alphaproteobacteria;D_3__Acetobacterales;D_4__Acetobacteraceae	0.998602	672	3.77358		0	0	0	0	0	0	0	0	0	0	0	0	0	0	0	0	0	0	0	0	0	0	0	0	0	0	0	0	0	0	0	0	0	0	0	0	0	27	52	0	0
1f27199b6f44104aa45e41cfe4a40953	Kurthia zopfii 16S ribosomal RNA, partial sequence	NR_118296.1	100	D_0__Bacteria;D_1__Firmicutes;D_2__Bacilli;D_3__Bacillales;D_4__Planococcaceae	0.998335	664	5.03145		0	0	0	0	0	0	0	0	0	0	0	0	0	0	0	0	0	0	0	0	0	0	0	0	0	0	0	0	0	0	0	0	0	0	0	0	0	0	0	0	0
4addde8931836e4b328f7b8e40faecf4	Commensalibacter intestini A911 16S ribosomal RNA, partial sequence	NR_116307.1	95.7958	D_0__Bacteria;D_1__Proteobacteria;D_2__Alphaproteobacteria;D_3__Acetobacterales;D_4__Acetobacteraceae;D_5__Commensalibacter;Ambiguous_taxa	0.770221	658	9.43396		0	0	0	9	0	0	0	0	0	0	0	0	0	0	0	61	0	0	0	0	0	0	0	0	0	0	0	0	0	0	0	0	0	0	0	0	0	0	0	0	0
18368fecc28b7526cee8563b491ba8c4	Lactobacillus mellis strain Hon2N 16S ribosomal RNA, partial sequence	NR_126249.1	98.2036	D_0__Bacteria;D_1__Firmicutes;D_2__Bacilli;D_3__Lactobacillales;D_4__Lactobacillaceae;D_5__Lactobacillus	0.999317	657	3.14465		0	0	0	0	0	0	0	0	0	0	0	0	0	0	0	0	0	68	0	130	0	0	0	0	0	0	0	0	0	0	0	0	0	0	0	0	0	0	0	0	0
e739110ae8bab34a1cfa2037ed991a75	Kosakonia oryziphila strain REICA_142 16S ribosomal RNA, partial sequence	NR_125587.1	95.8209	D_0__Bacteria;D_1__Proteobacteria;D_2__Gammaproteobacteria;D_3__Enterobacteriales;D_4__Enterobacteriaceae	0.925068	655	3.77358		0	0	0	0	0	0	0	0	0	0	0	0	0	0	0	0	0	0	0	0	0	0	0	0	0	0	0	0	0	0	0	0	0	0	0	0	0	0	0	114	0
32cd4fd21824040e0cfdf74bcb668cb2	Convivina intestini strain R-53105 16S ribosomal RNA, partial sequence	NR_136428.1	97.9104	D_0__Bacteria;D_1__Firmicutes;D_2__Bacilli;D_3__Lactobacillales;D_4__Leuconostocaceae;D_5__Leuconostoc	0.994596	649	3.77358		0	0	0	0	0	0	0	0	0	0	0	0	0	0	0	0	229	39	111	144	0	0	0	0	0	0	0	0	0	0	0	0	0	0	0	0	0	0	0	0	0
f3cfef9ba674d49284b01a03dad1456b	Glaciecola nitratireducens FR1064 16S ribosomal RNA, partial sequence	NR_074628.1	84.8214	D_0__Bacteria;D_1__Patescibacteria;D_2__Saccharimonadia;D_3__Saccharimonadales	0.999681	648	9.43396		0	0	0	44	0	0	0	0	0	0	0	0	0	0	0	0	0	0	0	0	0	0	0	0	0	0	0	0	0	0	0	0	0	0	0	0	0	0	0	0	0
a297361c99c6ab59cd3478ba37fc923c	Zymobacter palmae strain ATCC 51623 16S ribosomal RNA, partial sequence	NR_041786.1	98.494	D_0__Bacteria;D_1__Proteobacteria;D_2__Gammaproteobacteria;D_3__Oceanospirillales	0.714891	644	6.28931		0	0	0	0	0	0	0	0	0	0	0	0	0	0	0	0	0	0	0	0	0	0	31	0	0	8	0	0	0	0	0	0	0	0	0	0	0	0	0	0	0
58f3764c03039689eb83ce3248041e0c	Ochrobactrum lupini strain LUP21 16S ribosomal RNA, partial sequence	NR_042911.1	99.7006	D_0__Bacteria;D_1__Proteobacteria;D_2__Alphaproteobacteria;D_3__Rhizobiales;D_4__Rhizobiaceae;D_5__Ochrobactrum	0.994507	639	0.628931		0	0	0	0	0	0	0	0	0	0	0	0	0	0	0	0	0	0	0	0	0	0	0	0	0	0	0	0	0	0	0	0	0	0	0	0	0	0	0	0	0
5cda07a05abd733adf8c5bbea0253568	Lactobacillus bombi strain BTLCH M1/2 16S ribosomal RNA, partial sequence	NR_134065.1	97.619	D_0__Bacteria;D_1__Firmicutes;D_2__Bacilli;D_3__Lactobacillales;D_4__Lactobacillaceae;D_5__Lactobacillus	0.985585	625	1.88679		0	0	0	0	0	0	0	0	0	0	0	0	0	0	0	0	0	0	0	0	0	0	0	0	0	0	0	0	0	0	0	0	0	0	0	0	354	0	0	0	0
7c16071d3f1eca0294aa2cf0fcb1c752	[Erwinia] teleogrylli strain SCU-B244 16S ribosomal RNA, partial sequence	NR_144582.1	96.6967	D_0__Bacteria;D_1__Proteobacteria;D_2__Gammaproteobacteria;D_3__Enterobacteriales;D_4__Enterobacteriaceae	0.948122	612	0.628931		0	0	0	0	0	0	0	0	0	0	0	0	0	0	0	0	0	0	0	0	0	0	0	0	0	0	0	0	0	0	0	0	0	0	0	0	0	0	0	0	0
8a30856ea412de2961da456eefb13485	Bifidobacterium bohemicum DSM 22767 strain JEMLUCVIII-4 16S ribosomal RNA, partial sequence	NR_108439.1	98.209	D_0__Bacteria;D_1__Actinobacteria;D_2__Actinobacteria;D_3__Bifidobacteriales;D_4__Bifidobacteriaceae;D_5__Bifidobacterium	0.986845	611	3.14465		0	0	0	0	0	0	2	0	24	0	0	0	0	0	0	0	0	0	0	0	0	0	0	0	0	0	0	0	0	0	0	0	0	0	5	0	0	0	0	0	0
7722441ef98115cf8320b08f3ec62b91	Enterococcus wangshanyuanii strain MN05 16S ribosomal RNA, partial sequence	NR_159231.1	99.1018	D_0__Bacteria;D_1__Firmicutes;D_2__Bacilli;D_3__Lactobacillales;D_4__Enterococcaceae;D_5__Enterococcus	0.860464	607	1.88679		0	0	0	0	0	0	0	0	0	0	0	0	0	0	0	0	0	0	0	0	0	0	0	0	0	0	0	0	0	0	0	0	0	0	0	0	0	0	0	0	0
ac817744e3a0981dbb1673be3759af1a	Snodgrassella alvi wkB2 16S ribosomal RNA, complete sequence	NR_118404.2	97.8979	D_0__Bacteria;D_1__Proteobacteria;D_2__Gammaproteobacteria;D_3__Betaproteobacteriales;D_4__Neisseriaceae;D_5__Snodgrassella;D_6__uncultured Neisseriaceae bacterium	0.781597	607	2.51572		0	0	0	0	0	0	0	0	0	0	0	0	0	0	0	0	0	0	0	0	0	0	0	0	0	0	0	0	0	0	0	0	0	0	0	0	0	0	0	0	0
3a056e872c2ffa87b7ea6c3bd8f13fa4	Apibacter adventoris strain wkB301 16S ribosomal RNA, complete sequence	NR_148773.1	91.5408	D_0__Bacteria;D_1__Bacteroidetes;D_2__Bacteroidia;D_3__Flavobacteriales;D_4__Weeksellaceae;D_5__Apibacter;Ambiguous_taxa	0.796864	606	4.40252		0	0	0	0	0	0	0	0	0	0	0	0	0	0	0	0	0	0	0	0	0	0	0	0	0	0	0	0	0	0	0	0	0	0	0	97	0	0	0	0	0
2ee2e7cb84284361612a38d8e8ac40a0	Vitreoscilla stercoraria strain Gottingen 1488-6 16S ribosomal RNA, partial sequence	NR_025894.1	94.9102	D_0__Bacteria;D_1__Proteobacteria;D_2__Gammaproteobacteria;D_3__Betaproteobacteriales;D_4__Neisseriaceae;D_5__Vitreoscilla;Ambiguous_taxa	0.908833	595	2.51572		0	0	0	0	0	0	0	0	0	0	0	0	0	0	0	0	0	0	0	0	0	0	0	0	0	0	0	0	0	0	0	0	0	0	0	0	0	0	0	0	0
910516b6fc8eccac2273647ad1d14765	Convivina intestini strain R-53105 16S ribosomal RNA, partial sequence	NR_136428.1	97.2973	D_0__Bacteria;D_1__Firmicutes;D_2__Bacilli;D_3__Lactobacillales;D_4__Leuconostocaceae;D_5__Leuconostoc	0.989893	588	3.77358		0	0	0	0	0	0	0	0	0	0	0	0	0	0	0	0	160	52	40	226	0	0	0	0	0	0	0	0	0	0	0	0	0	0	0	0	0	0	0	0	0
1dcd41b70355f632da0723792142f189	Gluconobacter frateurii strain LMG 1365 16S ribosomal RNA, partial sequence	NR_118193.1	97.2727	D_0__Bacteria;D_1__Proteobacteria;D_2__Alphaproteobacteria;D_3__Acetobacterales;D_4__Acetobacteraceae;D_5__uncultured;D_6__uncultured Acetobacteraceae bacterium	0.878232	588	1.25786		0	0	0	0	0	0	0	0	0	0	0	0	0	0	0	0	0	0	0	0	0	0	0	0	0	0	0	0	0	0	0	0	0	0	0	0	0	0	0	0	0
f090073df469917a59696aab98a25258	Bombella apis strain MRM1 16S ribosomal RNA, partial sequence	NR_157653.1	98.1818	D_0__Bacteria;D_1__Proteobacteria;D_2__Alphaproteobacteria;D_3__Acetobacterales;D_4__Acetobacteraceae	0.99997	586	1.88679		0	0	0	0	0	0	0	0	38	0	0	0	0	0	0	0	0	0	0	0	0	0	0	0	0	0	0	0	0	0	0	0	0	0	0	0	0	0	0	0	0
0d365ef544e95e9dd2cc0cc5e543ac6b	Bifidobacterium commune strain H23-83 16S ribosomal RNA, partial sequence	NR_136422.1	99.4012	D_0__Bacteria;D_1__Actinobacteria;D_2__Actinobacteria;D_3__Bifidobacteriales;D_4__Bifidobacteriaceae;D_5__Bifidobacterium	0.984579	585	8.1761		0	0	0	0	0	0	0	0	0	0	0	0	0	0	0	0	0	24	0	0	0	0	0	0	0	0	0	0	0	0	0	0	0	0	0	0	0	0	0	0	0
ed2cedad03aef02a3c37110da1ed2007	Psychrobacter frigidicola strain ACAM 304 16S ribosomal RNA, partial sequence	NR_118814.1	100	D_0__Bacteria;D_1__Proteobacteria;D_2__Gammaproteobacteria;D_3__Pseudomonadales;D_4__Moraxellaceae;D_5__Psychrobacter	0.999947	580	8.1761		0	0	0	0	0	0	0	0	0	0	0	0	0	0	0	0	0	0	0	0	0	0	0	0	0	0	0	0	0	0	0	0	0	0	0	0	0	0	0	0	0
dd410039e65a79eda739b6ac6706371d	Bombella apis strain MRM1 16S ribosomal RNA, partial sequence	NR_157653.1	97.8788	D_0__Bacteria;D_1__Proteobacteria;D_2__Alphaproteobacteria;D_3__Acetobacterales;D_4__Acetobacteraceae	0.999831	575	0.628931		0	0	0	0	0	0	0	0	0	0	0	0	0	0	0	0	0	0	0	0	0	0	0	0	0	0	0	0	0	0	0	0	0	0	0	0	0	0	0	0	0
42e32fad7dfa5cb52d2cf97d16ca7b5d	Tatumella saanichensis strain NML 06-3099 16S ribosomal RNA, partial sequence	NR_135894.1	100	D_0__Bacteria;D_1__Proteobacteria;D_2__Gammaproteobacteria;D_3__Enterobacteriales;D_4__Enterobacteriaceae	0.999999	574	5.03145		0	0	0	0	0	0	0	0	0	0	0	0	0	0	0	0	0	0	0	0	0	0	0	0	0	0	0	0	0	0	0	0	0	0	0	17	0	0	0	0	0
9de003309ae86ab1e4f26101121ec3d0	Myroides injenensis M09-0166 16S ribosomal RNA, partial sequence	NR_134774.1	96.6258	D_0__Bacteria;D_1__Bacteroidetes;D_2__Bacteroidia;D_3__Flavobacteriales;D_4__Flavobacteriaceae	0.999572	572	5.03145		0	0	0	0	0	0	0	0	0	0	0	0	0	0	0	0	0	0	0	0	0	0	0	0	0	0	0	0	0	0	0	0	0	0	0	0	0	0	0	0	0
d961bb53dfb0a3f4d4b239c63e4a558f	Kosakonia oryziphila strain REICA_142 16S ribosomal RNA, partial sequence	NR_125587.1	96.1194	D_0__Bacteria;D_1__Proteobacteria;D_2__Gammaproteobacteria;D_3__Enterobacteriales;D_4__Enterobacteriaceae	0.970208	571	3.77358		0	0	0	0	0	0	0	0	0	0	0	0	0	0	0	0	0	0	0	0	0	0	0	0	0	0	0	0	0	0	0	0	0	0	0	0	0	0	0	0	0
5ad345f0f2d6393437908ceabc1867dd	Klebsiella variicola strain F2R9 16S ribosomal RNA, partial sequence	NR_025635.1	96.1078	D_0__Bacteria;D_1__Proteobacteria;D_2__Gammaproteobacteria;D_3__Enterobacteriales;D_4__Enterobacteriaceae	0.982768	566	1.88679		0	0	0	0	0	0	0	0	0	0	0	0	0	0	0	0	0	0	0	0	0	0	0	0	0	0	0	0	0	0	0	0	0	0	0	0	0	0	0	0	0
7cda39720af3818ac0187d881b0633d4	Lactobacillus jinshani strain HSLZ-75 16S ribosomal RNA, partial sequence	NR_165780.1	94.9254	D_0__Bacteria;D_1__Firmicutes;D_2__Bacilli	0.750504	566	6.91824		0	40	0	0	130	0	0	0	0	0	0	0	0	80	0	0	0	0	0	0	35	0	0	0	0	0	0	0	0	0	0	0	0	0	0	0	0	0	0	0	0
7b59291153a033f46afbedd52061a9f5	Desulfovibrio hydrothermalis AM13 = DSM 14728 16S ribosomal RNA, partial sequence	NR_121715.1	84.4776	D_0__Bacteria;D_1__Patescibacteria;D_2__Saccharimonadia;D_3__Saccharimonadales	0.997481	564	8.80503		0	0	24	60	0	0	0	0	0	0	0	0	0	0	0	0	0	0	0	0	0	0	0	0	0	0	0	0	0	0	0	0	0	0	0	61	0	0	0	0	0
494939bb6c7f641214a2850830ac6c9f	Carnobacterium divergens strain NBRC 15683 16S ribosomal RNA, partial sequence	NR_113798.1	99.6997	D_0__Bacteria;D_1__Firmicutes;D_2__Bacilli;D_3__Lactobacillales;D_4__Carnobacteriaceae;D_5__Carnobacterium;Ambiguous_taxa	0.7343	562	1.88679		0	0	0	0	0	0	0	0	0	0	0	0	0	0	0	0	0	0	0	0	0	0	0	0	0	0	0	0	0	0	0	0	0	0	0	0	0	0	0	0	0
87a060ea6d920ade7b42f7c7622f9e2d	Lactobacillus vespulae strain DCY75 16S ribosomal RNA, partial sequence	NR_137386.1	100	D_0__Bacteria;D_1__Firmicutes;D_2__Bacilli;D_3__Lactobacillales;D_4__Lactobacillaceae;D_5__Lactobacillus;D_6__uncultured compost bacterium	0.736161	555	0		0	0	0	0	0	0	0	0	0	0	0	0	0	0	0	0	0	0	0	0	0	0	0	0	0	0	0	0	0	0	0	0	0	0	0	0	0	0	0	0	0
77ee96028112a465e75206cbdb44671a	Klebsiella variicola strain F2R9 16S ribosomal RNA, partial sequence	NR_025635.1	97.2973	D_0__Bacteria;D_1__Proteobacteria;D_2__Gammaproteobacteria;D_3__Enterobacteriales;D_4__Enterobacteriaceae	0.980013	555	0.628931		0	0	0	0	0	0	0	0	0	0	0	0	0	0	0	0	0	0	0	0	0	0	0	0	0	0	0	0	0	0	0	0	0	0	0	0	0	0	0	0	0
d9fb9a9b7b5f900d71f4919a51dea91f	Fructobacillus fructosus strain NBRC 3516 16S ribosomal RNA, partial sequence	NR_113579.1	100	D_0__Bacteria;D_1__Firmicutes;D_2__Bacilli;D_3__Lactobacillales;D_4__Leuconostocaceae;D_5__Fructobacillus;Ambiguous_taxa	0.995962	553	7.54717		0	0	0	0	0	0	0	0	0	0	0	0	0	0	0	0	0	0	0	0	0	0	0	0	0	0	0	0	0	0	0	0	0	0	0	0	0	0	0	8	0
9dc2ce36324e8ad40ffd827a1d3ce18d	Neisseria chenwenguii strain 10023 16S ribosomal RNA, partial sequence	NR_164951.1	95.7958	D_0__Bacteria;D_1__Proteobacteria;D_2__Gammaproteobacteria;D_3__Betaproteobacteriales;D_4__Neisseriaceae;D_5__Snodgrassella	0.716712	544	1.88679		0	0	0	0	0	0	0	0	0	0	0	0	0	0	0	0	0	0	0	0	0	0	0	0	0	0	0	0	0	0	0	0	0	0	0	0	0	0	0	0	0
ba5d473919eaca1f6cabad439563f19f	Tolumonas osonensis strain OCF 7 16S ribosomal RNA, partial sequence	NR_117003.1	94.9102	D_0__Bacteria;D_1__Proteobacteria;D_2__Gammaproteobacteria;D_3__Aeromonadales;D_4__Aeromonadaceae;D_5__Tolumonas	0.822465	542	6.28931		0	0	0	0	0	0	0	0	0	0	0	0	0	0	0	0	0	0	0	0	0	0	0	0	0	0	0	0	0	0	0	0	0	0	0	0	0	0	0	0	0
e87a6633d05ec0efddd9e0c9f8a4a004	Peptoniphilus stercorisuis strain DSM 27563 16S ribosomal RNA, partial sequence	NR_134130.1	99.3902	D_0__Bacteria;D_1__Firmicutes;D_2__Clostridia;D_3__Clostridiales;D_4__Family XI;D_5__Peptoniphilus;Ambiguous_taxa	0.994672	542	3.77358		0	0	0	0	0	0	0	0	0	329	38	0	39	0	34	0	0	0	0	0	0	0	0	0	0	0	0	0	0	0	0	0	0	0	0	0	0	0	0	0	0
71ca346bddb82b5b1a1e1f675f2acb9b	Apibacter adventoris strain wkB301 16S ribosomal RNA, complete sequence	NR_148773.1	92.4471	D_0__Bacteria;D_1__Bacteroidetes;D_2__Bacteroidia;D_3__Flavobacteriales	0.975704	542	6.28931		0	0	0	0	0	0	0	0	0	0	0	0	0	0	0	0	0	0	0	0	0	0	0	0	0	0	0	0	0	0	0	0	0	0	0	40	0	0	0	0	0
7f967e2c02e242c5997e5d2492605974	Snodgrassella alvi wkB2 16S ribosomal RNA, complete sequence	NR_118404.2	96.997	D_0__Bacteria;D_1__Proteobacteria;D_2__Gammaproteobacteria;D_3__Betaproteobacteriales;D_4__Neisseriaceae;D_5__Snodgrassella	0.795592	537	1.25786		0	0	0	0	0	0	0	0	0	0	0	0	0	0	0	0	0	0	0	0	0	0	0	0	0	0	0	0	0	0	0	0	0	0	0	0	0	0	0	0	0
0640f58b7e30665ce00b5f962edc26c5	Acetobacter okinawensis JCM 25146 strain 1-35 16S ribosomal RNA, partial sequence	NR_113546.1	96.4072	D_0__Bacteria;D_1__Proteobacteria;D_2__Alphaproteobacteria;D_3__Acetobacterales;D_4__Acetobacteraceae	0.999358	535	1.25786		0	0	0	0	0	0	0	0	0	0	0	0	0	0	0	0	0	0	0	0	0	0	0	0	0	0	0	0	0	0	0	0	0	0	0	0	0	0	0	0	0
73eda280ac55e3f44303e0940933356c	Atlantibacter hermannii strain CIP 103176 16S ribosomal RNA, partial sequence	NR_104940.1	96.3964	D_0__Bacteria;D_1__Proteobacteria;D_2__Gammaproteobacteria;D_3__Enterobacteriales;D_4__Enterobacteriaceae	0.999682	533	3.77358		0	0	0	0	0	0	0	0	0	0	0	0	0	0	0	0	0	0	0	0	0	0	0	0	0	0	0	0	0	0	0	0	0	0	0	0	0	0	0	0	0
7c0f49d4ce32abb3dcad3498223ba524	Klebsiella grimontii strain SB73 16S ribosomal RNA, partial sequence	NR_159317.1	100	D_0__Bacteria;D_1__Proteobacteria;D_2__Gammaproteobacteria;D_3__Enterobacteriales;D_4__Enterobacteriaceae	0.999999	532	6.91824		0	45	0	0	0	0	0	0	0	0	0	0	0	0	0	0	0	0	0	0	0	0	0	0	0	0	0	0	0	0	0	0	0	0	0	0	0	0	0	0	0
e01785f1d3b1b10414ee86d35f3b5e97	Lactobacillus jinshani strain HSLZ-75 16S ribosomal RNA, partial sequence	NR_165780.1	97.6119	D_0__Bacteria;D_1__Firmicutes;D_2__Bacilli;D_3__Lactobacillales;D_4__Lactobacillaceae;D_5__Lactobacillus	0.922093	530	3.77358		0	0	0	0	0	0	0	0	0	0	0	0	0	0	0	0	0	0	0	0	0	0	0	0	0	0	0	0	0	0	0	0	0	0	0	0	0	0	0	0	0
f6b422952226308cb9c9ff8fc450baaf	Bifidobacterium commune strain H23-83 16S ribosomal RNA, partial sequence	NR_136422.1	99.6988	D_0__Bacteria;D_1__Actinobacteria;D_2__Actinobacteria;D_3__Bifidobacteriales;D_4__Bifidobacteriaceae;D_5__Bifidobacterium	0.988893	523	5.03145		0	0	0	0	0	0	0	0	0	0	0	0	0	0	0	0	90	36	165	0	0	0	0	0	0	0	0	0	0	0	0	0	0	0	0	0	0	0	0	0	0
d5211ede39076d148799eb3545c24933	Bombella apis strain MRM1 16S ribosomal RNA, partial sequence	NR_157653.1	99.0909	D_0__Bacteria;D_1__Proteobacteria;D_2__Alphaproteobacteria;D_3__Acetobacterales;D_4__Acetobacteraceae	0.999982	519	3.14465		0	0	0	0	0	375	0	8	14	0	0	0	0	0	0	0	0	0	0	0	0	0	0	0	0	0	0	0	0	0	0	0	0	0	0	36	0	0	0	0	0
00916474887aa49f1d03e36658f68610	Bombella apis strain MRM1 16S ribosomal RNA, partial sequence	NR_157653.1	97.5758	D_0__Bacteria;D_1__Proteobacteria;D_2__Alphaproteobacteria;D_3__Acetobacterales;D_4__Acetobacteraceae	0.999912	517	0.628931		0	0	0	0	0	0	517	0	0	0	0	0	0	0	0	0	0	0	0	0	0	0	0	0	0	0	0	0	0	0	0	0	0	0	0	0	0	0	0	0	0
57d28dee9169b68b90181ecd958cb158	Lactobacillus iners strain DSM 13335 16S ribosomal RNA gene, partial sequence	NR_036982.1	94.0476	D_0__Bacteria	1	513	4.40252		0	33	71	0	0	0	0	0	0	0	0	0	0	0	0	0	0	0	0	0	0	0	0	0	0	0	0	0	0	0	0	0	0	0	0	0	0	0	0	0	0
c228be859b2ac42cf8c49faa5b429e97	Lactobacillus kalixensis strain Kx127A2 16S ribosomal RNA, partial sequence	NR_029083.1	98.503	D_0__Bacteria;D_1__Firmicutes;D_2__Bacilli;D_3__Lactobacillales;D_4__Lactobacillaceae;D_5__Lactobacillus	0.999962	511	1.88679		0	0	0	0	0	0	0	0	0	0	0	0	0	0	0	0	0	0	0	0	0	0	0	0	0	0	0	0	0	0	0	0	0	0	0	0	0	0	0	0	0
cf44c541eca39e3a412f0d5ad76d55f1	Kosakonia oryziphila strain REICA_142 16S ribosomal RNA, partial sequence	NR_125587.1	96.1078	D_0__Bacteria;D_1__Proteobacteria;D_2__Gammaproteobacteria;D_3__Enterobacteriales;D_4__Enterobacteriaceae	0.961465	502	3.14465		0	0	0	0	0	0	0	0	0	0	0	0	0	0	0	0	0	0	0	0	0	0	0	0	0	0	0	0	0	0	0	0	0	0	0	0	0	0	0	101	0
b7ffd1e9fc2d73d271109b1cd0395bb0	Catabacter hongkongensis strain HKU16 16S ribosomal RNA, partial sequence	NR_115269.1	90.6907	D_0__Bacteria;D_1__Firmicutes;D_2__Bacilli;D_3__Lactobacillales	0.804422	498	3.14465		0	0	0	0	0	0	0	0	0	0	0	0	0	0	0	0	0	0	0	0	0	0	0	0	0	0	0	0	0	0	0	0	0	0	0	0	0	0	0	0	0
4221ce0f73745ef81f4fb65c9307b068	Apibacter adventoris strain wkB301 16S ribosomal RNA, complete sequence	NR_148773.1	93.0303	D_0__Bacteria;D_1__Bacteroidetes;D_2__Bacteroidia;D_3__Flavobacteriales	0.95838	498	5.66038		0	0	0	0	0	0	0	0	0	0	0	0	0	0	0	0	0	0	0	0	0	0	0	0	0	0	0	0	0	0	0	0	0	0	0	0	0	0	0	0	0
3f253bf1d986fd31600d1d390bf44a3e	Gilliamella apicola strain wkB1 16S ribosomal RNA, complete sequence	NR_121727.1	95.8084	D_0__Bacteria;D_1__Proteobacteria;D_2__Gammaproteobacteria;D_3__Orbales;D_4__Orbaceae;D_5__Gilliamella;Ambiguous_taxa	0.725443	493	3.14465		0	0	0	0	0	0	0	0	0	0	0	0	0	0	0	0	0	0	0	0	0	0	0	0	0	0	0	0	0	0	0	0	0	0	0	0	0	0	0	0	0
a984e6e26af47243d86d5130e604ca29	Apibacter raozihei strain HY041 16S ribosomal RNA, partial sequence	NR_170498.1	91.1854	D_0__Bacteria;D_1__Proteobacteria;D_2__Gammaproteobacteria;D_3__Pseudomonadales;D_4__Moraxellaceae;D_5__Acinetobacter	0.778956	488	4.40252		0	0	0	0	0	0	0	0	0	0	0	0	0	0	0	0	0	0	0	0	0	0	0	0	0	0	0	0	0	0	0	0	0	0	0	0	0	0	0	0	0
dcf9e1c70d9a0b14a19fad0f0239051a	Apibacter adventoris strain wkB301 16S ribosomal RNA, complete sequence	NR_148773.1	92.145	D_0__Bacteria;D_1__Bacteroidetes;D_2__Bacteroidia;D_3__Flavobacteriales;D_4__Weeksellaceae;D_5__Apibacter;Ambiguous_taxa	0.828128	480	3.14465		0	0	0	0	0	0	0	0	0	0	0	0	0	0	0	78	0	0	0	0	0	0	0	0	0	0	0	0	0	0	0	0	0	0	0	0	0	0	0	0	0
c5210725ec1b475b57e6bf9d250cf2cc	Neokomagataea tanensis NBRC 106556 strain BCC 25711 16S ribosomal RNA, partial sequence	NR_112959.1	91.5663	D_0__Bacteria;D_1__Proteobacteria;D_2__Alphaproteobacteria;D_3__Acetobacterales;D_4__Acetobacteraceae	0.884348	478	3.14465		0	0	40	0	0	0	0	0	0	0	0	0	0	0	0	0	0	0	0	0	0	0	0	0	0	0	0	0	0	0	0	0	0	0	0	0	0	0	0	144	0
15b0c99f8052dc04b223164b37a6cf2c	Klebsiella variicola strain F2R9 16S ribosomal RNA, partial sequence	NR_025635.1	96.4072	D_0__Bacteria;D_1__Proteobacteria;D_2__Gammaproteobacteria;D_3__Enterobacteriales;D_4__Enterobacteriaceae	0.976461	475	0.628931		0	0	0	475	0	0	0	0	0	0	0	0	0	0	0	0	0	0	0	0	0	0	0	0	0	0	0	0	0	0	0	0	0	0	0	0	0	0	0	0	0
bd699a23e5658dd19ba206b9be413b4a	Fructobacillus fructosus strain NBRC 3516 16S ribosomal RNA, partial sequence	NR_113579.1	99.7015	D_0__Bacteria;D_1__Firmicutes;D_2__Bacilli;D_3__Lactobacillales;D_4__Leuconostocaceae;D_5__Fructobacillus;Ambiguous_taxa	0.998173	473	0.628931		0	0	0	0	0	0	0	0	0	0	0	0	0	0	0	0	0	0	0	0	0	0	0	0	0	0	0	0	0	0	0	0	0	0	0	0	0	0	0	0	0
e2ba3d064899598d96ad3d12a57a570d	Lactobacillus kosoi strain 10H 16S ribosomal RNA, partial sequence	NR_159092.1	97.3054	D_0__Bacteria;D_1__Firmicutes;D_2__Bacilli;D_3__Lactobacillales;D_4__Lactobacillaceae;D_5__Lactobacillus	0.976172	473	3.14465		0	0	0	0	89	0	0	0	0	0	0	0	0	129	0	0	0	0	0	0	0	0	0	0	0	0	0	0	0	0	0	0	0	0	0	0	0	0	0	0	0
750adb97d0e1f6a6b85198f9d02d089a	Fructobacillus ficulneus strain FS-1 16S ribosomal RNA, partial sequence	NR_025153.1	99.6997	D_0__Bacteria;D_1__Firmicutes;D_2__Bacilli;D_3__Lactobacillales;D_4__Leuconostocaceae;D_5__Fructobacillus;Ambiguous_taxa	0.949353	468	5.66038		0	0	0	0	0	13	0	0	0	0	0	0	0	0	0	33	0	0	0	0	0	0	0	0	0	0	0	0	0	0	0	0	0	0	0	0	0	0	0	0	0
0531e0012a6cf487273ce573bd132e41	Olsenella profusa DSM 13989 strain CCUG 45371 16S ribosomal RNA, partial sequence	NR_116939.1	97.8659	D_0__Bacteria;D_1__Actinobacteria;D_2__Coriobacteriia;D_3__Coriobacteriales;D_4__Atopobiaceae;D_5__Olsenella	0.977259	457	6.91824		0	0	0	0	0	0	0	0	0	30	44	0	0	0	0	0	0	0	0	0	0	0	0	0	0	0	0	0	0	0	0	0	0	0	0	0	0	0	0	0	0
a27680d241114f33a674f9764ccef6b9	Olsenella profusa DSM 13989 strain CCUG 45371 16S ribosomal RNA, partial sequence	NR_116939.1	97.8593	D_0__Bacteria;D_1__Actinobacteria;D_2__Coriobacteriia;D_3__Coriobacteriales;D_4__Atopobiaceae;D_5__Olsenella	0.985974	455	3.14465		0	0	0	0	0	0	0	0	0	0	0	0	0	0	0	0	0	0	0	0	0	0	0	0	0	0	0	0	0	0	0	0	0	0	0	0	0	0	0	0	0
d751eeba6d6a1364bcbbaa1b0feed530	Apibacter raozihei strain HY041 16S ribosomal RNA, partial sequence	NR_170498.1	93.2722	D_0__Bacteria;D_1__Bacteroidetes;D_2__Bacteroidia;D_3__Bacteroidales	0.729324	455	6.28931		0	0	0	0	0	0	0	0	0	0	0	0	0	0	0	0	0	0	0	0	0	0	0	0	0	0	0	0	0	0	0	0	0	0	0	0	0	0	0	0	0
345291c5010512f2b36b8f03f0848405	Apibacter adventoris strain wkB301 16S ribosomal RNA, complete sequence	NR_148773.1	92.0973	D_0__Bacteria;D_1__Bacteroidetes;D_2__Bacteroidia;D_3__Flavobacteriales;D_4__Weeksellaceae;D_5__Apibacter;Ambiguous_taxa	0.7825	452	5.03145		0	0	0	0	0	0	0	0	0	0	0	0	0	0	0	0	0	0	0	0	0	0	0	0	0	0	0	0	0	0	0	0	0	0	0	0	0	0	0	0	0
12e1bb46716e7a0b18457d316a33f985	Spongiispira norvegica strain Gp_4_7.1 16S ribosomal RNA, partial sequence	NR_042453.1	97.8979	D_0__Bacteria;D_1__Proteobacteria;D_2__Gammaproteobacteria;D_3__Oceanospirillales	0.819134	451	3.77358		0	0	0	0	0	0	0	0	0	0	0	0	0	0	0	0	0	0	0	0	0	0	0	0	0	0	0	0	0	0	0	0	0	0	0	0	0	0	0	0	0
3eac31fa6356874d14c469c579499b21	Gilliamella intestini strain LMG 28358 16S ribosomal RNA, partial sequence	NR_149811.1	94.8949	D_0__Bacteria;D_1__Proteobacteria;D_2__Gammaproteobacteria;D_3__Orbales;D_4__Orbaceae;D_5__Gilliamella	0.929219	451	5.66038		0	0	0	0	0	0	0	0	0	0	0	0	0	0	0	60	0	0	0	0	0	0	0	0	0	0	0	0	0	0	0	0	0	0	0	0	0	0	0	0	0
6c9d3047028de00777a374d1f1aaa688	Lactobacillus bombi strain BTLCH M1/2 16S ribosomal RNA, partial sequence	NR_134065.1	97.619	D_0__Bacteria;D_1__Firmicutes;D_2__Bacilli;D_3__Lactobacillales;D_4__Lactobacillaceae;D_5__Lactobacillus	0.981979	449	1.25786		0	0	0	0	0	0	0	0	0	0	0	0	0	0	0	0	0	0	0	0	0	0	0	0	0	0	0	0	0	0	0	0	0	0	0	0	0	0	0	0	0
0ea91cf6bddd56f3026cbf2a753a3444	Flavobacterium cloacae strain wh15 16S ribosomal RNA, partial sequence	NR_156147.1	90.6344	D_0__Bacteria;D_1__Bacteroidetes;D_2__Bacteroidia;D_3__Flavobacteriales;D_4__Flavobacteriaceae	0.947568	448	5.03145		0	0	0	0	0	0	0	0	0	0	0	0	0	0	0	0	0	0	0	0	0	0	0	0	0	0	0	0	0	0	0	0	0	0	0	0	0	0	0	0	0
2aa18b5d53de8b468f883ddd062b4ee7	Bombella apis strain MRM1 16S ribosomal RNA, partial sequence	NR_157653.1	96.6767	D_0__Bacteria;D_1__Proteobacteria;D_2__Alphaproteobacteria;D_3__Acetobacterales;D_4__Acetobacteraceae	0.999935	448	7.54717		0	0	14	0	0	0	0	0	0	0	0	0	0	0	0	70	0	0	0	0	0	0	0	0	0	0	0	0	0	0	0	0	0	0	0	7	0	0	0	0	0
698ae4242ca7fb962dfebd814024357c	Proteus mirabilis strain ATCC 29906 16S ribosomal RNA, partial sequence	NR_114419.1	100	D_0__Bacteria;D_1__Proteobacteria;D_2__Gammaproteobacteria;D_3__Enterobacteriales;D_4__Enterobacteriaceae;D_5__Proteus	0.999912	446	3.77358		0	0	0	0	0	0	0	0	0	0	0	0	0	0	0	0	0	0	0	0	0	0	0	0	0	0	0	0	0	0	0	0	0	0	0	0	0	0	0	0	0
f492c6de6c7d4a2a118e68e41f677350	Olsenella profusa DSM 13989 strain CCUG 45371 16S ribosomal RNA, partial sequence	NR_116939.1	97.8462	D_0__Bacteria;D_1__Actinobacteria;D_2__Coriobacteriia;D_3__Coriobacteriales;D_4__Atopobiaceae;D_5__Olsenella	0.984697	444	3.77358		0	0	0	0	0	0	0	0	0	0	0	0	0	0	0	0	0	0	0	0	0	0	0	0	0	0	0	0	0	0	0	0	0	0	0	0	0	0	0	0	0
38a06da235fc6070583c2a2c15178041	Collinsella phocaeensis strain Marseille-P3245 16S ribosomal RNA, partial sequence	NR_147399.1	97.5309	D_0__Bacteria;D_1__Actinobacteria;D_2__Coriobacteriia;D_3__Coriobacteriales	0.999954	437	5.03145		0	0	0	0	0	0	0	0	0	0	0	0	0	0	0	0	0	0	0	0	0	0	0	0	0	0	0	0	0	0	0	0	0	0	0	0	0	0	0	0	0
1399fe47fffab9a85f7d38985aeaa612	Pantoea rodasii strain LMG 26273 16S ribosomal RNA, partial sequence	NR_118120.1	100	D_0__Bacteria;D_1__Proteobacteria;D_2__Gammaproteobacteria;D_3__Enterobacteriales;D_4__Enterobacteriaceae	0.999998	429	2.51572		0	0	0	0	0	0	0	0	0	0	0	0	0	0	0	0	0	0	0	0	0	0	0	0	0	0	0	0	0	0	0	0	0	0	0	0	0	0	0	0	0
a54b187b4e9ab35acc15d67aeed22b77	Myroides guanonis strain IM13 16S ribosomal RNA, partial sequence	NR_108885.1	92.4012	D_0__Bacteria;D_1__Bacteroidetes;D_2__Bacteroidia;D_3__Flavobacteriales;D_4__Flavobacteriaceae	0.917303	429	3.14465		0	50	0	0	0	0	0	0	0	0	0	0	0	0	0	0	0	0	0	0	0	0	0	0	0	0	0	0	0	0	0	0	0	0	0	0	0	0	0	0	0
dc5b0be3db76b4b4620110d52e8273f3	Bacteroides zoogleoformans strain JCM 16136 16S ribosomal RNA, partial sequence	NR_113353.1	96.3303	D_0__Bacteria;D_1__Bacteroidetes;D_2__Bacteroidia;D_3__Bacteroidales;D_4__Bacteroidaceae;D_5__Bacteroides	0.987204	424	4.40252		0	0	0	0	0	0	0	0	0	0	0	0	0	0	0	0	0	0	0	0	0	0	0	0	0	0	0	0	0	0	0	0	0	0	0	0	0	0	0	0	0
9e54b9d09f12679e1e5013b56e877d3c	Bifidobacterium commune strain H23-83 16S ribosomal RNA, partial sequence	NR_136422.1	98.503	D_0__Bacteria;D_1__Actinobacteria;D_2__Actinobacteria;D_3__Bifidobacteriales;D_4__Bifidobacteriaceae;D_5__Bifidobacterium	0.999068	424	0.628931		0	0	0	0	0	0	0	0	0	0	0	0	0	0	0	0	0	0	0	0	0	0	0	0	0	0	0	0	0	0	0	0	0	0	0	0	0	0	0	0	0
803b757a2faa3bc4e781423c92f858dd	Lactobacillus kosoi strain 10H 16S ribosomal RNA, partial sequence	NR_159092.1	97.006	D_0__Bacteria;D_1__Firmicutes;D_2__Bacilli;D_3__Lactobacillales;D_4__Lactobacillaceae;D_5__Lactobacillus;D_6__uncultured Bacilli bacterium	0.966467	423	4.40252		0	0	0	0	0	66	7	0	141	0	0	0	0	0	0	0	0	0	0	0	0	0	0	0	0	0	0	0	0	0	0	0	0	0	0	0	0	0	0	0	0
a7d14739f099b708d091e3b1fb20acbc	Olsenella profusa DSM 13989 strain CCUG 45371 16S ribosomal RNA, partial sequence	NR_116939.1	96.9419	D_0__Bacteria;D_1__Actinobacteria;D_2__Coriobacteriia;D_3__Coriobacteriales;D_4__Atopobiaceae;D_5__Olsenella	0.881619	422	1.25786		0	0	0	0	0	0	0	0	0	0	0	0	0	0	0	0	0	0	0	0	0	0	0	0	0	0	0	0	0	0	0	0	0	0	0	0	0	0	0	0	0
83dd170fcc40ecae148a49cd7925491c	Lactococcus taiwanensis strain 0905C15 16S ribosomal RNA, partial sequence	NR_114327.1	100	D_0__Bacteria;D_1__Firmicutes;D_2__Bacilli;D_3__Lactobacillales;D_4__Streptococcaceae;D_5__Lactococcus;D_6__Lactococcus lactis	0.863665	420	3.14465		0	0	0	0	0	0	0	0	0	0	0	0	0	0	0	0	0	0	0	0	0	0	0	0	0	0	0	0	0	0	0	0	0	0	0	0	0	0	0	0	0
67ed244e17d79c4e86f3a896148afffd	Lactobacillus nenjiangensis strain 11102 16S ribosomal RNA, partial sequence	NR_125563.1	93.4328	D_0__Bacteria;D_1__Firmicutes;D_2__Bacilli;D_3__Lactobacillales;D_4__Lactobacillaceae;D_5__Lactobacillus	0.832397	418	3.77358		0	0	0	0	0	0	0	0	0	0	0	0	0	0	0	0	0	0	0	0	0	0	0	0	0	0	0	0	0	0	0	0	0	0	0	0	0	0	0	104	0
714afeaf265954919636f7df9d80874d	Lactobacillus nenjiangensis strain 11102 16S ribosomal RNA, partial sequence	NR_125563.1	93.3934	D_0__Bacteria;D_1__Firmicutes;D_2__Bacilli;D_3__Lactobacillales;D_4__Lactobacillaceae;D_5__Lactobacillus	0.836984	418	3.77358		0	0	0	0	0	0	0	0	0	0	0	0	0	0	0	0	0	0	0	0	0	0	0	0	0	0	0	0	0	0	0	0	0	0	0	57	0	0	0	85	0
4f7ae4984b8465c748237ddeb4bd3549	Lysinibacillus alkalisoli strain Y2A20 16S ribosomal RNA, partial sequence	NR_156042.1	99.4012	D_0__Bacteria;D_1__Firmicutes;D_2__Bacilli;D_3__Bacillales;D_4__Planococcaceae;D_5__Lysinibacillus	0.972429	416	4.40252		0	0	0	0	0	0	0	0	0	56	30	0	11	0	0	0	0	0	0	0	0	0	0	0	0	0	0	0	0	0	0	0	0	0	0	0	0	0	0	0	0
3d42db915f58c0bce8a4850d5d1ac032	Gilliamella apicola strain wkB1 16S ribosomal RNA, complete sequence	NR_121727.1	95.4955	D_0__Bacteria;D_1__Proteobacteria;D_2__Gammaproteobacteria;D_3__Orbales;D_4__Orbaceae;D_5__Gilliamella	0.79436	415	5.03145		11	0	0	0	0	0	0	0	0	0	0	0	0	0	29	0	0	0	0	0	0	0	0	0	0	0	0	0	0	0	0	0	0	0	0	39	0	0	0	0	0
e5b558c623687270409ef45fb91aa41a	Salinicola tamaricis strain F01 16S ribosomal RNA, partial sequence	NR_157001.1	93.6937	D_0__Bacteria;D_1__Proteobacteria;D_2__Gammaproteobacteria	0.999861	408	3.14465		0	0	0	0	39	0	0	0	0	0	0	0	0	51	0	0	0	0	0	0	0	0	0	0	0	0	0	0	0	0	0	0	0	0	0	0	0	0	0	0	0
e9d1b44e499dc0d3cf90748cecf86cdd	Melissococcus plutonius ATCC 35311 16S ribosomal RNA, partial sequence	NR_043240.1	93.75	D_0__Bacteria;D_1__Firmicutes;D_2__Bacilli;D_3__Lactobacillales	0.847578	408	3.14465		0	0	0	0	0	0	0	0	0	0	0	0	0	0	0	0	0	0	0	0	0	0	0	0	0	0	0	0	0	0	0	0	0	0	0	0	0	0	0	0	0
0ea583df0fc1de90cdde86c33918c428	Lactobacillus mellis strain Hon2N 16S ribosomal RNA, partial sequence	NR_126249.1	98.503	D_0__Bacteria;D_1__Firmicutes;D_2__Bacilli;D_3__Lactobacillales;D_4__Lactobacillaceae;D_5__Lactobacillus	0.999665	406	2.51572		0	0	0	0	0	0	0	0	0	0	0	0	0	0	0	0	0	0	0	0	0	0	0	0	0	0	0	0	0	0	0	0	0	0	0	0	0	0	0	0	0
f571b7a1fde257d3d24ff3e204976617	Pararcticibacter amylolyticus strain FJ4-8 16S ribosomal RNA, partial sequence	NR_165732.1	88.8554	D_0__Bacteria;D_1__Proteobacteria;D_2__Gammaproteobacteria	0.900102	403	4.40252		0	0	0	0	0	0	0	0	0	0	0	0	0	0	0	0	0	0	0	0	0	0	0	0	0	0	0	0	0	0	0	0	0	0	0	0	0	0	0	0	0
774db62ee9183d1ccd0913ae96360c6a	Acinetobacter antiviralis strain KNF2022 16S ribosomal RNA, partial sequence	NR_115739.1	98.7915	D_0__Bacteria;D_1__Proteobacteria;D_2__Gammaproteobacteria;D_3__Pseudomonadales;D_4__Moraxellaceae;D_5__Acinetobacter	0.999254	402	3.77358		0	0	0	0	0	0	0	0	0	0	0	0	0	0	0	0	0	0	0	0	0	0	0	0	0	0	0	0	0	0	0	0	0	0	0	0	0	0	0	0	0
097a60a9aedc8ba17d90a10a41725773	Acetobacter okinawensis JCM 25146 strain 1-35 16S ribosomal RNA, partial sequence	NR_113546.1	95.8084	D_0__Bacteria;D_1__Proteobacteria;D_2__Alphaproteobacteria;D_3__Acetobacterales;D_4__Acetobacteraceae	0.997771	398	5.66038		20	0	0	0	0	0	0	0	0	0	0	0	0	0	60	0	0	0	0	0	0	0	0	0	0	0	0	0	0	0	0	0	38	0	0	0	0	0	0	0	0
f767ec0ef11b899575add3a55dc3f4ee	Fructobacillus fructosus strain NBRC 3516 16S ribosomal RNA, partial sequence	NR_113579.1	100	D_0__Bacteria;D_1__Firmicutes;D_2__Bacilli;D_3__Lactobacillales;D_4__Leuconostocaceae;D_5__Fructobacillus;Ambiguous_taxa	0.995962	396	6.91824		0	0	0	0	0	0	0	0	0	0	0	0	0	0	0	0	0	0	0	0	0	0	0	0	0	0	0	0	0	0	0	0	0	0	0	0	0	0	0	0	0
e8e9f405bd5611770bfb19b668935c28	Ochrobactrum lupini strain LUP21 16S ribosomal RNA, partial sequence	NR_042911.1	99.7006	D_0__Bacteria;D_1__Proteobacteria;D_2__Alphaproteobacteria;D_3__Rhizobiales;D_4__Rhizobiaceae;D_5__Ochrobactrum	0.99725	395	0.628931		0	0	0	0	0	0	0	0	0	0	0	0	0	0	0	0	0	0	0	0	0	0	0	0	0	0	0	0	0	0	0	0	0	0	0	0	0	0	0	0	0
90367f9224fffe7415ab3f86041cb36c	Lactobacillus ozensis DSM 23829 = JCM 17196 strain Mizu2-1 16S ribosomal RNA, partial sequence	NR_113194.1	97.006	D_0__Bacteria;D_1__Firmicutes;D_2__Bacilli;D_3__Lactobacillales;D_4__Lactobacillaceae;D_5__Lactobacillus	0.98694	391	1.25786		0	0	0	0	0	83	0	0	308	0	0	0	0	0	0	0	0	0	0	0	0	0	0	0	0	0	0	0	0	0	0	0	0	0	0	0	0	0	0	0	0
bbd9ebc1299af8984f675d13914db8a2	Apibacter adventoris strain wkB301 16S ribosomal RNA, complete sequence	NR_148773.1	97.2561	D_0__Bacteria;D_1__Bacteroidetes;D_2__Bacteroidia;D_3__Flavobacteriales	0.999345	390	2.51572		0	0	0	0	0	0	0	0	0	0	0	0	0	0	0	0	0	0	0	0	0	0	0	0	0	0	0	0	0	0	0	0	0	0	0	72	0	0	0	0	0
72351d47c3805d475293555d3024534d	[Clostridium] clostridioforme strain ATCC 25537 16S ribosomal RNA, partial sequence	NR_118128.1	94.5946	D_0__Bacteria;D_1__Firmicutes;D_2__Clostridia;D_3__Clostridiales;D_4__Lachnospiraceae	0.998576	387	8.80503		0	0	0	0	0	0	0	0	0	0	0	0	0	0	0	0	0	0	0	0	0	0	0	0	0	0	0	0	0	0	0	0	0	0	0	0	0	0	0	0	0
bbee18aa2f7db18ef5e44bfb702e2d49	Prevotella oris strain JCM 8540 16S ribosomal RNA, partial sequence	NR_113119.1	95.1662	D_0__Bacteria;D_1__Bacteroidetes;D_2__Bacteroidia;D_3__Bacteroidales;D_4__Prevotellaceae	0.997998	385	7.54717		0	0	24	23	0	0	0	0	0	0	0	0	0	0	0	15	0	0	0	0	0	0	0	0	0	0	0	0	0	0	0	0	0	0	0	0	0	0	0	0	0
286a4b510819b4f2ab7f01aabe363356	Mixta tenebrionis strain BIT-26 16S ribosomal RNA, partial sequence	NR_170465.1	97.5976	D_0__Bacteria;D_1__Proteobacteria;D_2__Gammaproteobacteria;D_3__Enterobacteriales;D_4__Enterobacteriaceae	0.999805	383	2.51572		0	0	0	0	0	0	0	0	0	0	0	0	0	0	0	0	0	0	0	0	0	0	0	0	0	0	0	0	0	0	0	0	0	0	0	0	0	0	0	12	0
c524fd95b03ee8ed0163907337daeadb	Bombella apis strain MRM1 16S ribosomal RNA, partial sequence	NR_157653.1	98.1818	D_0__Bacteria;D_1__Proteobacteria;D_2__Alphaproteobacteria;D_3__Acetobacterales;D_4__Acetobacteraceae	0.999979	378	5.66038		0	0	25	50	0	0	0	0	0	0	0	0	0	0	0	50	0	0	0	0	0	0	0	0	0	0	0	0	0	0	0	0	0	0	0	0	0	0	0	0	0
9d468e06c89bee8708dac5e549a3f64e	Myroides pelagicus strain NBRC 102469 16S ribosomal RNA, partial sequence	NR_114110.1	90.5775	D_0__Bacteria;D_1__Bacteroidetes;D_2__Bacteroidia;D_3__Flavobacteriales;D_4__Flavobacteriaceae	0.991375	374	3.14465		0	0	0	0	0	0	0	0	0	0	0	0	0	0	0	0	0	0	0	0	0	0	0	0	0	0	0	0	0	0	0	0	0	0	0	0	0	0	0	0	0
36ad80317a81d91c1bad9e8a65f0c9ff	Orbus sasakiae strain C7 16S ribosomal RNA, partial sequence	NR_109477.1	95.1952	D_0__Bacteria;D_1__Proteobacteria;D_2__Gammaproteobacteria;D_3__Orbales;D_4__Orbaceae;D_5__Gilliamella	0.882326	372	5.66038		0	0	0	0	17	0	0	0	0	0	0	0	0	0	0	0	0	0	0	0	0	0	0	0	0	0	0	0	0	0	0	0	0	0	0	0	0	0	0	0	0
84a8fd6493d53afe728d186df6f95a61	Aeromonas hydrophila strain DSM 30187 16S ribosomal RNA, partial sequence	NR_119190.1	100	D_0__Bacteria;D_1__Proteobacteria;D_2__Gammaproteobacteria;D_3__Aeromonadales;D_4__Aeromonadaceae;D_5__Aeromonas	1	370	5.66038		0	0	0	0	0	0	0	0	0	0	0	0	0	0	0	0	0	0	0	0	0	0	0	0	0	0	0	0	0	0	0	0	0	0	0	0	0	0	0	0	0
80fca311a668b3a464df39c308152d37	Flavobacterium anatoliense strain MK3 16S ribosomal RNA, partial sequence	NR_109424.1	92.4012	D_0__Bacteria;D_1__Bacteroidetes;D_2__Bacteroidia;D_3__Flavobacteriales;D_4__Flavobacteriaceae	0.926431	370	3.77358		0	0	0	0	0	0	0	0	0	62	62	0	33	0	89	0	0	0	0	0	0	0	0	0	0	0	0	0	0	0	0	0	0	0	0	0	0	0	0	0	33
1fb90d3a391746c2672a5eaec68cc97f	Kosakonia oryziphila strain REICA_142 16S ribosomal RNA, partial sequence	NR_125587.1	94.8949	D_0__Bacteria;D_1__Proteobacteria;D_2__Gammaproteobacteria;D_3__Orbales;D_4__Orbaceae;D_5__Gilliamella	0.755153	370	4.40252		0	0	0	0	0	0	0	0	0	0	0	0	0	0	0	0	0	0	0	0	0	0	0	0	0	0	0	0	0	0	0	0	0	0	0	0	0	0	0	0	0
59be85dc7da0f3006c296174ddc8e547	Commensalibacter intestini A911 16S ribosomal RNA, partial sequence	NR_116307.1	97.0149	D_0__Bacteria;D_1__Proteobacteria;D_2__Alphaproteobacteria;D_3__Acetobacterales;D_4__Acetobacteraceae	0.998657	367	0.628931		0	0	0	0	0	0	0	0	0	0	0	0	0	0	0	0	0	0	0	0	0	0	0	0	0	0	0	0	0	0	0	0	0	0	0	0	0	0	0	0	0
c669f1dc07f0d16831d9627d08755b29	Desulfovibrio hydrothermalis AM13 = DSM 14728 16S ribosomal RNA, partial sequence	NR_121715.1	84.4776	D_0__Bacteria;D_1__Patescibacteria;D_2__Saccharimonadia;D_3__Saccharimonadales	0.99682	367	3.77358		0	0	0	0	0	0	0	0	0	0	0	0	0	0	0	0	0	0	0	0	0	0	0	0	0	0	0	0	0	0	0	0	0	0	0	0	0	0	0	0	0
68bc833395f401553f03971bef7dba17	Weissella paramesenteroides strain NRIC 1542 16S ribosomal RNA, partial sequence	NR_104568.1	99.7006	D_0__Bacteria;D_1__Firmicutes;D_2__Bacilli;D_3__Lactobacillales;D_4__Leuconostocaceae;D_5__Weissella	0.999995	365	2.51572		0	0	0	0	0	0	0	0	0	0	0	0	0	0	0	0	0	0	0	0	0	0	0	0	0	0	0	0	0	0	0	0	0	0	0	0	52	0	0	0	0
2bb28c111e4ecfa2bc697fd8d0626d47	Morganella morganii subsp. morganii strain ATCC 25830 16S ribosomal RNA, partial sequence	NR_117793.1	100	D_0__Bacteria;D_1__Proteobacteria;D_2__Gammaproteobacteria;D_3__Enterobacteriales;D_4__Enterobacteriaceae	0.999999	363	3.14465		0	0	0	0	0	0	0	0	0	0	0	0	0	0	0	0	0	0	0	0	0	0	0	0	0	0	0	0	0	0	0	0	0	0	0	0	0	0	0	0	0
1fda5ef87e7925502249903673c25680	Bombella apis strain MRM1 16S ribosomal RNA, partial sequence	NR_157653.1	98.1818	D_0__Bacteria;D_1__Proteobacteria;D_2__Alphaproteobacteria;D_3__Acetobacterales;D_4__Acetobacteraceae	0.999927	361	3.77358		0	0	0	0	0	0	0	0	0	0	0	0	0	0	0	0	0	0	0	0	0	0	0	0	0	0	0	0	0	0	0	0	0	0	0	0	0	162	51	0	0
b755349cb42e76e54f409273423a2019	Shewanella corallii strain fav-2-10-05 16S ribosomal RNA, partial sequence	NR_116537.1	99.0991	D_0__Bacteria;D_1__Proteobacteria;D_2__Gammaproteobacteria;D_3__Alteromonadales;D_4__Shewanellaceae;D_5__Shewanella	0.999975	358	6.28931		0	0	0	0	0	0	0	0	0	0	0	0	0	18	0	0	0	0	0	0	0	0	0	0	0	0	0	0	0	0	0	0	0	0	0	0	0	0	0	0	0
1016a2f5ca82deab3ebd5cac67a3a1bf	Prevotella bryantii B14 16S ribosomal RNA, partial sequence	NR_028866.1	93.0931	D_0__Bacteria;D_1__Bacteroidetes;D_2__Bacteroidia;D_3__Bacteroidales;D_4__Prevotellaceae	0.990415	353	0.628931		0	0	0	0	0	0	0	0	0	0	0	0	0	0	0	0	0	0	0	0	0	0	0	0	0	0	0	0	0	0	0	0	0	0	0	0	0	0	0	0	0
9c8376c00898c6dbb1c0f6ad94c383ea	Lysinibacillus alkalisoli strain Y2A20 16S ribosomal RNA, partial sequence	NR_156042.1	99.1018	D_0__Bacteria;D_1__Firmicutes;D_2__Bacilli;D_3__Bacillales;D_4__Planococcaceae;D_5__Lysinibacillus	0.839264	350	3.77358		0	0	0	0	0	0	0	0	0	42	36	0	0	0	0	0	0	0	0	0	0	0	0	0	0	0	0	0	0	0	0	0	0	0	0	0	0	0	0	0	0
969a697e3805c919b96efe2a54e140c2	Lactobacillus aviarius subsp. araffinosus strain LMG 23560 16S ribosomal RNA, partial sequence	NR_104979.1	97.6048	D_0__Bacteria;D_1__Firmicutes;D_2__Bacilli;D_3__Lactobacillales;D_4__Lactobacillaceae;D_5__Lactobacillus	0.995381	346	1.88679		0	0	0	0	0	0	0	0	0	0	0	0	0	0	0	0	0	0	0	0	0	0	0	0	0	0	0	0	0	0	0	0	0	0	0	0	0	0	0	0	0
5b7e9409c2dc368a9fb1bf958508c199	Lactobacillus bombi strain BTLCH M1/2 16S ribosomal RNA, partial sequence	NR_134065.1	97.6048	D_0__Bacteria;D_1__Firmicutes;D_2__Bacilli;D_3__Lactobacillales;D_4__Lactobacillaceae;D_5__Lactobacillus	0.986012	344	2.51572		0	0	0	0	0	0	0	0	0	0	0	0	0	0	0	0	0	0	0	0	0	0	0	0	0	0	0	0	0	0	0	0	0	0	0	0	0	0	0	0	0
d9b2180585ce1c09b2faec1784cb568d	Melissococcus plutonius ATCC 35311 16S ribosomal RNA, partial sequence	NR_043240.1	93.6937	D_0__Bacteria;D_1__Firmicutes;D_2__Bacilli;D_3__Lactobacillales	0.834997	341	3.77358		0	0	0	0	0	0	0	0	0	0	0	0	0	0	0	0	0	0	0	0	0	0	0	0	0	0	0	0	0	0	0	0	0	0	0	0	0	0	0	0	0
a00be402ec2d1bdfd51e9406f86cabbc	Snodgrassella alvi wkB2 16S ribosomal RNA, complete sequence	NR_118404.2	95.1952	D_0__Bacteria;D_1__Proteobacteria;D_2__Gammaproteobacteria;D_3__Betaproteobacteriales;D_4__Neisseriaceae;D_5__Snodgrassella	0.813988	340	1.25786		0	0	0	0	0	0	0	0	0	0	0	0	0	0	0	0	0	0	0	0	0	0	0	0	0	0	0	0	0	0	0	0	0	0	0	0	0	0	0	0	0
58256aa0874faafdcb1513d7df2b6576	Gilliamella intestini strain LMG 28358 16S ribosomal RNA, partial sequence	NR_149811.1	96.1078	D_0__Bacteria;D_1__Proteobacteria;D_2__Gammaproteobacteria;D_3__Orbales;D_4__Orbaceae;D_5__Gilliamella	0.918899	338	0.628931		0	0	0	0	0	0	0	0	0	0	0	0	0	0	0	0	0	0	0	0	0	0	0	0	0	0	0	0	0	0	0	0	0	0	0	0	0	0	0	0	0
a220dbde7245dfb7899ec7fe484525ed	Enterobacter tabaci strain YIM Hb-3 16S ribosomal RNA, partial sequence	NR_146667.2	100	D_0__Bacteria;D_1__Proteobacteria;D_2__Gammaproteobacteria;D_3__Enterobacteriales;D_4__Enterobacteriaceae;D_5__Enterobacter	0.806694	332	7.54717		0	0	0	0	0	0	0	0	0	0	0	0	0	42	0	0	0	0	0	0	0	0	0	0	0	0	0	0	0	0	0	0	0	0	0	0	0	0	0	0	0
8439d8f9c8ac4c57176daa0d4a6d8e35	Lactobacillus bombi strain BTLCH M1/2 16S ribosomal RNA, partial sequence	NR_134065.1	97.9042	D_0__Bacteria;D_1__Firmicutes;D_2__Bacilli;D_3__Lactobacillales;D_4__Lactobacillaceae;D_5__Lactobacillus;D_6__uncultured Lactobacillus sp.	0.720549	331	3.77358		0	0	0	0	0	0	0	0	0	0	0	0	0	0	0	0	0	0	0	0	0	0	0	0	0	0	0	0	0	0	0	0	0	0	0	64	0	0	0	0	0
8af1876c26645fd5cd5a999c3c9aba12	Bacteroides zoogleoformans strain JCM 16136 16S ribosomal RNA, partial sequence	NR_113353.1	96.9419	D_0__Bacteria;D_1__Bacteroidetes;D_2__Bacteroidia;D_3__Bacteroidales;D_4__Bacteroidaceae;D_5__Bacteroides	0.992678	331	6.28931		0	0	34	24	0	0	0	0	0	0	0	0	0	0	0	0	0	0	0	0	0	0	0	0	0	0	0	0	0	0	0	0	0	0	0	0	0	0	0	0	0
d079146bfc06b9b98824f6022a6485e9	Providencia heimbachae strain MUA 2-110 16S ribosomal RNA, partial sequence	NR_042412.1	98.8024	D_0__Bacteria;D_1__Proteobacteria;D_2__Gammaproteobacteria;D_3__Enterobacteriales;D_4__Enterobacteriaceae;D_5__Providencia	0.873954	329	3.14465		0	0	0	0	0	0	0	0	0	0	0	0	0	0	0	0	0	0	0	0	0	0	0	0	0	0	0	0	0	0	0	0	0	0	0	0	0	0	0	0	0
8a50a4998b9e531e6d3eaffaf039a9cc	Desulfovibrio senegalensis strain BlaC1 16S ribosomal RNA, partial sequence	NR_157983.1	85.3731	D_0__Bacteria;D_1__Patescibacteria;D_2__Saccharimonadia;D_3__Saccharimonadales	0.998018	329	4.40252		0	0	0	0	0	0	0	0	0	0	0	0	0	0	0	0	0	0	0	0	0	0	0	0	0	0	0	0	0	0	0	0	0	0	0	52	0	0	0	0	0
9881dabe205afb97b2cd4cafb700bdeb	Kosakonia oryziphila strain REICA_142 16S ribosomal RNA, partial sequence	NR_125587.1	94.864	D_0__Bacteria;D_1__Proteobacteria;D_2__Gammaproteobacteria;D_3__Orbales;D_4__Orbaceae;D_5__Gilliamella	0.798042	328	4.40252		0	0	0	0	0	0	0	0	0	0	0	0	0	0	0	0	0	0	0	0	0	0	0	0	0	0	0	0	0	0	0	0	0	0	0	0	0	0	0	0	0
86269a9799d5c73fed88a67bc4d7ea98	Apibacter adventoris strain wkB301 16S ribosomal RNA, complete sequence	NR_148773.1	92.6829	D_0__Bacteria;D_1__Bacteroidetes;D_2__Bacteroidia;D_3__Flavobacteriales	0.75297	327	3.77358		0	0	0	0	0	0	0	0	0	0	0	0	0	0	0	50	0	0	0	0	0	0	0	0	0	0	0	0	0	0	0	0	0	0	0	0	0	0	0	0	0
9917960f5c7331e1a2556879bc9c85f3	Atlantibacter hermannii strain CIP 103176 16S ribosomal RNA, partial sequence	NR_104940.1	100	D_0__Bacteria;D_1__Proteobacteria;D_2__Gammaproteobacteria;D_3__Enterobacteriales;D_4__Enterobacteriaceae;D_5__Escherichia-Shigella	0.731533	321	0.628931		0	0	0	0	0	0	0	0	0	0	0	0	0	0	0	0	0	0	0	0	0	0	0	0	0	0	0	0	0	0	0	0	0	0	0	0	0	0	0	0	0
6b7ba89b2545d03ceb7e26497a78cf9b	Bombella apis strain MRM1 16S ribosomal RNA, partial sequence	NR_157653.1	99.3939	D_0__Bacteria;D_1__Proteobacteria;D_2__Alphaproteobacteria;D_3__Acetobacterales;D_4__Acetobacteraceae;D_5__Bombella;D_6__uncultured Acetobacteraceae bacterium	0.779247	320	5.03145		0	0	0	0	0	0	0	0	0	0	0	0	0	0	0	0	0	0	0	0	0	0	0	0	0	0	0	0	0	0	0	0	16	0	8	0	0	0	0	0	0
bdfc2f15dc2fde8bd5b79c1c3daa2787	Prevotella baroniae strain DSM 16972 16S ribosomal RNA, partial sequence	NR_116860.1	92.515	D_0__Bacteria;D_1__Bacteroidetes;D_2__Bacteroidia;D_3__Bacteroidales;D_4__Prevotellaceae	0.99344	318	4.40252		0	0	0	0	0	0	0	0	0	0	0	0	0	0	0	0	0	0	0	0	0	0	0	0	0	0	0	0	0	0	0	0	0	0	0	0	0	0	0	0	0
ecce663d302ebac4a7ce876b77cfc28c	Leuconostoc citreum strain ATCC 49370 16S ribosomal RNA, partial sequence	NR_041727.1	97.9104	D_0__Bacteria;D_1__Firmicutes;D_2__Bacilli;D_3__Lactobacillales;D_4__Leuconostocaceae;D_5__Leuconostoc;D_6__uncultured bacterium	0.779751	317	5.03145		0	0	0	0	0	0	0	0	0	0	0	0	0	0	0	0	0	0	0	0	0	0	0	0	0	0	0	0	0	0	0	0	0	0	0	0	0	0	0	0	0
c73f6d98d2acd0e876bfd8e1e3e9031c	Lactobacillus kunkeei strain YH-15 16S ribosomal RNA, partial sequence	NR_026404.1	96.7066	D_0__Bacteria;D_1__Firmicutes;D_2__Bacilli;D_3__Lactobacillales;D_4__Lactobacillaceae;D_5__Lactobacillus;D_6__uncultured Bacilli bacterium	0.958028	312	6.28931		0	0	0	0	0	23	9	24	44	0	0	0	0	0	0	0	0	0	0	0	0	0	0	0	0	0	0	0	0	0	0	0	0	0	0	0	0	0	0	0	0
73dd8c5083a0df7098f642ad193cec59	Bacteroides zoogleoformans strain JCM 16136 16S ribosomal RNA, partial sequence	NR_113353.1	96.3077	D_0__Bacteria;D_1__Bacteroidetes;D_2__Bacteroidia;D_3__Bacteroidales;D_4__Bacteroidaceae;D_5__Bacteroides	0.987509	312	4.40252		0	0	0	0	0	0	0	0	0	0	0	0	0	0	0	0	0	0	0	0	0	0	0	0	0	0	0	0	0	0	0	0	0	0	0	0	0	0	0	0	0
16047dae8d9170759877bb19f4f8b8e9	Snodgrassella alvi wkB2 16S ribosomal RNA, complete sequence	NR_118404.2	98.1982	D_0__Bacteria;D_1__Proteobacteria;D_2__Gammaproteobacteria;D_3__Betaproteobacteriales;D_4__Neisseriaceae;D_5__Snodgrassella;D_6__uncultured Neisseriaceae bacterium	0.794444	310	2.51572		0	0	0	0	0	0	0	0	0	0	0	0	0	0	0	0	0	0	0	0	0	0	0	0	0	0	0	0	0	0	0	0	0	0	0	0	0	0	0	0	0
5ee43f8e4be17c93824f5d4c4a1842af	Lactobacillus kullabergensis strain Biut2N 16S ribosomal RNA, partial sequence	NR_126251.1	94.6746	D_0__Bacteria;D_1__Firmicutes;D_2__Bacilli;D_3__Lactobacillales;D_4__Lactobacillaceae;D_5__Lactobacillus	0.961058	306	2.51572		0	0	0	0	0	0	0	0	0	0	0	0	0	0	0	0	43	0	0	95	0	0	0	0	0	0	0	0	0	0	0	0	0	0	0	0	0	0	0	0	0
9d8d70a86488c65962c4263c8e868c6d	Leuconostoc gelidum subsp. gasicomitatum strain TB 1-10 16S ribosomal RNA, complete sequence	NR_074997.2	100	D_0__Bacteria;D_1__Firmicutes;D_2__Bacilli;D_3__Lactobacillales;D_4__Leuconostocaceae;D_5__Leuconostoc	1	306	2.51572		0	0	0	0	0	0	0	0	0	0	0	0	0	0	0	0	0	0	0	0	0	0	0	0	0	0	0	0	0	0	0	0	0	0	0	0	0	0	0	0	0
b36ade7eb57acfdf3e66d9b9daba73ee	Commensalibacter intestini A911 16S ribosomal RNA, partial sequence	NR_116307.1	98.5075	D_0__Bacteria;D_1__Proteobacteria;D_2__Alphaproteobacteria;D_3__Acetobacterales;D_4__Acetobacteraceae;D_5__Commensalibacter;Ambiguous_taxa	0.984204	306	0.628931		0	0	0	0	0	0	0	0	0	0	0	0	0	0	0	0	0	0	0	0	0	0	0	0	0	0	0	0	0	0	0	0	0	0	0	0	0	0	0	306	0
942b0157d079284f4278592dca64e5d0	Carnimonas nigrificans strain CTCBS 1 16S ribosomal RNA, partial sequence	NR_029342.1	96.988	D_0__Bacteria;D_1__Proteobacteria;D_2__Gammaproteobacteria;D_3__Oceanospirillales;D_4__Halomonadaceae;D_5__Carnimonas;D_6__uncultured bacterium	0.996183	301	5.03145		0	0	0	0	0	0	0	0	0	0	0	0	0	0	0	0	0	81	0	0	0	0	0	0	0	0	0	0	0	0	0	0	0	18	0	0	0	0	0	0	0
6bd64955ac5557c7e4b6a4b982e3d989	Lactobacillus bombi strain BTLCH M1/2 16S ribosomal RNA, partial sequence	NR_134065.1	97.3054	D_0__Bacteria;D_1__Firmicutes;D_2__Bacilli;D_3__Lactobacillales;D_4__Lactobacillaceae;D_5__Lactobacillus	0.980477	300	1.25786		0	0	0	0	0	0	0	0	0	0	0	0	0	0	0	0	0	0	0	0	0	0	0	0	0	0	0	0	0	0	0	0	0	0	0	0	0	0	0	0	0
4f3d1e31beb688f277bcb7fed8ae6438	Peptostreptococcus russellii strain RT-10B 16S ribosomal RNA, partial sequence	NR_115155.1	99.6988	D_0__Bacteria;D_1__Firmicutes;D_2__Clostridia;D_3__Clostridiales;D_4__Peptostreptococcaceae;D_5__Peptostreptococcus;D_6__uncultured bacterium	0.954534	299	1.88679		0	0	0	0	0	0	0	0	0	77	0	0	29	0	39	0	0	0	0	0	0	0	0	0	0	0	0	0	0	0	0	0	0	0	0	0	0	0	0	0	0
b504e24071e00f5fffd8d038265fd0b4	Desulfovibrio hydrothermalis AM13 = DSM 14728 16S ribosomal RNA, partial sequence	NR_121715.1	84.7761	D_0__Bacteria;D_1__Patescibacteria;D_2__Saccharimonadia;D_3__Saccharimonadales	0.992591	298	2.51572		0	0	0	0	0	0	0	0	0	0	0	0	0	0	0	0	0	0	0	0	0	0	0	0	0	0	0	0	0	0	0	0	0	0	0	0	0	0	0	0	0
09e92a28691328d1f41a49e1ad47a8f1	Olsenella profusa DSM 13989 strain CCUG 45371 16S ribosomal RNA, partial sequence	NR_116939.1	97.8528	D_0__Bacteria;D_1__Actinobacteria;D_2__Coriobacteriia;D_3__Coriobacteriales;D_4__Atopobiaceae;D_5__Olsenella	0.977221	295	6.28931		18	0	0	0	0	0	0	0	0	0	37	0	6	0	0	0	0	0	0	0	0	0	0	0	0	0	0	0	0	0	0	0	0	0	0	0	0	0	0	0	0
04e5c2bc98a66f8f96d87d0156a063ca	Snodgrassella alvi wkB2 16S ribosomal RNA, complete sequence	NR_118404.2	95.7958	D_0__Bacteria;D_1__Proteobacteria;D_2__Gammaproteobacteria;D_3__Betaproteobacteriales;D_4__Neisseriaceae;D_5__Snodgrassella	0.742151	294	0.628931		0	0	0	0	0	0	0	0	0	0	0	0	0	0	0	0	0	0	0	0	0	0	0	0	0	0	0	0	0	0	0	0	0	0	0	0	0	0	0	0	0
27e36636c8423f42a4356997ea7e35b7	Desulfovibrio senegalensis strain BlaC1 16S ribosomal RNA, partial sequence	NR_157983.1	84.985	D_0__Bacteria;D_1__Patescibacteria;D_2__Saccharimonadia;D_3__Saccharimonadales	0.997457	294	3.14465		0	0	0	0	0	0	0	0	0	0	0	0	0	0	0	0	0	0	0	0	0	0	0	0	0	0	0	0	0	0	0	0	0	0	0	0	0	0	0	0	0
a0c8d466e8e2f1562e833774f24feb00	Prevotella bryantii B14 16S ribosomal RNA, partial sequence	NR_028866.1	92.515	D_0__Bacteria;D_1__Bacteroidetes;D_2__Bacteroidia;D_3__Bacteroidales;D_4__Prevotellaceae	0.993359	294	3.77358		0	0	0	0	0	0	0	0	0	0	0	0	0	0	0	0	0	0	0	0	0	0	0	0	0	0	0	0	0	0	0	0	0	0	0	0	0	0	0	0	0
f0795222211c421754566f02465d1d6e	Acetobacter peroxydans strain JCM 25077 16S ribosomal RNA, partial sequence	NR_113554.1	94.8328	D_0__Bacteria;D_1__Proteobacteria;D_2__Alphaproteobacteria;D_3__Acetobacterales;D_4__Acetobacteraceae;D_5__uncultured;D_6__uncultured Acetobacteraceae bacterium	0.899422	294	3.14465		0	0	0	0	0	0	0	0	0	0	0	0	0	0	0	0	0	0	0	0	14	0	0	0	0	0	0	0	0	0	0	0	0	0	0	0	0	0	0	0	0
5677168e9251c954c98e050a4c6d3069	[Clostridium] clostridioforme strain ATCC 25537 16S ribosomal RNA, partial sequence	NR_118128.1	94.5619	D_0__Bacteria;D_1__Firmicutes;D_2__Clostridia;D_3__Clostridiales;D_4__Lachnospiraceae	0.998662	293	5.03145		0	0	27	49	0	0	0	0	0	0	0	0	0	0	0	0	0	0	0	0	0	0	0	0	0	0	0	0	0	0	0	0	0	0	0	0	0	0	0	0	0
28df27b383682a05832794a29a9b5e2e	Lactobacillus kosoi strain 10H 16S ribosomal RNA, partial sequence	NR_159092.1	96.988	D_0__Bacteria;D_1__Firmicutes;D_2__Bacilli;D_3__Lactobacillales;D_4__Lactobacillaceae;D_5__Lactobacillus;D_6__uncultured Bacilli bacterium	0.965302	292	4.40252		0	0	0	0	0	51	6	0	99	0	0	0	0	0	0	0	0	0	0	0	0	0	0	0	0	0	0	0	0	0	0	0	0	0	0	0	0	0	0	0	0
0ae22d6c4035948ccd2dff6b241ac634	Kosakonia oryziphila strain REICA_142 16S ribosomal RNA, partial sequence	NR_125587.1	95.7958	D_0__Bacteria;D_1__Proteobacteria;D_2__Gammaproteobacteria;D_3__Enterobacteriales;D_4__Enterobacteriaceae	0.975542	292	0.628931		0	0	0	0	0	0	0	0	0	0	0	0	0	0	0	0	0	0	0	0	0	0	0	0	0	0	0	0	0	0	0	0	0	0	0	0	0	0	0	0	0
730100bd18d4edccdf7a43632a6528da	Glaciecola nitratireducens FR1064 16S ribosomal RNA, partial sequence	NR_074628.1	84.7305	D_0__Bacteria;D_1__Patescibacteria;D_2__Saccharimonadia;D_3__Saccharimonadales	0.99975	289	5.03145		0	0	0	47	0	0	0	0	0	0	0	0	0	0	0	0	0	0	0	0	0	0	0	0	0	0	0	0	0	0	0	0	0	0	0	0	0	0	0	0	0
a6365a651818495ba025d360f17aff5f	Pseudomonas oleovorans strain IAM 1508 16S ribosomal RNA, partial sequence	NR_043423.1	100	D_0__Bacteria;D_1__Proteobacteria;D_2__Gammaproteobacteria;D_3__Pseudomonadales;D_4__Pseudomonadaceae;D_5__Pseudomonas	0.999879	289	4.40252		0	0	0	0	0	0	0	0	0	0	0	0	0	0	0	0	0	0	0	0	0	0	0	0	0	0	0	0	0	0	0	0	0	0	0	0	66	0	0	0	0
eddb3efb77b8f32175bb5c422bc2e3b6	Klebsiella pneumoniae strain ATCC 13883 16S ribosomal RNA, partial sequence	NR_119278.1	96.997	D_0__Bacteria;D_1__Proteobacteria;D_2__Gammaproteobacteria;D_3__Enterobacteriales;D_4__Enterobacteriaceae	0.997502	287	4.40252		0	0	74	0	0	0	0	0	0	0	0	0	0	0	0	0	0	0	0	0	0	0	0	0	0	0	0	0	0	0	0	0	0	0	0	0	0	0	0	0	0
72b9e75742813d15481d8b1fa55d62c4	Myroides phaeus strain MY15 16S ribosomal RNA, partial sequence	NR_117475.1	99.6933	D_0__Bacteria;D_1__Bacteroidetes;D_2__Bacteroidia;D_3__Flavobacteriales;D_4__Flavobacteriaceae;D_5__Myroides;Ambiguous_taxa	0.827899	287	1.88679		0	0	0	0	0	0	0	0	0	0	0	0	0	0	0	0	0	0	0	0	0	0	0	0	0	0	0	0	0	0	0	0	0	0	0	0	0	0	0	0	0
d8a80339bd39401873b28a7a0caf62cf	Orbus sasakiae strain C7 16S ribosomal RNA, partial sequence	NR_109477.1	95.1662	D_0__Bacteria;D_1__Proteobacteria;D_2__Gammaproteobacteria;D_3__Orbales;D_4__Orbaceae;D_5__Gilliamella	0.909442	286	4.40252		0	0	0	0	0	0	0	0	0	0	0	0	0	0	0	0	0	0	0	0	0	0	0	0	0	0	0	0	0	0	0	0	0	0	0	0	0	0	0	0	0
8f827ebe272b84295ad691c9f38f20b5	Bacteroides graminisolvens strain JCM 15093 16S ribosomal RNA, partial sequence	NR_113069.1	95.4407	D_0__Bacteria;D_1__Bacteroidetes;D_2__Bacteroidia;D_3__Bacteroidales;D_4__Dysgonomonadaceae	0.960662	285	1.88679		0	0	0	0	0	0	0	0	0	0	0	0	0	0	0	0	0	0	0	0	0	0	0	0	0	0	0	0	0	0	0	0	0	0	0	0	0	0	0	0	0
8b35554d9f0b2ca500c5d07bcdf5a1fd	Salinicola tamaricis strain F01 16S ribosomal RNA, partial sequence	NR_157001.1	93.6556	D_0__Bacteria;D_1__Proteobacteria;D_2__Gammaproteobacteria	0.999859	284	3.14465		0	5	0	0	0	0	0	0	0	0	0	0	0	37	0	0	0	0	0	0	0	0	0	0	0	0	0	0	0	0	0	0	0	0	0	0	0	0	0	0	0
185d6232a482518428ffdaf850da8011	Tolumonas osonensis strain OCF 7 16S ribosomal RNA, partial sequence	NR_117003.1	95.2096	D_0__Bacteria;D_1__Proteobacteria;D_2__Gammaproteobacteria;D_3__Aeromonadales;D_4__Aeromonadaceae;D_5__Tolumonas	0.852046	278	3.14465		0	0	0	0	0	0	0	0	0	0	0	0	0	0	0	0	0	0	0	0	0	0	0	0	0	0	0	0	0	0	0	0	0	0	0	0	0	0	0	0	0
7bb72abedcbf660aac45c82f1fde111c	Bombella apis strain MRM1 16S ribosomal RNA, partial sequence	NR_157653.1	98.1707	D_0__Bacteria;D_1__Proteobacteria;D_2__Alphaproteobacteria;D_3__Acetobacterales;D_4__Acetobacteraceae	0.99998	278	5.66038		0	0	18	0	0	0	0	0	0	0	0	0	0	0	0	41	0	0	0	0	0	0	0	0	0	0	0	0	0	0	0	0	0	0	0	0	0	0	0	0	0
cee4ed0e93d81196359060a6c94ead30	Weissella kandleri strain NRIC 1628 16S ribosomal RNA, partial sequence	NR_112087.1	91.6168	D_0__Bacteria;D_1__Firmicutes;D_2__Bacilli;D_3__Lactobacillales	0.801761	274	1.88679		0	0	0	0	0	0	0	0	0	0	0	0	0	0	0	0	0	0	0	0	0	0	0	0	0	0	0	0	0	0	0	0	0	0	0	0	0	0	0	0	0
fba5aff99f39e0d3db1ca6edb0ff5e1a	Granulicatella elegans strain B1333 16S ribosomal RNA, partial sequence	NR_028682.1	98.2036	D_0__Bacteria;D_1__Firmicutes;D_2__Bacilli;D_3__Lactobacillales	0.995984	274	1.25786		0	0	0	0	0	0	0	0	0	0	0	0	0	0	0	0	0	0	0	0	0	0	0	0	0	0	0	0	0	0	0	0	0	0	0	0	0	0	0	0	0
89a7f6511f92b02419b3f0213b6a07dc	Convivina intestini strain R-53105 16S ribosomal RNA, partial sequence	NR_136428.1	98.5075	D_0__Bacteria;D_1__Firmicutes;D_2__Bacilli;D_3__Lactobacillales;D_4__Leuconostocaceae;D_5__Leuconostoc	0.995952	271	4.40252		0	0	0	0	0	0	0	0	0	0	0	0	0	0	0	0	46	61	16	0	0	0	0	0	0	0	0	0	0	0	0	0	0	0	0	0	0	0	0	0	0
f85d7a64470980971b731ff3da4b9d2d	Pectobacterium wasabiae strain SR91 16S ribosomal RNA, partial sequence	NR_114704.1	98.4985	D_0__Bacteria;D_1__Proteobacteria;D_2__Gammaproteobacteria;D_3__Enterobacteriales;D_4__Enterobacteriaceae	0.9999	271	3.77358		0	0	0	0	0	0	14	0	0	0	0	0	0	0	0	0	0	26	0	0	0	0	0	0	0	0	0	0	0	0	0	0	0	0	0	0	0	0	0	0	0
85664990a5e1c6a3e1ddcaa8327d5b8a	Lactobacillus bombi strain BTLCH M1/2 16S ribosomal RNA, partial sequence	NR_134065.1	97.5904	D_0__Bacteria;D_1__Firmicutes;D_2__Bacilli;D_3__Lactobacillales;D_4__Lactobacillaceae;D_5__Lactobacillus	0.987045	270	2.51572		0	0	0	0	0	0	0	0	0	0	0	0	0	0	0	0	0	0	0	0	0	0	0	0	0	0	0	0	0	0	0	0	0	0	0	0	0	0	0	0	0
b5a15ec45037e441b08128708b226df5	Rosenbergiella australiborealis strain CdVSA 20.1 16S ribosomal RNA, partial sequence	NR_126305.1	100	D_0__Bacteria;D_1__Proteobacteria;D_2__Gammaproteobacteria;D_3__Enterobacteriales;D_4__Enterobacteriaceae	0.999993	269	3.14465		0	0	0	0	0	0	0	0	0	0	0	0	0	0	0	0	0	0	0	0	0	0	0	0	0	0	0	0	0	0	0	0	0	0	0	0	0	0	0	0	0
0d6636ed5cccf684c7365c62e714d510	Olsenella umbonata strain lac31 16S ribosomal RNA, partial sequence	NR_116936.1	98.1651	D_0__Bacteria;D_1__Actinobacteria;D_2__Coriobacteriia;D_3__Coriobacteriales;D_4__Atopobiaceae;D_5__Libanicoccus;D_6__uncultured bacterium	0.877975	266	0.628931		0	0	0	0	0	0	0	0	0	0	0	0	0	0	0	0	0	0	0	0	0	0	0	0	0	0	0	0	0	0	0	0	0	0	0	0	0	0	0	0	0
ec88b1f910cb218ecf1f96c2a3591862	Apibacter adventoris strain wkB301 16S ribosomal RNA, complete sequence	NR_148773.1	97.561	D_0__Bacteria;D_1__Bacteroidetes;D_2__Bacteroidia;D_3__Flavobacteriales;D_4__Weeksellaceae;D_5__Apibacter;Ambiguous_taxa	0.936938	265	0.628931		0	0	0	0	0	0	0	0	0	0	0	0	0	0	0	0	0	0	0	0	0	0	0	0	0	0	0	0	0	0	0	0	0	0	0	0	0	0	0	0	0
584d12ffb081ded897442723d6dac19c	Klebsiella grimontii strain SB73 16S ribosomal RNA, partial sequence	NR_159317.1	100	D_0__Bacteria;D_1__Proteobacteria;D_2__Gammaproteobacteria;D_3__Enterobacteriales;D_4__Enterobacteriaceae	0.999999	264	3.77358		0	0	0	0	0	0	0	0	0	0	0	0	0	0	0	0	0	0	0	0	0	0	0	0	0	0	0	0	0	0	0	0	0	0	0	0	0	0	0	0	0
17455cae69deed8088dbc13f9c1fb230	Lactobacillus hulanensis strain ZW163 16S ribosomal RNA, partial sequence	NR_171466.1	93.4328	D_0__Bacteria;D_1__Firmicutes;D_2__Bacilli;D_3__Lactobacillales;D_4__Lactobacillaceae;D_5__Lactobacillus;D_6__uncultured Bacilli bacterium	0.893128	264	0.628931		0	0	0	0	0	0	0	0	0	0	0	0	0	0	0	0	0	0	0	0	0	0	0	0	0	0	0	0	0	0	0	0	0	0	0	0	0	0	0	0	0
dccd55da95284ee421d231a03b81390a	Prevotella bryantii B14 16S ribosomal RNA, partial sequence	NR_028866.1	92.4699	D_0__Bacteria;D_1__Bacteroidetes;D_2__Bacteroidia;D_3__Bacteroidales;D_4__Prevotellaceae	0.992942	263	3.14465		0	0	0	0	0	0	0	0	0	0	0	0	0	0	0	0	0	0	0	0	0	0	0	0	0	0	0	0	0	0	0	0	0	0	0	0	0	0	0	0	0
fb78b7542af34e2d3d7ca8a6166a11f8	Ignatzschineria larvae DSM 13226 strain L1/68 16S ribosomal RNA, partial sequence	NR_025382.1	97.5904	D_0__Bacteria;D_1__Proteobacteria;D_2__Gammaproteobacteria;D_3__Cardiobacteriales;D_4__Wohlfahrtiimonadaceae;D_5__Ignatzschineria;Ambiguous_taxa	0.999998	262	1.88679		0	0	0	0	0	0	0	0	0	115	0	0	0	0	22	0	0	0	0	0	0	0	0	0	0	0	0	0	0	0	0	0	0	0	0	0	0	0	0	0	0
c0adfaff49e17bb89828c809ed96a2dd	Photorhabdus temperata strain XINach 16S ribosomal RNA, partial sequence	NR_028871.1	97.2973	D_0__Bacteria;D_1__Proteobacteria;D_2__Gammaproteobacteria;D_3__Enterobacteriales;D_4__Enterobacteriaceae	0.999785	259	3.14465		0	0	0	0	0	0	0	0	0	0	0	0	0	0	0	0	0	0	0	0	0	0	0	0	0	0	0	0	0	0	0	0	0	0	0	0	0	0	0	0	0
87172de1a5d1be20b9fc38881e489a3d	Gluconacetobacter liquefaciens strain DSM 5603 16S ribosomal RNA, partial sequence	NR_118183.1	96.4179	D_0__Bacteria;D_1__Proteobacteria;D_2__Alphaproteobacteria;D_3__Acetobacterales;D_4__Acetobacteraceae	0.999902	258	0.628931		0	0	0	0	0	0	0	0	0	0	0	0	0	0	0	0	0	0	0	0	0	0	0	0	0	0	0	0	0	0	258	0	0	0	0	0	0	0	0	0	0
6aa9f7e9814850e3d0f731ee5ec14246	Klebsiella pneumoniae strain ATCC 13883 16S ribosomal RNA, partial sequence	NR_119278.1	95.7958	D_0__Bacteria;D_1__Proteobacteria;D_2__Gammaproteobacteria;D_3__Aeromonadales;D_4__Aeromonadaceae;D_5__Aeromonas	0.932146	257	1.25786		0	0	0	0	0	0	0	0	0	0	0	0	0	0	0	0	0	0	0	0	0	0	0	0	0	0	0	0	0	0	0	0	0	0	0	0	0	0	0	0	0
27b639240b08d072fbf6e6f2272af14f	Lactobacillus kunkeei strain YH-15 16S ribosomal RNA, partial sequence	NR_026404.1	96.6867	D_0__Bacteria;D_1__Firmicutes;D_2__Bacilli;D_3__Lactobacillales;D_4__Lactobacillaceae;D_5__Lactobacillus;D_6__uncultured Bacilli bacterium	0.956254	256	5.03145		0	0	0	0	0	16	11	0	27	0	0	0	0	0	0	0	0	0	0	0	0	0	0	0	0	0	0	0	0	0	0	0	0	0	0	0	0	0	0	0	0
977e59f2954ed9a7f8012ed58c4c8ad7	Lactobacillus nasuensis JCM 17158 strain SU 18 16S ribosomal RNA, partial sequence	NR_113303.1	90.4762	D_0__Bacteria;D_1__Proteobacteria;D_2__Gammaproteobacteria	0.774613	255	3.14465		0	0	0	0	0	0	0	0	0	0	0	0	0	0	0	0	0	0	0	0	0	0	0	0	0	0	0	0	0	0	0	0	0	0	0	0	0	0	0	0	0
aa80f3e29075b6d4f01fbac9e7205068	Carnimonas nigrificans strain CTCBS 1 16S ribosomal RNA, partial sequence	NR_029342.1	98.1928	D_0__Bacteria;D_1__Proteobacteria;D_2__Gammaproteobacteria;D_3__Oceanospirillales;D_4__Halomonadaceae;D_5__Carnimonas;D_6__uncultured bacterium	0.996872	253	3.14465		0	0	0	0	0	0	0	0	0	0	0	0	0	0	0	0	0	0	0	31	0	0	0	0	0	0	0	0	0	0	82	0	0	5	0	0	0	0	0	0	0
633c48d75e2a5ade38dd80ccdc6c8415	Acinetobacter defluvii strain WCHA30 16S ribosomal RNA, complete sequence	NR_156989.1	94.3787	D_0__Bacteria;D_1__Proteobacteria;D_2__Gammaproteobacteria;D_3__Pseudomonadales;D_4__Moraxellaceae;D_5__Acinetobacter	0.987665	252	3.14465		0	0	0	0	0	0	0	0	0	34	0	0	50	0	0	0	0	0	0	0	0	0	0	0	0	0	0	0	0	0	0	0	0	0	0	0	0	0	0	0	0
546d2b33456b0b986ddf52b529715288	Marinospirillum alkaliphilum strain Z4 16S ribosomal RNA, partial sequence	NR_028788.1	96.9697	D_0__Bacteria;D_1__Proteobacteria;D_2__Gammaproteobacteria;D_3__Oceanospirillales;D_4__Halomonadaceae;D_5__Carnimonas;D_6__uncultured bacterium	0.99997	250	3.14465		0	0	0	0	0	0	0	0	0	0	0	0	0	0	0	0	0	0	0	0	0	0	0	0	0	0	0	0	0	0	0	0	0	0	0	0	0	0	0	0	0
577aed7cc2ce9c266023636808a95543	Lactococcus taiwanensis strain 0905C15 16S ribosomal RNA, partial sequence	NR_114327.1	100	D_0__Bacteria;D_1__Firmicutes;D_2__Bacilli;D_3__Lactobacillales;D_4__Streptococcaceae;D_5__Lactococcus;D_6__Lactococcus lactis	0.83848	249	2.51572		0	0	0	0	0	0	0	0	0	0	0	0	0	0	0	0	0	0	0	0	0	0	0	0	0	0	0	0	0	0	0	0	0	0	0	0	0	0	0	0	0
d67e7fc0a8b8baabbd15f166dd1ac8a2	Apibacter adventoris strain wkB301 16S ribosomal RNA, complete sequence	NR_148773.1	97.8659	D_0__Bacteria;D_1__Bacteroidetes;D_2__Bacteroidia;D_3__Flavobacteriales;D_4__Weeksellaceae;D_5__Apibacter;Ambiguous_taxa	0.907739	249	1.88679		0	0	0	0	0	0	0	0	0	0	0	0	0	0	0	0	0	0	0	0	0	0	0	0	0	0	0	0	0	0	0	0	0	0	0	0	0	0	0	0	0
0bf31a9b423a398cd91db7a12fa8b003	Apibacter adventoris strain wkB301 16S ribosomal RNA, complete sequence	NR_148773.1	91.5152	D_0__Bacteria;D_1__Bacteroidetes;D_2__Bacteroidia;D_3__Flavobacteriales	0.967171	249	1.88679		0	0	0	0	0	0	0	0	0	0	0	0	0	0	0	0	0	0	0	0	0	0	0	0	0	0	0	0	0	0	0	0	0	0	0	0	0	0	0	0	0
bc5c1235c7467b9391928c34d1b8f95f	Pseudomonas oleovorans strain IAM 1508 16S ribosomal RNA, partial sequence	NR_043423.1	96.6967	D_0__Bacteria;D_1__Proteobacteria;D_2__Gammaproteobacteria;D_3__Pseudomonadales;D_4__Pseudomonadaceae	0.700873	248	1.88679		0	0	0	0	0	0	0	0	0	0	0	0	0	0	0	0	0	0	0	0	0	0	0	0	0	0	0	0	0	0	0	0	0	0	0	0	0	0	0	0	0
bd382efa2b426b4069385ba6b6e2f839	Apibacter raozihei strain HY041 16S ribosomal RNA, partial sequence	NR_170498.1	89.8204	D_0__Bacteria;D_1__Proteobacteria;D_2__Gammaproteobacteria;D_3__Enterobacteriales;D_4__Enterobacteriaceae	0.918326	243	2.51572		0	0	0	0	0	0	0	0	0	0	0	0	0	0	0	0	0	0	0	0	0	0	0	0	0	0	0	0	0	0	0	0	0	0	0	0	0	0	0	0	0
2e8cfb3b50c662bdb520e6c44ba17802	Aeromonas hydrophila strain DSM 30187 16S ribosomal RNA, partial sequence	NR_119190.1	100	D_0__Bacteria;D_1__Proteobacteria;D_2__Gammaproteobacteria;D_3__Aeromonadales;D_4__Aeromonadaceae;D_5__Aeromonas	1	241	3.77358		0	0	0	0	0	0	0	0	0	0	0	0	0	0	0	0	0	0	0	0	0	0	0	0	0	0	0	0	0	0	0	0	0	0	0	0	0	0	0	0	0
ba09b1eb55ebd73b9e1760be86583246	Apibacter adventoris strain wkB301 16S ribosomal RNA, complete sequence	NR_148773.1	91.7933	D_0__Bacteria;D_1__Bacteroidetes;D_2__Bacteroidia;D_3__Flavobacteriales;D_4__Weeksellaceae;D_5__Apibacter;Ambiguous_taxa	0.799566	241	1.88679		0	0	0	0	0	0	0	0	0	0	0	0	0	0	0	0	0	0	0	0	0	0	0	0	0	0	0	0	0	0	0	0	0	0	0	0	0	0	0	0	0
3ccc6f95f1c7c5326d4800ef49b4397c	Apibacter adventoris strain wkB301 16S ribosomal RNA, complete sequence	NR_148773.1	97.8659	D_0__Bacteria;D_1__Bacteroidetes;D_2__Bacteroidia;D_3__Flavobacteriales;D_4__Weeksellaceae;D_5__Apibacter;Ambiguous_taxa	0.924335	237	0.628931		0	0	0	0	0	0	0	0	0	0	0	0	0	0	0	0	0	0	0	0	0	0	0	0	0	0	0	0	0	0	0	0	0	0	0	0	0	0	0	0	0
35f061fc42b82f1f23d250c93e54cb58	Kosakonia oryziphila strain REICA_142 16S ribosomal RNA, partial sequence	NR_125587.1	95.8084	D_0__Bacteria;D_1__Proteobacteria;D_2__Gammaproteobacteria;D_3__Enterobacteriales;D_4__Enterobacteriaceae	0.9687	236	0.628931		0	0	0	0	0	0	0	0	0	0	0	0	0	0	0	0	0	0	0	0	0	0	0	0	0	0	0	0	0	0	0	0	0	0	0	0	0	0	0	0	0
904b07c78301610d6f6c9f8f3f3140c6	Bacteroides zoogleoformans strain JCM 16136 16S ribosomal RNA, partial sequence	NR_113353.1	96.6361	D_0__Bacteria;D_1__Bacteroidetes;D_2__Bacteroidia;D_3__Bacteroidales;D_4__Bacteroidaceae;D_5__Bacteroides	0.989043	235	5.03145		0	0	0	0	0	0	0	0	0	0	0	0	0	0	0	0	0	0	0	0	0	0	0	0	0	0	0	0	0	0	0	0	0	0	0	0	0	0	0	0	0
4d254932fb47936b4ab19ebc3d43a46e	Acetobacter okinawensis JCM 25146 strain 1-35 16S ribosomal RNA, partial sequence	NR_113546.1	95.7831	D_0__Bacteria;D_1__Proteobacteria;D_2__Alphaproteobacteria;D_3__Acetobacterales;D_4__Acetobacteraceae	0.998082	235	4.40252		0	0	0	0	0	0	0	0	0	0	0	0	0	0	0	0	0	0	0	0	0	0	0	0	0	0	0	0	0	0	0	0	43	0	0	0	0	0	0	0	0
f7cc6497c01c7232cf646e1c041d500e	Bacteroides zoogleoformans strain JCM 16136 16S ribosomal RNA, partial sequence	NR_113353.1	96.6154	D_0__Bacteria;D_1__Bacteroidetes;D_2__Bacteroidia;D_3__Bacteroidales;D_4__Bacteroidaceae;D_5__Bacteroides	0.989466	231	3.77358		0	0	0	0	0	0	0	0	0	0	0	0	0	0	0	0	0	0	0	0	0	0	0	0	0	0	0	0	0	0	0	0	0	0	0	0	0	0	0	0	0
d7251d3462d943f364df845e86e331da	Proteus terrae strain N5/687 16S ribosomal RNA, partial sequence	NR_146019.1	100	D_0__Bacteria;D_1__Proteobacteria;D_2__Gammaproteobacteria;D_3__Enterobacteriales;D_4__Enterobacteriaceae;D_5__Proteus;Ambiguous_taxa	0.902817	231	4.40252		0	0	0	0	0	0	0	0	0	0	0	0	0	0	0	0	0	0	0	0	0	0	0	0	0	0	0	0	0	0	0	0	0	0	0	0	0	0	0	0	0
becc87ce20f1ec99b4014cada5109746	Bifidobacterium commune strain H23-83 16S ribosomal RNA, partial sequence	NR_136422.1	99.4012	D_0__Bacteria;D_1__Actinobacteria;D_2__Actinobacteria;D_3__Bifidobacteriales;D_4__Bifidobacteriaceae;D_5__Bifidobacterium	0.985726	229	8.1761		0	0	12	10	0	0	0	0	0	0	0	0	0	0	0	0	0	0	0	0	0	0	0	0	0	0	0	0	0	0	0	0	0	0	0	0	0	0	0	0	0
b24aa26f271e63cccd0a5750baf5f8a6	Bombella apis strain MRM1 16S ribosomal RNA, partial sequence	NR_157653.1	98.4848	D_0__Bacteria;D_1__Proteobacteria;D_2__Alphaproteobacteria;D_3__Acetobacterales;D_4__Acetobacteraceae;D_5__Bombella;D_6__uncultured Acetobacteraceae bacterium	0.738639	228	3.14465		0	0	0	0	0	0	0	0	0	0	0	0	0	0	0	0	0	0	0	0	0	0	0	0	0	0	0	0	0	0	0	0	0	0	0	102	0	0	0	0	0
f455fc40adda2b17f053d1b8cab46a11	Fructobacillus durionis strain D-24 16S ribosomal RNA, partial sequence	NR_042285.1	97.3134	D_0__Bacteria;D_1__Firmicutes;D_2__Bacilli;D_3__Lactobacillales;D_4__Leuconostocaceae;D_5__Fructobacillus;Ambiguous_taxa	0.999567	227	0.628931		0	0	0	0	0	0	0	0	0	0	0	0	0	0	0	0	0	0	0	0	0	0	0	0	0	0	0	0	0	0	227	0	0	0	0	0	0	0	0	0	0
0698fafe5b3a2d1ab2138cc569d0c7e9	Convivina intestini strain R-53105 16S ribosomal RNA, partial sequence	NR_136428.1	98.4985	D_0__Bacteria;D_1__Firmicutes;D_2__Bacilli;D_3__Lactobacillales;D_4__Leuconostocaceae;D_5__Leuconostoc	0.995744	227	3.77358		0	0	0	0	0	0	0	0	0	0	0	0	0	0	0	0	32	53	8	0	0	0	0	0	0	0	0	0	0	0	0	0	0	0	0	0	0	0	0	0	0
19338b2cfafe300c0baa66b1014ec0b4	Atopobium vaginae DSM 15829 16S ribosomal RNA, partial sequence	NR_117757.1	96.9512	D_0__Bacteria;D_1__Actinobacteria;D_2__Coriobacteriia;D_3__Coriobacteriales;D_4__Atopobiaceae;D_5__Atopobium	0.996018	223	2.51572		0	0	0	0	0	0	0	0	0	0	0	0	0	0	0	0	0	0	0	28	0	0	0	0	0	0	0	0	0	0	0	0	0	0	0	0	0	0	0	0	0
2ecf5eb3270ff4e95299662fcfeda6c4	Lactobacillus bombi strain BTLCH M1/2 16S ribosomal RNA, partial sequence	NR_134065.1	97.3214	D_0__Bacteria;D_1__Firmicutes;D_2__Bacilli;D_3__Lactobacillales;D_4__Lactobacillaceae;D_5__Lactobacillus	0.978046	221	0.628931		0	0	0	0	0	0	0	0	0	0	0	0	0	0	0	0	0	0	0	0	0	0	0	0	0	0	0	0	0	0	0	0	0	0	0	0	221	0	0	0	0
fbf602798e785dc5bf77e4ce7fdc8582	Lactobacillus kosoi strain 10H 16S ribosomal RNA, partial sequence	NR_159092.1	96.4072	D_0__Bacteria;D_1__Firmicutes;D_2__Bacilli;D_3__Lactobacillales;D_4__Lactobacillaceae;D_5__Lactobacillus;D_6__uncultured Bacilli bacterium	0.924592	220	4.40252		0	0	0	0	0	0	0	0	0	13	0	0	0	0	0	0	0	0	0	0	0	0	0	0	0	0	0	0	0	0	0	0	0	0	0	0	0	0	0	0	0
f8d3bef66f983ef6b92fa2bc0fde87f8	Prevotella bryantii B14 16S ribosomal RNA, partial sequence	NR_028866.1	92.5373	D_0__Bacteria;D_1__Bacteroidetes;D_2__Bacteroidia;D_3__Bacteroidales;D_4__Prevotellaceae	0.994267	220	1.88679		0	0	0	0	0	0	0	0	0	0	0	0	0	0	0	0	0	0	0	0	0	0	0	0	0	0	0	0	0	0	0	0	0	0	0	0	0	0	0	0	0
e72faee9ab2ee7ef02a9af0ae684b16f	Enterobacter tabaci strain YIM Hb-3 16S ribosomal RNA, partial sequence	NR_146667.2	99.3994	D_0__Bacteria;D_1__Proteobacteria;D_2__Gammaproteobacteria;D_3__Enterobacteriales;D_4__Enterobacteriaceae	0.999982	219	1.25786		0	0	0	0	0	0	0	0	0	0	0	0	0	0	0	0	0	0	0	0	0	0	0	0	0	0	0	0	0	0	0	0	0	0	0	0	0	0	0	0	0
efeb6e6446fdf4d850945059c2f28e94	Desulfovibrio senegalensis strain BlaC1 16S ribosomal RNA, partial sequence	NR_157983.1	85.4599	D_0__Bacteria;D_1__Patescibacteria;D_2__Saccharimonadia;D_3__Saccharimonadales	0.9922	219	2.51572		0	0	0	0	0	0	0	0	0	0	0	0	0	0	0	0	0	0	0	0	0	0	0	10	0	5	0	37	167	0	0	0	0	0	0	0	0	0	0	0	0
f271e6e6d977397e39f1d55be04bf3ec	Enterobacter tabaci strain YIM Hb-3 16S ribosomal RNA, partial sequence	NR_146667.2	100	D_0__Bacteria;D_1__Proteobacteria;D_2__Gammaproteobacteria;D_3__Enterobacteriales;D_4__Enterobacteriaceae;D_5__Enterobacter	0.81207	219	4.40252		0	0	0	0	0	0	0	0	0	0	0	0	0	41	0	0	0	0	0	0	0	0	0	0	0	0	0	0	0	0	0	0	0	0	0	0	0	0	0	0	0
b56c6fe4527e4e971ed2441b192660bc	Gluconobacter kanchanaburiensis NBRC 103587 16S ribosomal RNA, partial sequence	NR_114250.1	90.0602	D_0__Bacteria;D_1__Proteobacteria;D_2__Alphaproteobacteria;D_3__Acetobacterales;D_4__Acetobacteraceae	0.777343	217	3.14465		0	0	0	0	0	0	0	0	0	0	0	0	0	0	0	0	0	0	0	0	0	0	0	0	0	0	0	0	0	0	0	0	0	0	0	131	0	0	0	3	0
7149eceb3484150462aeb7765bbe9b50	Acetobacter peroxydans strain JCM 25077 16S ribosomal RNA, partial sequence	NR_113554.1	93.6364	D_0__Bacteria;D_1__Proteobacteria;D_2__Alphaproteobacteria;D_3__Acetobacterales;D_4__Acetobacteraceae;D_5__uncultured;D_6__uncultured Acetobacteraceae bacterium	0.834052	214	1.88679		0	0	0	0	0	0	0	0	0	0	0	0	0	0	0	0	0	0	0	0	0	0	0	0	0	0	0	0	0	0	0	0	0	0	0	0	0	0	0	0	0
f0821b12b4bbda25156bf5fe9a6c8a9e	Fructobacillus pseudoficulneus strain LC 51 16S ribosomal RNA, partial sequence	NR_042758.1	99.1045	D_0__Bacteria;D_1__Firmicutes;D_2__Bacilli;D_3__Lactobacillales;D_4__Leuconostocaceae;D_5__Fructobacillus;Ambiguous_taxa	0.877812	212	0.628931		0	0	0	0	0	0	0	0	0	0	0	0	0	0	0	0	0	0	0	0	0	0	0	0	0	0	0	0	0	0	0	0	0	0	0	0	0	0	0	0	0
ab1b814825b58f8ca428821d6ccaaabc	Apibacter adventoris strain wkB301 16S ribosomal RNA, complete sequence	NR_148773.1	98.1707	D_0__Bacteria;D_1__Bacteroidetes;D_2__Bacteroidia;D_3__Flavobacteriales;D_4__Weeksellaceae;D_5__Apibacter;Ambiguous_taxa	0.925629	208	1.25786		0	0	0	0	0	0	0	0	0	0	0	0	0	0	0	0	0	0	0	0	0	0	0	0	0	0	0	0	0	0	0	0	0	0	0	0	0	0	0	0	0
f9d2d09ba3a6dcc74b7872bcf8f44c59	Apibacter adventoris strain wkB301 16S ribosomal RNA, complete sequence	NR_148773.1	92.7492	D_0__Bacteria;D_1__Bacteroidetes;D_2__Bacteroidia;D_3__Flavobacteriales;D_4__Weeksellaceae;D_5__Apibacter;Ambiguous_taxa	0.799321	207	1.88679		0	0	0	0	0	0	0	0	0	0	0	0	0	0	0	0	0	0	0	0	0	0	0	0	0	0	0	0	0	0	0	0	0	0	0	0	0	0	0	0	0
f2116bd2bae067a2613b22c1eb6e7b63	Bombella apis strain MRM1 16S ribosomal RNA, partial sequence	NR_157653.1	98.1818	D_0__Bacteria;D_1__Proteobacteria;D_2__Alphaproteobacteria;D_3__Acetobacterales;D_4__Acetobacteraceae	0.999973	207	1.25786		0	0	0	0	0	9	0	0	0	0	0	0	0	0	0	0	0	0	0	0	0	0	0	0	0	0	0	0	0	0	0	0	0	0	0	198	0	0	0	0	0
aa4689bcd327e0dcc806fe4de4cc6791	Acinetobacter nectaris CIP 110549 strain SAP 763.2 16S ribosomal RNA, partial sequence	NR_118408.1	100	D_0__Bacteria;D_1__Proteobacteria;D_2__Gammaproteobacteria;D_3__Pseudomonadales;D_4__Moraxellaceae;D_5__Acinetobacter	0.999221	207	5.03145		0	0	0	0	0	0	0	12	0	0	0	0	0	0	0	0	0	0	0	0	0	0	0	0	0	0	0	0	33	0	0	0	0	0	0	0	0	0	0	0	9
b1d49d8fe8046fed39088e5d655ccb3b	Bacteroides zoogleoformans strain JCM 16136 16S ribosomal RNA, partial sequence	NR_113353.1	96.9231	D_0__Bacteria;D_1__Bacteroidetes;D_2__Bacteroidia;D_3__Bacteroidales;D_4__Bacteroidaceae;D_5__Bacteroides	0.992867	204	4.40252		0	0	0	0	0	0	0	0	0	0	0	0	0	0	0	0	0	0	0	0	0	0	0	0	0	0	0	0	0	0	0	0	0	0	0	0	0	0	0	0	0
6c0562c009aa71f4ebc8b0ce80e49f63	Commensalibacter intestini A911 16S ribosomal RNA, partial sequence	NR_116307.1	96.4179	D_0__Bacteria;D_1__Proteobacteria;D_2__Alphaproteobacteria;D_3__Acetobacterales;D_4__Acetobacteraceae;D_5__Commensalibacter;Ambiguous_taxa	0.785591	204	1.25786		0	0	0	0	0	0	0	0	0	0	0	0	0	0	0	0	0	0	0	0	0	0	0	0	0	0	0	0	0	0	0	0	0	0	0	0	0	0	0	0	0
4044416251273133d336070fdabba6c6	Fructobacillus pseudoficulneus strain LC 51 16S ribosomal RNA, partial sequence	NR_042758.1	99.7015	D_0__Bacteria;D_1__Firmicutes;D_2__Bacilli;D_3__Lactobacillales;D_4__Leuconostocaceae;D_5__Fructobacillus;Ambiguous_taxa	0.98027	203	0.628931		0	0	0	0	0	0	0	0	0	0	0	0	0	0	0	0	0	0	0	0	0	0	0	0	0	0	0	0	0	0	0	0	0	0	0	0	0	0	0	0	0
bfdb5383f611549b4f243398720bf8e7	Flavobacterium anatoliense strain MK3 16S ribosomal RNA, partial sequence	NR_109424.1	89.0909	D_0__Bacteria;D_1__Bacteroidetes;D_2__Bacteroidia;D_3__Flavobacteriales;D_4__Flavobacteriaceae	0.749632	202	0.628931		0	0	0	0	0	0	0	0	0	0	0	0	0	0	0	0	0	0	0	0	0	0	0	0	0	0	0	0	0	0	0	0	0	0	0	0	0	0	0	0	0
ca552997ccf8a18ea3e4c2fd109e0bad	Snodgrassella alvi wkB2 16S ribosomal RNA, complete sequence	NR_118404.2	95.2239	D_0__Bacteria;D_1__Proteobacteria;D_2__Gammaproteobacteria;D_3__Betaproteobacteriales;D_4__Neisseriaceae	0.992652	199	2.51572		0	0	0	0	0	0	0	0	0	40	72	0	30	0	57	0	0	0	0	0	0	0	0	0	0	0	0	0	0	0	0	0	0	0	0	0	0	0	0	0	0
2ea19c9b95ced53a6e7c0144b3a6100b	Lactococcus hircilactis strain DSM 28960 16S ribosomal RNA, partial sequence	NR_136465.1	91.369	D_0__Bacteria;D_1__Proteobacteria;D_2__Alphaproteobacteria;D_3__Acetobacterales;D_4__Acetobacteraceae	0.875735	199	1.25786		0	0	0	0	0	0	0	0	0	0	0	0	0	0	0	0	0	0	0	0	0	0	0	0	0	0	0	0	0	0	0	0	0	0	0	0	0	0	0	0	0
d656f0623c2bf90bfcd9be9aa1c3d149	Apibacter adventoris strain wkB301 16S ribosomal RNA, complete sequence	NR_148773.1	92.9878	D_0__Bacteria;D_1__Bacteroidetes;D_2__Bacteroidia;D_3__Flavobacteriales	0.959567	198	3.14465		0	0	0	0	0	0	0	0	0	0	0	0	0	0	0	38	0	0	0	0	0	0	0	0	0	0	0	0	0	0	0	0	0	0	0	0	0	0	0	17	0
d14144a1c48e8aee4694d31b21369306	#N/A	#N/A	#N/A	D_0__Bacteria	0.969424	197	0		0	0	0	0	0	0	0	0	0	0	0	0	0	0	0	0	0	0	0	0	0	0	0	0	0	0	0	0	0	0	0	0	0	0	0	0	0	0	0	0	0
2fb56b9abfc4abd830a6e3b40729e5ce	Bacteroides rodentium JCM 16496 16S ribosomal RNA, partial sequence	NR_113072.1	96.6565	D_0__Bacteria;D_1__Bacteroidetes;D_2__Bacteroidia;D_3__Bacteroidales;D_4__Bacteroidaceae;D_5__Bacteroides	0.984977	196	0.628931		0	0	0	0	0	0	0	0	0	0	0	0	0	0	0	0	0	0	0	0	0	0	0	0	0	0	0	0	0	0	0	0	0	0	0	0	0	0	0	0	0
0fbf543986b66af8659008ad5886ab90	Myroides guanonis strain IM13 16S ribosomal RNA, partial sequence	NR_108885.1	99.0798	D_0__Bacteria;D_1__Bacteroidetes;D_2__Bacteroidia;D_3__Flavobacteriales;D_4__Flavobacteriaceae;D_5__Myroides	0.884575	195	1.25786		0	0	0	0	0	0	0	0	0	0	0	0	0	0	0	0	0	0	0	0	0	0	0	0	0	0	0	0	0	0	0	0	0	0	0	0	0	0	0	0	0
3978aa53d1245dbcfc7c01f8a0f488ec	Acetobacter suratthaniensis strain AI32 16S ribosomal RNA, partial sequence	NR_146709.1	89.1566	D_0__Bacteria;D_1__Proteobacteria;D_2__Alphaproteobacteria	0.71324	193	1.88679		0	0	0	0	0	0	0	0	0	0	0	0	0	57	0	0	0	0	0	0	20	0	0	0	0	0	0	0	0	0	0	0	0	0	0	0	0	0	0	0	0
238eb30b97de403763774fe7197e298c	Carnimonas nigrificans strain CTCBS 1 16S ribosomal RNA, partial sequence	NR_029342.1	97.2892	D_0__Bacteria;D_1__Proteobacteria;D_2__Gammaproteobacteria;D_3__Oceanospirillales;D_4__Halomonadaceae;D_5__Carnimonas;D_6__uncultured bacterium	0.988379	193	1.88679		32	0	0	0	0	0	0	0	0	0	0	0	0	0	0	0	0	0	0	0	0	0	0	0	0	0	0	0	0	0	0	0	0	0	0	0	0	0	0	0	0
91ad7fc1e6d4fc801dddf3cdb02ef9bc	Paraperlucidibaca wandonensis strain WT-RY4 16S ribosomal RNA, partial sequence	NR_109730.1	97.8979	D_0__Bacteria;D_1__Proteobacteria;D_2__Gammaproteobacteria;D_3__Pseudomonadales;D_4__Moraxellaceae	0.987976	193	1.25786		0	0	0	0	0	0	0	0	0	0	0	0	0	0	0	0	0	0	0	0	0	0	0	0	0	0	0	0	0	0	0	0	0	0	0	0	0	0	0	0	0
675ef769cbab8d903cc002ef8a160fce	Bacillus cereus strain IAM 12605 16S ribosomal RNA, partial sequence	NR_115526.1	100	D_0__Bacteria;D_1__Firmicutes;D_2__Bacilli;D_3__Bacillales;D_4__Bacillaceae;D_5__Bacillus	0.999996	192	1.88679		0	0	0	0	0	0	0	0	0	0	0	0	0	0	0	0	0	0	0	0	0	0	0	0	0	0	0	0	0	0	0	0	0	0	0	0	0	0	0	0	0
3d5bda368d91766be41a8748ef69c76c	Providencia rettgeri strain DSM 4542 16S ribosomal RNA, partial sequence	NR_042413.1	100	D_0__Bacteria;D_1__Proteobacteria;D_2__Gammaproteobacteria;D_3__Enterobacteriales;D_4__Enterobacteriaceae;D_5__Providencia	0.976964	192	3.14465		0	0	0	0	0	0	0	0	0	0	0	0	0	0	0	0	0	0	0	0	0	0	0	0	0	0	0	0	0	0	0	0	0	0	0	0	0	0	0	0	0
3eef00b8907decbcbfa140b009fd7382	Owenweeksia hongkongensis DSM 17368 strain UST20020801 16S ribosomal RNA, partial sequence	NR_040990.1	93.2099	D_0__Bacteria;D_1__Bacteroidetes;D_2__Bacteroidia	0.999984	189	3.14465		0	0	0	0	0	0	0	0	0	0	0	0	0	0	0	0	0	0	0	0	0	0	0	0	0	0	0	0	0	0	0	0	0	0	0	0	0	0	0	0	0
7ed0f5fd67d5cb408d59e2171a9b9254	Acinetobacter nectaris CIP 110549 strain SAP 763.2 16S ribosomal RNA, partial sequence	NR_118408.1	100	D_0__Bacteria;D_1__Proteobacteria;D_2__Gammaproteobacteria;D_3__Pseudomonadales;D_4__Moraxellaceae;D_5__Acinetobacter	0.999181	189	5.03145		0	0	0	0	0	0	0	0	0	0	0	0	0	0	0	0	0	0	0	0	0	0	0	0	0	0	0	0	0	0	0	0	0	0	0	8	0	0	0	0	0
a048732c29bb9c1a3a2d3fa269a32359	Apibacter raozihei strain HY041 16S ribosomal RNA, partial sequence	NR_170498.1	90.3323	D_0__Bacteria;D_1__Bacteroidetes;D_2__Bacteroidia;D_3__Flavobacteriales	0.965002	189	1.88679		0	0	0	0	0	0	0	0	0	0	0	0	0	0	0	0	0	0	0	0	0	0	0	0	0	0	0	0	0	0	0	0	0	0	0	0	0	0	0	0	0
7fe6141028ce80e84d6ddd881b18ef4e	Acetobacter peroxydans strain JCM 25077 16S ribosomal RNA, partial sequence	NR_113554.1	96.3526	D_0__Bacteria;D_1__Proteobacteria;D_2__Alphaproteobacteria;D_3__Acetobacterales;D_4__Acetobacteraceae;D_5__uncultured;D_6__uncultured Acetobacteraceae bacterium	0.891306	187	1.88679		0	0	0	0	0	0	0	0	0	0	0	0	0	0	0	0	0	0	0	0	0	0	0	0	0	0	0	0	0	0	0	0	0	0	0	0	0	0	0	0	0
ec256c9c8b874bb3d69939a952cb47c3	Snodgrassella alvi wkB2 16S ribosomal RNA, complete sequence	NR_118404.2	97.2973	D_0__Bacteria;D_1__Proteobacteria;D_2__Gammaproteobacteria;D_3__Betaproteobacteriales;D_4__Neisseriaceae	0.999957	187	0.628931		0	0	0	0	0	0	0	0	0	0	0	0	0	0	0	0	0	0	0	0	0	0	0	0	0	0	0	0	0	0	0	0	0	0	0	0	0	0	0	0	0
2673cc2267101bab7c658ead60ff2a9e	Providencia heimbachae strain MUA 2-110 16S ribosomal RNA, partial sequence	NR_042412.1	91.0979	D_0__Bacteria;D_1__Proteobacteria	0.990895	186	3.14465		0	0	0	0	0	0	0	0	0	0	0	0	0	0	0	29	0	0	0	0	0	0	0	0	0	0	0	0	0	0	0	0	0	0	0	0	0	0	0	0	0
25d751479df33139018fabfdf452a521	Niabella drilacis strain E90 16S ribosomal RNA, partial sequence	NR_109744.1	93.9394	D_0__Bacteria;D_1__Bacteroidetes;D_2__Bacteroidia;D_3__Chitinophagales;D_4__Chitinophagaceae	0.997201	185	1.88679		0	0	0	0	0	0	0	0	0	0	0	0	0	0	0	0	0	0	0	0	0	0	0	0	0	0	0	0	0	0	0	0	0	0	0	0	0	0	0	0	0
72a6718afe0710688fe71d18e28095e6	Acetobacter suratthaniensis strain AI32 16S ribosomal RNA, partial sequence	NR_146709.1	89.1239	D_0__Bacteria;D_1__Proteobacteria;D_2__Alphaproteobacteria	0.733092	182	3.77358		0	0	0	0	0	0	0	0	0	0	0	0	0	0	0	0	0	0	0	0	55	0	0	0	0	0	0	0	0	0	0	0	0	0	0	0	0	0	0	0	0
e58355380d2272ceb34d160b193d2c71	Lactobacillus kosoi strain 10H 16S ribosomal RNA, partial sequence	NR_159092.1	96.7066	D_0__Bacteria;D_1__Firmicutes;D_2__Bacilli;D_3__Lactobacillales;D_4__Lactobacillaceae;D_5__Lactobacillus;D_6__uncultured Bacilli bacterium	0.965839	182	1.88679		0	0	0	0	0	50	51	0	81	0	0	0	0	0	0	0	0	0	0	0	0	0	0	0	0	0	0	0	0	0	0	0	0	0	0	0	0	0	0	0	0
6e2b853932ccea141fa73191b37e094e	Acetobacter okinawensis JCM 25146 strain 1-35 16S ribosomal RNA, partial sequence	NR_113546.1	93.75	D_0__Bacteria;D_1__Firmicutes;D_2__Bacilli;D_3__Lactobacillales;D_4__Enterococcaceae	0.704567	182	1.25786		0	0	0	0	0	0	0	0	0	0	0	0	0	0	0	0	0	0	0	0	0	0	0	0	0	0	0	0	0	0	0	0	0	0	0	0	0	0	0	0	0
d6c2f6ea19ab0a30392b52e937442280	Bombella apis strain MRM1 16S ribosomal RNA, partial sequence	NR_157653.1	97.8788	D_0__Bacteria;D_1__Proteobacteria;D_2__Alphaproteobacteria;D_3__Acetobacterales;D_4__Acetobacteraceae	0.999942	182	4.40252		0	0	0	0	0	0	0	0	0	0	0	0	0	0	0	19	0	0	0	0	0	0	0	0	0	0	0	0	0	0	0	0	0	0	0	54	0	0	0	0	0
71efe7aecd3a5538d71d799c129318e9	Apibacter adventoris strain wkB301 16S ribosomal RNA, complete sequence	NR_148773.1	92.6829	D_0__Bacteria;D_1__Bacteroidetes;D_2__Bacteroidia;D_3__Flavobacteriales	0.91807	181	3.14465		0	0	0	0	0	0	0	0	0	0	0	0	0	0	0	11	0	0	0	0	0	0	0	0	0	0	0	0	0	0	0	0	0	0	0	0	0	0	0	0	0
4689a80b3df3278930dba8376357dc1f	Cobetia amphilecti strain 46-2 16S ribosomal RNA, partial sequence	NR_113404.1	96.3855	D_0__Bacteria;D_1__Proteobacteria;D_2__Gammaproteobacteria;D_3__Oceanospirillales;D_4__Halomonadaceae;D_5__Carnimonas;D_6__uncultured bacterium	0.999911	180	1.88679		0	0	0	0	0	0	0	0	0	0	0	0	0	0	0	0	0	0	0	0	0	0	0	0	0	0	0	0	0	0	0	0	0	56	0	0	0	0	0	0	0
017176175fc291caf35a8d91073ed246	Zymobacter palmae strain ATCC 51623 16S ribosomal RNA, partial sequence	NR_041786.1	96.4072	D_0__Bacteria;D_1__Proteobacteria;D_2__Gammaproteobacteria	0.999946	179	2.51572		0	0	0	0	0	0	0	0	0	0	0	0	0	0	0	0	0	0	0	0	0	0	0	0	0	0	0	0	0	0	0	0	0	0	0	0	0	0	0	0	0
f72afeb78337970564ef6737a753a359	Pantoea dispersa strain LMG 2603 16S ribosomal RNA, partial sequence	NR_116755.1	100	D_0__Bacteria;D_1__Proteobacteria;D_2__Gammaproteobacteria;D_3__Enterobacteriales;D_4__Enterobacteriaceae	0.999999	179	1.25786		0	0	0	0	0	0	0	0	0	0	0	0	0	0	0	0	0	0	0	0	0	0	0	0	0	0	0	0	0	0	0	0	0	0	0	0	0	0	0	0	29
8ce9ea0c00e66f091baab19e1da3816b	Pseudomonas oleovorans strain IAM 1508 16S ribosomal RNA, partial sequence	NR_043423.1	100	D_0__Bacteria;D_1__Proteobacteria;D_2__Gammaproteobacteria;D_3__Pseudomonadales;D_4__Pseudomonadaceae;D_5__Pseudomonas	0.999869	179	2.51572		0	0	0	0	0	0	0	0	0	0	0	0	0	0	0	0	0	0	0	0	0	0	0	0	0	0	0	0	0	0	0	0	0	0	0	0	0	0	0	0	0
0a8af038879283b49fe9075691a5bbb7	Apibacter adventoris strain wkB301 16S ribosomal RNA, complete sequence	NR_148773.1	91.411	D_0__Bacteria;D_1__Bacteroidetes;D_2__Bacteroidia;D_3__Flavobacteriales	0.890262	178	1.25786		0	0	0	0	0	0	0	0	0	0	0	0	0	0	0	0	0	0	0	0	0	0	0	0	0	0	0	0	0	0	0	0	0	0	0	0	0	0	0	0	0
e45488bdf3c51c97129e548fc132481a	Bombella apis strain MRM1 16S ribosomal RNA, partial sequence	NR_157653.1	98.4756	D_0__Bacteria;D_1__Proteobacteria;D_2__Alphaproteobacteria;D_3__Acetobacterales;D_4__Acetobacteraceae;D_5__Bombella;D_6__uncultured Acetobacteraceae bacterium	0.732879	177	3.14465		0	0	0	0	0	0	0	0	0	0	0	0	0	0	0	0	0	0	0	0	0	0	0	0	0	0	0	0	0	0	0	0	0	0	0	72	0	0	0	0	0
0eb98849391b2fb7be23ef94cbd0651a	Bifidobacterium commune strain H23-83 16S ribosomal RNA, partial sequence	NR_136422.1	99.3976	D_0__Bacteria;D_1__Actinobacteria;D_2__Actinobacteria;D_3__Bifidobacteriales;D_4__Bifidobacteriaceae;D_5__Bifidobacterium	0.985731	176	8.1761		0	0	13	10	0	0	0	0	0	0	0	0	0	0	0	0	0	0	0	0	0	0	0	0	0	0	0	0	0	0	0	0	0	0	0	0	0	0	0	0	0
e61c42d965faffd7379e10a45a32bf5b	Klebsiella variicola strain F2R9 16S ribosomal RNA, partial sequence	NR_025635.1	96.3964	D_0__Bacteria;D_1__Proteobacteria;D_2__Gammaproteobacteria;D_3__Enterobacteriales;D_4__Enterobacteriaceae	0.983206	176	0.628931		0	0	0	0	0	0	0	0	0	0	0	0	0	0	0	0	0	0	0	0	0	0	0	0	0	0	0	0	0	0	0	0	0	0	0	0	0	0	0	0	0
37b78840c42f6a6671351f97d734b3f8	Enterobacter soli ATCC BAA-2102 strain LF7 16S ribosomal RNA, partial sequence	NR_117547.1	100	D_0__Bacteria;D_1__Proteobacteria;D_2__Gammaproteobacteria;D_3__Enterobacteriales;D_4__Enterobacteriaceae	0.99995	175	1.88679		0	0	0	0	0	0	0	0	0	0	0	0	0	0	0	0	0	0	0	0	0	0	0	0	0	0	0	0	0	0	0	0	0	0	0	0	0	0	0	0	0
d03ede038ac414707950925fb6a2b62a	Leuconostoc citreum strain ATCC 49370 16S ribosomal RNA, partial sequence	NR_041727.1	97.8979	D_0__Bacteria;D_1__Firmicutes;D_2__Bacilli;D_3__Lactobacillales;D_4__Leuconostocaceae;D_5__Leuconostoc;D_6__uncultured bacterium	0.79228	175	3.14465		0	0	0	0	0	0	0	0	0	0	0	0	0	0	0	0	0	0	0	0	0	0	0	0	0	0	0	0	0	0	0	0	0	34	0	0	0	0	0	0	0
ac68912b952d0098fda0602e335791a5	Commensalibacter intestini A911 16S ribosomal RNA, partial sequence	NR_116307.1	91.4201	D_0__Bacteria;D_1__Proteobacteria;D_2__Alphaproteobacteria;D_3__Acetobacterales;D_4__Acetobacteraceae;D_5__Commensalibacter	0.710468	174	0.628931		0	0	0	0	0	0	0	0	0	0	0	0	0	0	0	0	0	0	0	0	0	0	0	0	0	0	0	0	0	0	0	0	0	0	0	0	0	0	0	0	0
8d67037253b3f97153f7ae21bec2b157	Bartonella australis Aust/NH1 16S ribosomal RNA, partial sequence	NR_102494.1	97.9228	D_0__Bacteria;D_1__Proteobacteria;D_2__Alphaproteobacteria;D_3__Rhizobiales;D_4__Rhizobiaceae;D_5__Bartonella	0.835773	174	0		0	0	0	0	0	0	0	0	0	0	0	0	0	0	0	0	0	0	0	0	0	0	0	0	0	0	0	0	0	0	0	0	0	0	0	0	0	0	0	0	0
8512ad43f99f1e07c282acfcf915cb9a	Prevotella oris strain JCM 8540 16S ribosomal RNA, partial sequence	NR_113119.1	95.1368	D_0__Bacteria;D_1__Bacteroidetes;D_2__Bacteroidia;D_3__Bacteroidales;D_4__Prevotellaceae	0.997864	173	3.14465		0	0	0	22	0	0	0	0	0	0	0	0	0	0	0	0	0	0	0	0	0	0	0	0	0	0	0	0	0	0	0	0	0	0	0	0	0	0	0	0	0
5a91e018884df65e1fb19bbdc8c8ad0b	Shewanella corallii strain fav-2-10-05 16S ribosomal RNA, partial sequence	NR_116537.1	99.0937	D_0__Bacteria;D_1__Proteobacteria;D_2__Gammaproteobacteria;D_3__Alteromonadales;D_4__Shewanellaceae;D_5__Shewanella	0.999975	173	3.14465		0	0	0	0	0	0	0	0	0	0	0	0	0	0	0	0	0	0	0	0	0	0	0	0	0	2	0	0	0	0	0	0	0	0	0	0	0	0	0	0	0
e2fa6a7c62a01c3177f90daa46b6e149	Parolsenella catena strain 2CBEGH3 16S ribosomal RNA, partial sequence	NR_163613.1	98.1651	D_0__Bacteria;D_1__Actinobacteria;D_2__Coriobacteriia;D_3__Coriobacteriales;D_4__Atopobiaceae;D_5__Libanicoccus;D_6__uncultured bacterium	0.835881	172	1.88679		0	0	0	0	0	0	0	0	0	0	0	0	0	0	0	0	0	0	63	87	0	0	0	0	0	0	0	0	0	0	0	0	0	0	0	0	0	0	0	0	0
3b1ba2c879849b74a23ade7844039924	Leuconostoc carnosum strain NRIC 1722 16S ribosomal RNA, partial sequence	NR_040811.1	100	D_0__Bacteria;D_1__Firmicutes;D_2__Bacilli;D_3__Lactobacillales;D_4__Leuconostocaceae;D_5__Leuconostoc	1	172	1.88679		0	0	0	0	0	0	0	0	0	0	0	0	0	0	0	0	0	0	0	0	0	0	0	0	0	0	0	0	0	0	0	0	0	0	0	0	0	0	0	0	0
5281af50a02f9ff6e178feeaf42b015c	Dickeya paradisiaca strain LMG 2542 16S ribosomal RNA, partial sequence	NR_026538.1	94.9102	D_0__Bacteria;D_1__Proteobacteria;D_2__Gammaproteobacteria	0.999999	172	0.628931		0	0	0	0	0	0	0	0	0	0	0	0	0	0	0	0	0	0	0	0	0	0	0	0	0	0	0	0	0	0	0	0	0	0	0	0	0	0	0	0	0
94e68fece77f62b9c33b8a3aa65eefe9	Lactobacillus rodentium strain MYMRS/TLU1 16S ribosomal RNA, partial sequence	NR_133768.1	93.4911	D_0__Bacteria	1	172	1.25786		0	0	0	0	0	0	0	0	0	0	0	0	0	0	0	0	0	0	0	0	0	0	0	0	0	0	0	0	0	0	0	0	0	0	0	0	0	0	0	98	0
fe681545090f723454eb7519b9bf1dcf	Proteus terrae strain N5/687 16S ribosomal RNA, partial sequence	NR_146019.1	100	D_0__Bacteria;D_1__Proteobacteria;D_2__Gammaproteobacteria;D_3__Enterobacteriales;D_4__Enterobacteriaceae;D_5__Proteus;Ambiguous_taxa	0.901515	171	3.14465		0	0	0	0	0	0	0	0	0	0	0	0	0	0	0	0	0	0	0	0	0	0	0	0	0	0	0	0	0	0	0	0	0	0	0	0	0	0	0	0	0
df559f2d8d622ea1f4c03ece2cff8886	Lactobacillus ozensis DSM 23829 = JCM 17196 strain Mizu2-1 16S ribosomal RNA, partial sequence	NR_113194.1	96.4072	D_0__Bacteria;D_1__Firmicutes;D_2__Bacilli;D_3__Lactobacillales;D_4__Lactobacillaceae;D_5__Lactobacillus;D_6__uncultured Bacilli bacterium	0.730095	171	0.628931		0	0	0	0	0	0	0	0	171	0	0	0	0	0	0	0	0	0	0	0	0	0	0	0	0	0	0	0	0	0	0	0	0	0	0	0	0	0	0	0	0
e27019002443fb87e1fc67f76f823c74	Arachidicoccus ginsenosidivorans strain Gsoil 809 16S ribosomal RNA, partial sequence	NR_156832.1	91.5663	D_0__Bacteria;D_1__Bacteroidetes;D_2__Bacteroidia;D_3__Chitinophagales;D_4__Chitinophagaceae;D_5__Taibaiella;Ambiguous_taxa	0.7213	170	0		0	0	0	0	0	0	0	0	0	0	0	0	0	0	0	0	0	0	0	0	0	0	0	0	0	0	0	0	0	0	0	0	0	0	0	0	0	0	0	0	0
4493f8e561c1dab483bf4b72ff61e8af	Corynebacterium glyciniphilum AJ 3170 16S ribosomal RNA, partial sequence	NR_121782.1	100	D_0__Bacteria;D_1__Actinobacteria;D_2__Actinobacteria;D_3__Corynebacteriales;D_4__Corynebacteriaceae	0.97548	170	1.88679		0	0	0	0	0	0	0	0	0	0	0	0	0	0	0	0	0	0	80	0	0	0	0	0	0	0	0	0	0	0	0	0	0	0	0	0	0	0	0	0	0
cbc95ca35f71102a25cf7f0d81d6d3a0	Providencia rettgeri strain DSM 4542 16S ribosomal RNA, partial sequence	NR_042413.1	100	D_0__Bacteria;D_1__Proteobacteria;D_2__Gammaproteobacteria;D_3__Enterobacteriales;D_4__Enterobacteriaceae;D_5__Providencia	0.978106	170	3.14465		0	0	0	0	0	0	0	0	0	0	0	0	0	0	0	0	0	0	0	0	0	0	0	0	0	0	0	0	0	0	0	0	0	0	0	0	0	0	0	0	0
cf1a7b11438a4b740894b09f500663ff	Apibacter adventoris strain wkB301 16S ribosomal RNA, complete sequence	NR_148773.1	93.0514	D_0__Bacteria;D_1__Bacteroidetes;D_2__Bacteroidia;D_3__Flavobacteriales;D_4__Weeksellaceae;D_5__Apibacter;Ambiguous_taxa	0.808588	167	1.88679		0	0	0	0	0	0	0	0	0	0	0	0	0	0	0	0	0	0	0	0	0	0	0	0	0	0	0	0	0	0	0	0	0	0	0	0	0	0	0	0	0
6792ff1656af69e82b75a7704e597b83	Apibacter raozihei strain HY041 16S ribosomal RNA, partial sequence	NR_170498.1	93.2308	D_0__Bacteria;D_1__Bacteroidetes;D_2__Bacteroidia;D_3__Bacteroidales	0.70984	166	1.88679		0	0	0	0	0	0	0	0	0	0	0	0	0	0	0	0	0	0	0	0	0	0	0	0	0	0	0	0	0	0	0	0	0	0	0	0	0	0	0	0	0
43dd67a48a35643720a0310a3517884c	Prevotella copri DSM 18205 strain JCM 13464 16S ribosomal RNA, partial sequence	NR_113411.1	88.2353	D_0__Bacteria;D_1__Bacteroidetes;D_2__Bacteroidia;D_3__Bacteroidales;D_4__Prevotellaceae	0.832889	164	3.77358		0	0	28	0	0	0	0	0	0	0	0	0	0	0	0	0	0	0	0	0	0	0	0	0	0	0	0	0	0	0	0	0	0	0	0	0	0	0	0	0	0
5423fd00d21fb99b5a947a2804e65f01	Gluconobacter cerevisiae strain LMG 27748 16S ribosomal RNA, partial sequence	NR_117735.1	98.1818	D_0__Bacteria;D_1__Proteobacteria;D_2__Alphaproteobacteria;D_3__Acetobacterales;D_4__Acetobacteraceae;D_5__uncultured;D_6__uncultured Acetobacteraceae bacterium	0.702865	164	2.51572		0	0	0	0	0	0	0	0	0	0	0	0	0	0	0	0	0	0	0	0	0	0	0	0	0	0	0	0	0	0	0	0	0	0	0	0	0	0	0	0	0
323650912075ed36b1ac524d44aec630	Lactobacillus amylovorus DSM 20531 16S ribosomal RNA, partial sequence	NR_043287.1	97.3054	D_0__Bacteria;D_1__Firmicutes;D_2__Bacilli;D_3__Lactobacillales;D_4__Lactobacillaceae;D_5__Lactobacillus	0.999502	163	1.88679		0	0	0	0	0	0	0	0	0	0	0	0	0	0	0	0	0	0	0	0	0	0	0	0	0	0	0	0	0	0	0	0	65	0	68	0	0	0	0	0	0
3761ebe5edac23bf5f862016796630ac	Pseudomonas nitrititolerans strain GL14 16S ribosomal RNA, partial sequence	NR_169495.1	92.5816	D_0__Bacteria;D_1__Proteobacteria;D_2__Gammaproteobacteria	0.843966	163	1.25786		0	0	0	0	0	0	0	0	0	0	0	0	0	0	0	0	0	0	0	0	0	0	0	0	0	0	0	0	0	0	0	0	0	62	0	0	0	0	0	0	0
df68e4cc0be89e93d55ef476fb831613	Acinetobacter sichuanensis strain WCHAc060041 16S ribosomal RNA, partial sequence	NR_171416.1	93.4132	D_0__Bacteria;D_1__Proteobacteria;D_2__Gammaproteobacteria;D_3__Pseudomonadales;D_4__Moraxellaceae;D_5__Acinetobacter	0.736087	161	2.51572		0	0	0	0	0	0	0	0	0	39	0	0	0	0	43	0	0	0	0	0	0	0	0	0	0	0	0	0	0	0	0	0	0	0	0	0	0	0	0	0	47
1493f3b700e0ab3e68a65ec3398323c5	Acetobacter peroxydans strain JCM 25077 16S ribosomal RNA, partial sequence	NR_113554.1	96.3526	D_0__Bacteria;D_1__Proteobacteria;D_2__Alphaproteobacteria;D_3__Acetobacterales;D_4__Acetobacteraceae;D_5__uncultured;D_6__uncultured Acetobacteraceae bacterium	0.874067	161	1.25786		0	0	0	0	0	0	0	0	0	0	0	0	0	0	0	0	0	0	0	0	0	0	0	0	0	0	0	0	0	0	0	0	0	0	0	0	0	0	0	0	0
77b753e26bc26baa589ec936d7b54fde	Sphingomonas trueperi strain NBRC 100456 16S ribosomal RNA, partial sequence	NR_113897.1	100	D_0__Bacteria;D_1__Proteobacteria;D_2__Alphaproteobacteria;D_3__Sphingomonadales;D_4__Sphingomonadaceae;D_5__Sphingomonas	0.98421	160	3.77358		0	0	0	0	0	0	0	0	0	0	0	0	0	0	0	0	0	0	0	0	0	0	0	0	0	0	0	0	0	0	0	0	0	0	0	0	13	0	0	0	0
6356fd1fc3447544c74f288d853cc750	Lactobacillus ozensis DSM 23829 = JCM 17196 strain Mizu2-1 16S ribosomal RNA, partial sequence	NR_113194.1	97.3054	D_0__Bacteria;D_1__Firmicutes;D_2__Bacilli;D_3__Lactobacillales;D_4__Lactobacillaceae;D_5__Lactobacillus	0.987324	160	0.628931		0	0	0	0	0	0	0	0	160	0	0	0	0	0	0	0	0	0	0	0	0	0	0	0	0	0	0	0	0	0	0	0	0	0	0	0	0	0	0	0	0
5a4e52fb3d1c265148c413dd2ebbf7fe	Enterococcus lemanii strain PC32 16S ribosomal RNA, partial sequence	NR_114648.1	99.7006	D_0__Bacteria;D_1__Firmicutes;D_2__Bacilli;D_3__Lactobacillales;D_4__Carnobacteriaceae;D_5__Carnobacterium	0.857511	160	0		0	0	0	0	0	0	0	0	0	0	0	0	0	0	0	0	0	0	0	0	0	0	0	0	0	0	0	0	0	0	0	0	0	0	0	0	0	0	0	0	0
add3984fd8e0b1c9212d587b6f00496f	Lactobacillus jinshani strain HSLZ-75 16S ribosomal RNA, partial sequence	NR_165780.1	97.3134	D_0__Bacteria;D_1__Firmicutes;D_2__Bacilli;D_3__Lactobacillales;D_4__Lactobacillaceae;D_5__Lactobacillus	0.931596	160	1.88679		0	0	0	0	0	0	0	0	0	0	0	0	0	0	0	0	0	0	0	0	0	0	0	0	0	0	0	0	0	0	0	0	0	0	0	0	0	0	0	0	0
e5c7a4f79d9a4411239c970e959f4545	Dysgonomonas capnocytophagoides strain JCM 16697 16S ribosomal RNA, partial sequence	NR_113133.1	99.696	D_0__Bacteria;D_1__Bacteroidetes;D_2__Bacteroidia;D_3__Bacteroidales;D_4__Dysgonomonadaceae;D_5__Dysgonomonas;Ambiguous_taxa	0.987042	159	1.25786		0	0	0	0	0	0	0	0	0	0	0	0	0	0	0	0	0	0	0	0	0	0	0	0	0	0	0	0	0	0	0	0	0	0	0	0	0	0	0	0	0
3f1c72a964e8fd67f4123ff1b7efc206	Kosakonia oryziphila strain REICA_142 16S ribosomal RNA, partial sequence	NR_125587.1	94.2943	D_0__Bacteria;D_1__Proteobacteria;D_2__Gammaproteobacteria;D_3__Orbales;D_4__Orbaceae;D_5__Gilliamella	0.73382	157	1.88679		0	0	0	0	0	0	0	0	0	0	0	0	0	0	0	38	0	0	0	0	0	0	0	0	0	0	0	0	0	0	0	0	0	0	0	0	0	0	0	0	0
ad5e7ddc6beaae1c6a49800cd5c2173d	Gluconacetobacter liquefaciens strain DSM 5603 16S ribosomal RNA, partial sequence	NR_118183.1	95.5224	D_0__Bacteria;D_1__Proteobacteria;D_2__Alphaproteobacteria;D_3__Acetobacterales;D_4__Acetobacteraceae	0.999921	157	1.25786		0	0	0	0	0	0	0	0	0	0	0	0	0	0	0	0	0	0	0	0	0	0	0	0	0	0	0	0	0	0	0	7	0	0	150	0	0	0	0	0	0
9f3ecc7cdaf6929116a791ac32c92be1	Pseudomonas paralactis strain DSM 29164 16S ribosomal RNA, partial sequence	NR_156987.1	86.2275	D_0__Bacteria;D_1__Proteobacteria	0.754045	156	0.628931		0	0	0	0	0	0	0	0	0	0	0	0	0	0	0	0	0	0	0	0	0	0	0	0	0	0	0	0	0	0	0	0	0	0	0	0	0	0	0	0	0
f7f4bf678115ac7363a8d601b3d4d817	Bifidobacterium scardovii strain CCUG 13008 A 16S ribosomal RNA, partial sequence	NR_025452.1	97.6119	D_0__Bacteria;D_1__Actinobacteria;D_2__Actinobacteria;D_3__Bifidobacteriales;D_4__Bifidobacteriaceae;D_5__Bifidobacterium	0.991606	155	4.40252		0	0	0	0	0	0	0	0	0	0	0	0	0	0	0	0	0	0	0	0	0	0	0	0	0	0	0	0	0	0	0	0	0	0	0	33	0	0	0	0	0
0ee0cf7355c1e79521f45e14797000fe	Lactobacillus intestinalis strain DSM 6629 16S ribosomal RNA, partial sequence	NR_025449.1	99.1018	D_0__Bacteria;D_1__Firmicutes;D_2__Bacilli;D_3__Lactobacillales;D_4__Lactobacillaceae;D_5__Lactobacillus	0.999987	154	0.628931		0	0	0	0	0	154	0	0	0	0	0	0	0	0	0	0	0	0	0	0	0	0	0	0	0	0	0	0	0	0	0	0	0	0	0	0	0	0	0	0	0
bd39661a389bdc1bbad9d889c917da0d	Ignatzschineria larvae DSM 13226 strain L1/68 16S ribosomal RNA, partial sequence	NR_025382.1	97.8916	D_0__Bacteria;D_1__Proteobacteria;D_2__Gammaproteobacteria;D_3__Cardiobacteriales;D_4__Wohlfahrtiimonadaceae;D_5__Ignatzschineria;Ambiguous_taxa	0.999993	153	1.25786		0	0	0	0	0	0	0	0	0	78	0	0	0	0	0	0	0	0	0	0	0	0	0	0	0	0	0	0	0	0	0	0	0	0	0	0	0	0	0	0	0
42d1e8ef27668bc0d5a8ff58dcdfcda2	Pseudomonas viridiflava strain ATCC 13223 16S ribosomal RNA, partial sequence	NR_114482.1	93.1343	D_0__Bacteria;D_1__Proteobacteria;D_2__Gammaproteobacteria;D_3__Oceanospirillales	0.749031	153	0.628931		0	0	0	0	0	0	0	0	0	0	0	0	0	0	0	0	0	0	0	0	0	0	0	0	0	0	0	0	0	0	0	0	0	0	0	0	0	0	0	0	0
cc762b0697d7d6c0b9b586307e4182e6	Atlantibacter hermannii strain CIP 103176 16S ribosomal RNA, partial sequence	NR_104940.1	95.7958	D_0__Bacteria;D_1__Proteobacteria;D_2__Gammaproteobacteria;D_3__Enterobacteriales;D_4__Enterobacteriaceae	0.998978	153	1.25786		0	0	0	0	0	0	0	0	0	0	0	0	0	0	0	0	0	0	0	0	0	0	0	0	0	0	0	0	0	0	0	0	0	0	0	0	0	0	0	0	0
a4baa84c186b7a799d8336bc85769ad9	Kosakonia oryziphila strain REICA_142 16S ribosomal RNA, partial sequence	NR_125587.1	96.0961	D_0__Bacteria;D_1__Proteobacteria;D_2__Gammaproteobacteria;D_3__Enterobacteriales;D_4__Enterobacteriaceae	0.895259	153	0.628931		0	0	0	0	0	0	0	0	0	0	0	0	0	0	0	0	0	0	0	0	0	0	0	0	0	0	0	0	0	0	0	0	0	0	0	0	0	0	0	0	0
5a9faf64c0e8c6dca3d6c3aa856460ea	Enterobacter soli ATCC BAA-2102 strain LF7 16S ribosomal RNA, partial sequence	NR_117547.1	100	D_0__Bacteria;D_1__Proteobacteria;D_2__Gammaproteobacteria;D_3__Enterobacteriales;D_4__Enterobacteriaceae	0.999948	152	1.88679		0	0	0	0	0	0	0	0	0	0	0	0	0	0	0	0	0	0	0	0	0	0	0	0	0	0	0	0	0	0	0	0	0	0	0	0	0	0	0	0	0
5154fe8ecd43188aaab2ff551888b9f0	Bombella apis strain MRM1 16S ribosomal RNA, partial sequence	NR_157653.1	99.3939	D_0__Bacteria;D_1__Proteobacteria;D_2__Alphaproteobacteria;D_3__Acetobacterales;D_4__Acetobacteraceae;D_5__Bombella;D_6__uncultured Acetobacteraceae bacterium	0.798385	152	0.628931		0	0	0	0	0	0	0	0	0	0	0	0	0	0	0	0	0	0	0	0	0	0	0	0	0	0	0	0	0	0	0	0	0	0	0	0	0	0	0	0	0
416b4c7d5cfecca5f3701414043c0148	Kluyvera ascorbata ATCC 33433 16S ribosomal RNA, partial sequence	NR_114589.1	100	D_0__Bacteria;D_1__Proteobacteria;D_2__Gammaproteobacteria;D_3__Enterobacteriales;D_4__Enterobacteriaceae	0.999947	152	1.25786		0	0	0	0	0	0	0	0	0	0	0	0	0	0	0	0	0	0	0	0	0	0	0	0	0	0	0	0	0	0	0	0	0	0	0	0	0	0	0	0	0
7c4a9141a162e1f6cbe9766300a86b8b	Kosakonia oryziphila strain REICA_142 16S ribosomal RNA, partial sequence	NR_125587.1	94.5946	D_0__Bacteria;D_1__Proteobacteria;D_2__Gammaproteobacteria	0.999972	152	0.628931		0	0	0	0	0	0	0	0	0	0	0	0	0	0	0	0	0	0	0	0	0	0	0	0	0	0	0	0	0	0	0	0	0	0	0	0	0	0	0	0	0
fddc933ba67272cbf22507870ceeb710	Flavobacterium anatoliense strain MK3 16S ribosomal RNA, partial sequence	NR_109424.1	89.3617	D_0__Bacteria	1	151	1.88679		0	0	0	0	0	0	0	0	0	0	0	0	0	0	0	0	0	0	0	0	0	0	0	0	0	0	0	0	0	0	0	0	0	0	0	0	0	0	0	0	0
ee7a14ea8d361fd4e16217e33bab1c2f	Lactobacillus melliventris strain Hma8N 16S ribosomal RNA, partial sequence	NR_126252.1	98.5119	D_0__Bacteria;D_1__Firmicutes;D_2__Bacilli;D_3__Lactobacillales;D_4__Lactobacillaceae;D_5__Lactobacillus;D_6__uncultured Lactobacillus sp.	0.762867	151	0.628931		0	0	0	0	0	0	0	0	0	0	0	0	0	0	0	0	0	0	0	0	0	0	0	0	0	0	0	0	0	0	0	0	0	0	0	0	0	0	0	0	0
16f16d7ebfee2156269e1faec56384d2	Kosakonia oryzendophytica strain REICA_082 16S ribosomal RNA, partial sequence	NR_125586.1	96.3964	D_0__Bacteria;D_1__Proteobacteria;D_2__Gammaproteobacteria;D_3__Enterobacteriales;D_4__Enterobacteriaceae	0.973092	151	0.628931		0	0	0	0	0	0	0	0	0	0	0	0	0	0	0	0	0	0	0	0	0	0	0	0	0	0	0	0	0	0	0	0	0	0	0	0	0	0	0	0	0
b11e2ce4dea0d2d153f031c40e7f79ad	Bombella apis strain MRM1 16S ribosomal RNA, partial sequence	NR_157653.1	98.4848	D_0__Bacteria;D_1__Proteobacteria;D_2__Alphaproteobacteria;D_3__Acetobacterales;D_4__Acetobacteraceae;D_5__Bombella;D_6__uncultured Acetobacteraceae bacterium	0.722567	151	0.628931		0	0	0	0	0	0	0	0	0	0	0	0	0	0	0	0	0	0	0	0	0	0	0	0	0	0	0	0	0	0	0	0	0	0	0	0	0	0	0	0	0
a85102cbe8df854adc0b43f0584eb6ea	Pseudomonas donghuensis strain HYS 16S ribosomal RNA, complete sequence	NR_136501.2	100	D_0__Bacteria;D_1__Proteobacteria;D_2__Gammaproteobacteria;D_3__Pseudomonadales;D_4__Pseudomonadaceae;D_5__Pseudomonas	0.999993	150	1.88679		0	0	0	0	0	0	0	0	0	0	0	0	0	0	0	0	0	0	0	0	0	0	0	0	0	0	0	0	0	0	0	0	0	0	0	0	0	0	0	0	0
32d28634129c55950064908bc8226cd9	Spongiispira norvegica strain Gp_4_7.1 16S ribosomal RNA, partial sequence	NR_042453.1	92.7928	D_0__Bacteria;D_1__Proteobacteria;D_2__Gammaproteobacteria	0.998438	149	0.628931		0	0	0	0	0	0	0	0	0	0	0	0	0	0	0	0	0	0	0	0	0	0	0	0	0	0	0	0	0	0	0	0	0	0	0	0	0	0	0	0	0
997ac6ed925a6cf746f669e1277aefff	Chitinilyticum aquatile strain c14 16S ribosomal RNA, partial sequence	NR_043712.1	88.253	D_0__Bacteria;D_1__Proteobacteria;D_2__Gammaproteobacteria	0.851847	149	2.51572		0	0	0	76	0	0	0	0	0	0	0	0	0	0	0	0	0	0	0	0	0	0	0	0	0	0	0	0	0	0	0	0	0	0	0	10	0	0	0	0	0
a256cb04730303da0bcf4195cadbbb0f	Providencia heimbachae strain NCTC 12003 16S ribosomal RNA, partial sequence	NR_115882.1	100	D_0__Bacteria;D_1__Proteobacteria;D_2__Gammaproteobacteria;D_3__Enterobacteriales;D_4__Enterobacteriaceae;D_5__Providencia;Ambiguous_taxa	0.804706	147	3.14465		0	0	0	0	0	0	0	0	0	0	0	0	0	0	0	0	0	0	0	0	0	0	0	0	0	0	0	0	0	0	0	0	0	0	0	0	0	0	0	0	0
c1df1b942039b223899a9b065890ae02	Pantoea brenneri strain LMG 5343 16S ribosomal RNA, partial sequence	NR_116748.1	92.2388	D_0__Bacteria;D_1__Proteobacteria;D_2__Gammaproteobacteria;D_3__Enterobacteriales;D_4__Enterobacteriaceae	0.962737	147	1.25786		0	0	0	0	0	0	0	0	0	0	0	0	0	0	0	0	0	0	0	0	0	0	0	0	0	0	0	0	0	0	0	0	0	0	0	0	0	0	0	0	0
3a5d6d1d19dba85f33f071bd12c78467	Asaia lannensis strain NBRC 102526 16S ribosomal RNA, partial sequence	NR_114144.1	97.3134	D_0__Bacteria;D_1__Proteobacteria;D_2__Alphaproteobacteria;D_3__Acetobacterales;D_4__Acetobacteraceae	0.999123	147	1.25786		0	0	0	0	0	0	0	0	0	0	0	0	0	0	0	0	0	0	0	0	0	0	0	0	0	0	0	0	0	0	0	0	0	0	0	0	0	0	0	0	0
4864733a0508bb9ceca241fd2ba5e728	Prevotella bryantii B14 16S ribosomal RNA, partial sequence	NR_028866.1	91.0448	D_0__Bacteria;D_1__Bacteroidetes;D_2__Bacteroidia;D_3__Bacteroidales;D_4__Prevotellaceae;D_5__Prevotella 7	0.771344	146	1.88679		0	0	0	0	0	0	0	0	0	103	0	0	0	0	29	0	0	0	0	0	0	0	0	0	0	0	0	0	0	0	0	0	0	0	0	0	0	0	0	0	0
8e0d56030e0a9fdda43f726da32e48be	Commensalibacter intestini A911 16S ribosomal RNA, partial sequence	NR_116307.1	89.3175	D_0__Bacteria;D_1__Proteobacteria;D_2__Alphaproteobacteria	0.903933	146	2.51572		0	0	0	0	0	0	0	0	0	0	0	0	0	0	0	0	0	0	0	0	0	0	0	0	0	0	0	0	0	0	0	0	16	20	0	0	0	0	0	0	0
3e7b6c90fdc536694454c00fe0b3914d	Bifidobacterium lemurum strain LMC 13 16S ribosomal RNA, partial sequence	NR_135862.1	99.0964	D_0__Bacteria;D_1__Actinobacteria;D_2__Actinobacteria;D_3__Bifidobacteriales;D_4__Bifidobacteriaceae;D_5__Bifidobacterium	0.999727	146	6.28931		0	0	0	0	0	0	0	0	0	0	0	0	0	0	0	0	0	0	0	0	0	0	0	0	0	0	0	0	0	0	0	0	0	0	0	15	0	0	0	0	0
0ef31b2657b90cc4f262cfa68ff9ee0c	Lactobacillus jinshani strain HSLZ-75 16S ribosomal RNA, partial sequence	NR_165780.1	97.2973	D_0__Bacteria;D_1__Firmicutes;D_2__Bacilli;D_3__Lactobacillales;D_4__Lactobacillaceae;D_5__Lactobacillus	0.935126	145	2.51572		0	0	0	0	0	0	0	0	0	0	0	0	0	0	0	0	0	0	0	0	0	0	0	0	0	0	0	0	0	0	0	0	0	0	0	0	0	0	0	0	0
a010d94b38704be4eba6ff9f2df714c4	Kosakonia oryziphila strain REICA_142 16S ribosomal RNA, partial sequence	NR_125587.1	96.997	D_0__Bacteria;D_1__Proteobacteria;D_2__Gammaproteobacteria;D_3__Enterobacteriales;D_4__Enterobacteriaceae	0.995795	144	1.25786		0	0	0	0	0	0	0	0	0	0	0	0	0	0	0	49	0	0	0	0	0	0	0	0	0	0	0	0	0	0	0	0	0	0	0	0	0	0	0	0	0
e56d1b559167e71eb898ddaed39434f9	Paraclostridium benzoelyticum strain JC272 16S ribosomal RNA, partial sequence	NR_148815.1	100	D_0__Bacteria;D_1__Firmicutes;D_2__Clostridia;D_3__Clostridiales;D_4__Peptostreptococcaceae	1	144	2.51572		0	0	0	0	0	0	0	0	0	0	0	0	0	0	0	0	0	0	0	0	0	0	0	0	0	0	0	0	0	0	0	0	0	0	0	0	0	0	0	0	0
795126e524e64c02f8b624c48a45ee94	Marinospirillum alkaliphilum strain Z4 16S ribosomal RNA, partial sequence	NR_028788.1	96.6867	D_0__Bacteria;D_1__Proteobacteria;D_2__Gammaproteobacteria;D_3__Oceanospirillales;D_4__Halomonadaceae;D_5__Carnimonas;D_6__uncultured bacterium	0.999874	143	0.628931		0	0	0	0	0	0	0	0	0	0	0	0	0	0	0	0	0	0	0	0	0	0	0	0	0	0	0	0	0	0	0	0	0	0	0	0	0	0	0	0	0
f14ef2ee1c28c629f82f763809ea1fc8	Gilliamella apicola strain wkB1 16S ribosomal RNA, complete sequence	NR_121727.1	95.7958	D_0__Bacteria;D_1__Proteobacteria;D_2__Gammaproteobacteria;D_3__Orbales;D_4__Orbaceae;D_5__Gilliamella	0.722588	143	0.628931		0	0	0	0	0	0	0	0	0	0	0	0	0	0	0	0	0	0	0	0	0	0	0	0	0	0	0	0	0	0	0	0	0	0	0	0	0	0	0	0	0
9b3b55ec4f24163d0876ddee30841df3	Erwinia aphidicola strain LMG 24877 16S ribosomal RNA, partial sequence	NR_117000.1	100	D_0__Bacteria;D_1__Proteobacteria;D_2__Gammaproteobacteria;D_3__Enterobacteriales;D_4__Enterobacteriaceae;D_5__Erwinia;Ambiguous_taxa	0.813224	143	0.628931		0	0	0	0	0	0	0	0	0	0	0	0	0	0	0	0	0	0	0	0	0	0	0	0	0	0	0	0	0	0	0	0	0	0	0	0	0	0	0	0	0
3c06941ee79da2fb6782ac6effdfed2b	Gilliamella intestini strain LMG 28358 16S ribosomal RNA, partial sequence	NR_149811.1	94.9102	D_0__Bacteria;D_1__Proteobacteria;D_2__Gammaproteobacteria;D_3__Orbales;D_4__Orbaceae;D_5__Gilliamella	0.759151	142	0.628931		0	0	0	0	0	0	0	0	0	0	0	0	0	0	0	0	0	0	0	0	0	0	0	0	0	0	0	0	0	0	0	0	0	0	0	0	0	0	0	0	0
a4541513de57c22939ad5d43b118cd85	Vitreoscilla stercoraria strain Gottingen 1488-6 16S ribosomal RNA, partial sequence	NR_025894.1	95.7831	D_0__Bacteria;D_1__Proteobacteria;D_2__Gammaproteobacteria;D_3__Betaproteobacteriales;D_4__Neisseriaceae	0.99787	142	1.25786		0	0	0	46	0	0	0	0	0	0	0	0	0	0	0	0	0	0	0	0	0	0	0	0	0	0	0	0	0	0	0	0	0	0	0	0	0	0	0	0	0
3c25889b09ea72ef004d94146cf5d442	Leuconostoc gelidum subsp. gasicomitatum strain TB 1-10 16S ribosomal RNA, complete sequence	NR_074997.2	100	D_0__Bacteria;D_1__Firmicutes;D_2__Bacilli;D_3__Lactobacillales;D_4__Leuconostocaceae;D_5__Leuconostoc	1	141	1.88679		0	0	0	0	0	0	0	0	0	0	0	0	0	0	0	0	0	0	0	0	0	0	0	0	0	0	0	0	20	0	0	0	0	0	0	0	0	0	0	0	0
bce2151493b7faf109d0de690680ce7d	Lactobacillus gallinarum strain ATCC 33199 16S ribosomal RNA, partial sequence	NR_042111.1	94.9555	D_0__Bacteria;D_1__Firmicutes;D_2__Bacilli;D_3__Lactobacillales;D_4__Lactobacillaceae;D_5__Lactobacillus;D_6__uncultured Firmicutes bacterium	0.975499	141	0		0	0	0	0	0	0	0	0	0	0	0	0	0	0	0	0	0	0	0	0	0	0	0	0	0	0	0	0	0	0	0	0	0	0	0	0	0	0	0	0	0
4b4cf13a990f6f5e94352da6ca780829	Hafnia alvei strain JCM 1666 16S ribosomal RNA, partial sequence	NR_112985.1	99.6997	D_0__Bacteria;D_1__Proteobacteria;D_2__Gammaproteobacteria;D_3__Enterobacteriales;D_4__Enterobacteriaceae	0.999993	139	0.628931		0	0	0	0	0	0	0	0	0	0	0	0	0	0	0	0	0	0	0	0	0	0	0	0	0	0	0	0	0	0	0	0	0	0	0	0	0	0	0	0	0
b5236c8709729a5fa8f23942a62862b3	Parolsenella catena strain 2CBEGH3 16S ribosomal RNA, partial sequence	NR_163613.1	98.1538	D_0__Bacteria;D_1__Actinobacteria;D_2__Coriobacteriia;D_3__Coriobacteriales;D_4__Atopobiaceae;D_5__Libanicoccus;D_6__uncultured bacterium	0.835351	139	2.51572		0	0	0	0	0	0	0	0	0	0	0	0	0	0	0	0	4	0	43	85	0	0	0	0	0	0	0	0	0	0	0	0	0	0	0	0	0	0	0	0	0
81a51a8295dd12a16bca570c6b3707d5	Pseudomonas amygdali strain AL1 16S ribosomal RNA, partial sequence	NR_036999.1	95.1952	D_0__Bacteria;D_1__Proteobacteria;D_2__Gammaproteobacteria	0.999962	138	1.25786		0	0	0	0	0	0	0	0	0	0	0	0	0	0	0	0	0	0	0	0	0	0	0	0	0	0	0	0	0	0	0	0	0	0	0	0	0	0	0	0	0
f275abc03d6fc5afdf4c34a8f59e800b	Photorhabdus heterorhabditis strain SF41 16S ribosomal RNA, partial sequence	NR_133816.1	96.4072	D_0__Bacteria;D_1__Proteobacteria;D_2__Gammaproteobacteria;D_3__Enterobacteriales;D_4__Enterobacteriaceae	0.979009	137	0.628931		0	0	0	0	0	0	0	0	0	0	0	0	0	0	0	0	0	0	0	0	0	0	0	0	0	0	0	0	0	0	0	0	0	0	0	0	0	0	0	0	0
4de976766cdd2592994de1446f677878	Acinetobacter equi strain 114 16S ribosomal RNA, partial sequence	NR_148643.1	95.7958	D_0__Bacteria;D_1__Proteobacteria;D_2__Gammaproteobacteria	0.999991	136	0.628931		0	0	0	0	0	0	0	0	0	0	0	0	0	0	0	0	0	0	0	0	0	0	0	0	0	0	0	0	0	0	0	0	0	0	0	0	0	0	0	0	0
84845fc5d65ff45d20143a92551f9359	Lactobacillus bombi strain BTLCH M1/2 16S ribosomal RNA, partial sequence	NR_134065.1	97.3054	D_0__Bacteria;D_1__Firmicutes;D_2__Bacilli;D_3__Lactobacillales;D_4__Lactobacillaceae;D_5__Lactobacillus	0.979768	136	2.51572		0	0	0	0	0	0	0	0	0	0	0	0	0	0	0	0	0	0	0	0	0	0	0	0	0	0	0	0	0	0	0	0	0	0	0	0	0	0	0	0	0
e1278f70572aa6678789b7ef61d56d39	Alkalimonas amylolytica strain N10 16S ribosomal RNA, partial sequence	NR_041797.1	92.2388	D_0__Bacteria;D_1__Proteobacteria;D_2__Gammaproteobacteria	0.99806	136	0.628931		0	0	0	0	0	0	0	0	0	0	0	0	0	0	0	0	0	0	0	0	0	0	0	0	0	0	0	0	0	0	0	0	0	0	0	0	0	0	0	0	0
8942bbf871a7eb9f7bbfa55a13acb076	Enterococcus phoeniculicola strain NBRC 100711 16S ribosomal RNA, partial sequence	NR_113938.1	97.3054	D_0__Bacteria;D_1__Firmicutes;D_2__Bacilli	0.999296	135	0.628931		0	0	0	0	0	0	0	0	0	0	0	0	0	0	0	0	0	0	0	0	0	0	0	0	0	0	0	0	0	0	0	0	0	0	0	0	0	0	0	0	0
ee367c0f7b87b8438288fdc0bbe86a12	Bifidobacterium lemurum strain LMC 13 16S ribosomal RNA, partial sequence	NR_135862.1	99.1018	D_0__Bacteria;D_1__Actinobacteria;D_2__Actinobacteria;D_3__Bifidobacteriales;D_4__Bifidobacteriaceae;D_5__Bifidobacterium	0.999731	133	6.28931		0	0	0	0	0	0	0	0	0	0	0	0	0	0	0	0	0	0	0	0	0	0	0	0	0	0	0	0	0	0	0	0	0	0	0	11	0	0	0	0	0
365958a0b9883335d2f605b7acf653c5	Snodgrassella alvi wkB2 16S ribosomal RNA, complete sequence	NR_118404.2	95.4683	D_0__Bacteria;D_1__Proteobacteria;D_2__Gammaproteobacteria;D_3__Betaproteobacteriales;D_4__Neisseriaceae	0.991817	133	0.628931		0	0	0	0	0	0	0	0	0	0	0	0	0	0	0	0	0	0	0	0	0	0	0	0	0	0	0	0	0	0	0	0	0	0	0	0	0	0	0	0	0
780b2cea0742be6e3ddc732e870567fd	Marinospirillum alkaliphilum strain Z4 16S ribosomal RNA, partial sequence	NR_028788.1	96.3855	D_0__Bacteria;D_1__Proteobacteria;D_2__Gammaproteobacteria;D_3__Oceanospirillales;D_4__Halomonadaceae;D_5__Carnimonas;D_6__uncultured bacterium	0.999475	133	1.25786		0	0	0	0	0	0	0	0	0	0	0	0	0	0	0	0	0	0	0	0	0	0	0	0	0	0	0	0	0	0	0	0	0	0	0	0	0	0	0	0	0
e026a920b6f9bdd7f5748cb9beac4fcb	Lactobacillus ozensis DSM 23829 = JCM 17196 strain Mizu2-1 16S ribosomal RNA, partial sequence	NR_113194.1	96.1194	D_0__Bacteria;D_1__Firmicutes;D_2__Bacilli;D_3__Lactobacillales;D_4__Lactobacillaceae;D_5__Lactobacillus	0.986215	133	0.628931		0	0	0	0	0	0	0	0	0	0	0	0	0	0	0	0	0	0	0	0	0	0	0	0	0	0	0	0	0	0	0	0	0	0	0	0	0	0	0	0	0
4f55471d6ef53f434d9bcff80f4eae18	Marinomonas fungiae strain AN44 16S ribosomal RNA, partial sequence	NR_133775.1	92.4925	D_0__Bacteria;D_1__Proteobacteria;D_2__Gammaproteobacteria	0.988909	132	0.628931		0	0	0	0	0	0	0	0	0	0	0	0	0	0	0	0	0	0	0	0	0	0	0	0	0	0	0	0	0	0	0	0	0	0	0	0	0	0	0	0	0
456a2d980ff179f98d47a5c7dd6261e6	Bacillus cereus strain IAM 12605 16S ribosomal RNA, partial sequence	NR_115526.1	100	D_0__Bacteria;D_1__Firmicutes;D_2__Bacilli;D_3__Bacillales;D_4__Bacillaceae;D_5__Bacillus	0.999995	130	1.88679		0	0	0	0	0	0	0	0	0	0	0	0	0	30	0	0	0	0	0	0	0	0	0	0	0	0	0	0	0	0	0	0	0	0	0	0	0	0	0	0	0
1d61d30463973c709fdf9507c83ddea8	Pseudomonas benzenivorans strain DSM 8628 16S ribosomal RNA, partial sequence	NR_116904.1	97.2973	D_0__Bacteria;D_1__Proteobacteria;D_2__Gammaproteobacteria;D_3__Pseudomonadales;D_4__Pseudomonadaceae;D_5__Pseudomonas	0.95334	129	0		0	0	0	0	0	0	0	0	0	0	0	0	0	0	0	0	0	0	0	0	0	0	0	0	0	0	0	0	0	0	0	0	0	0	0	0	0	0	0	0	0
cd0cf32617069c5cb6ec49e92f8a4cff	Lactobacillus perolens strain L532 16S ribosomal RNA, partial sequence	NR_029360.1	95.8209	D_0__Bacteria;D_1__Firmicutes;D_2__Bacilli;D_3__Lactobacillales;D_4__Lactobacillaceae;D_5__Lactobacillus;D_6__uncultured Bacilli bacterium	0.875153	128	0		0	0	0	0	0	0	0	0	0	0	0	0	0	0	0	0	0	0	0	0	0	0	0	0	0	0	0	0	0	0	0	0	0	0	0	0	0	0	0	0	0
7f708df6127ded56f422728220143d7a	Pseudomonas nitrititolerans strain GL14 16S ribosomal RNA, partial sequence	NR_169495.1	92.5373	D_0__Bacteria;D_1__Proteobacteria;D_2__Gammaproteobacteria	0.844668	128	1.88679		0	0	0	0	0	0	0	0	0	0	0	0	0	0	0	0	0	0	0	0	0	0	0	0	0	0	0	0	0	0	0	0	0	0	0	0	0	0	0	0	0
dd20439f49d0b5c76615950722670bc1	Shewanella xiamenensis strain S4 16S ribosomal RNA, partial sequence	NR_116732.1	100	D_0__Bacteria;D_1__Proteobacteria;D_2__Gammaproteobacteria;D_3__Alteromonadales;D_4__Shewanellaceae;D_5__Shewanella	0.999928	128	1.25786		0	0	0	0	0	0	0	0	0	0	0	0	0	0	0	0	0	0	0	0	0	0	0	0	0	0	0	0	0	0	0	0	0	0	0	0	0	0	0	0	0
626c1258fd2ef68fe105b40433df5d2a	Bartonella apis strain PEB0122 16S ribosomal RNA, partial sequence	NR_147774.1	93.1548	D_0__Bacteria;D_1__Proteobacteria;D_2__Alphaproteobacteria	0.806765	128	0.628931		0	0	0	0	0	0	0	0	0	0	0	0	0	0	0	0	0	0	0	0	0	0	0	0	0	0	0	0	0	0	0	0	0	0	0	0	0	0	0	0	0
534eab626f76051c53a9c92be8e0fc10	Ignatzschineria larvae DSM 13226 strain L1/68 16S ribosomal RNA, partial sequence	NR_025382.1	97.8916	D_0__Bacteria;D_1__Proteobacteria;D_2__Gammaproteobacteria;D_3__Cardiobacteriales;D_4__Wohlfahrtiimonadaceae;D_5__Ignatzschineria;Ambiguous_taxa	0.999997	127	0.628931		0	0	0	0	0	0	0	0	0	127	0	0	0	0	0	0	0	0	0	0	0	0	0	0	0	0	0	0	0	0	0	0	0	0	0	0	0	0	0	0	0
b7670671347c3ee9cf6f932b4ff12c06	Lactobacillus salivarius strain JCM 1231 16S ribosomal RNA, partial sequence	NR_112759.1	91.3174	D_0__Bacteria	1	127	0.628931		0	0	0	0	0	0	0	0	0	0	0	0	0	0	0	0	0	0	0	0	0	0	0	0	0	0	0	0	0	0	0	0	0	0	0	0	0	0	0	0	0
414a29baa52a90eb11f03d616b91966c	Leuconostoc rapi strain LMG 27676 16S ribosomal RNA, partial sequence	NR_136799.1	93.75	D_0__Bacteria;D_1__Firmicutes;D_2__Bacilli	0.742013	126	0.628931		0	0	0	0	0	0	0	0	0	0	0	0	0	0	0	0	0	0	0	0	0	0	0	0	0	0	0	0	0	0	0	0	0	0	0	0	0	0	0	0	0
7337f6b6e55fd9ba628b7289eab5c993	Apibacter adventoris strain wkB301 16S ribosomal RNA, complete sequence	NR_148773.1	92.638	D_0__Bacteria;D_1__Bacteroidetes;D_2__Bacteroidia;D_3__Flavobacteriales	0.924294	126	3.14465		0	0	0	0	0	0	0	0	0	0	0	0	0	0	0	0	0	0	0	0	0	0	0	0	0	0	0	0	0	0	0	0	0	0	0	0	0	0	0	0	0
f4ae0593b7c08266876980e993e1f294	Commensalibacter intestini A911 16S ribosomal RNA, partial sequence	NR_116307.1	91.369	D_0__Bacteria;D_1__Proteobacteria;D_2__Alphaproteobacteria;D_3__Acetobacterales;D_4__Acetobacteraceae;D_5__Commensalibacter	0.703538	125	0.628931		0	0	0	0	0	0	0	0	0	0	0	0	0	0	0	0	0	0	0	0	0	0	0	0	0	0	0	0	0	0	0	0	0	0	0	0	0	0	0	0	0
78415e8c413cc847d22d5df78ae66676	Snodgrassella alvi wkB2 16S ribosomal RNA, complete sequence	NR_118404.2	97.8979	D_0__Bacteria;D_1__Proteobacteria;D_2__Gammaproteobacteria;D_3__Betaproteobacteriales;D_4__Neisseriaceae;D_5__Snodgrassella;D_6__uncultured Neisseriaceae bacterium	0.746001	125	1.25786		0	0	0	0	0	0	0	0	0	0	0	0	0	0	0	0	0	0	0	0	0	0	0	0	0	0	0	0	0	0	0	0	0	0	0	0	0	0	0	0	0
01bae6e92c8423499565ed22c1ccfcea	Gluconobacter cerinus strain IFO 3267 16S ribosomal RNA, partial sequence	NR_112156.1	90.3614	D_0__Bacteria;D_1__Proteobacteria;D_2__Alphaproteobacteria	0.705749	125	1.88679		0	0	0	0	0	0	0	3	0	0	0	0	0	0	0	0	0	0	0	0	0	0	0	0	0	0	0	0	0	0	0	0	0	0	0	0	0	0	0	0	0
1e028d070e7fb0771c70ddd57ac7829c	Acetobacter suratthaniensis strain AI32 16S ribosomal RNA, partial sequence	NR_146709.1	88.4848	D_0__Bacteria;D_1__Proteobacteria	0.766609	124	2.51572		0	0	0	0	0	0	0	0	0	0	0	0	0	0	0	0	0	0	0	0	0	0	0	0	0	0	0	0	0	0	0	0	0	0	0	0	0	0	0	0	0
d2e95cb9e8a2df7b27fbc076291d6b90	Bifidobacterium vespertilionis strain RST16 16S ribosomal RNA, partial sequence	NR_164635.1	97.9104	D_0__Bacteria;D_1__Actinobacteria;D_2__Actinobacteria;D_3__Bifidobacteriales;D_4__Bifidobacteriaceae;D_5__Bifidobacterium	0.998362	124	3.77358		0	0	0	0	0	0	0	0	0	0	0	0	0	0	0	0	0	0	0	0	0	0	0	0	0	0	0	0	0	0	0	0	0	0	0	0	0	0	0	0	0
95435c256138c3a4d9237eec58a110c0	Carnimonas nigrificans strain CTCBS 1 16S ribosomal RNA, partial sequence	NR_029342.1	96.988	D_0__Bacteria;D_1__Proteobacteria;D_2__Gammaproteobacteria;D_3__Oceanospirillales;D_4__Halomonadaceae;D_5__Carnimonas;D_6__uncultured bacterium	0.990583	124	1.88679		0	0	0	0	0	0	0	0	0	0	0	0	23	0	53	0	0	0	0	0	0	0	0	0	0	0	0	0	0	0	0	0	0	0	0	0	0	0	0	0	0
8fb55f046e69381bd9b9563939a8cbb0	Gluconobacter kanchanaburiensis NBRC 103587 16S ribosomal RNA, partial sequence	NR_114250.1	90	D_0__Bacteria;D_1__Proteobacteria;D_2__Alphaproteobacteria;D_3__Acetobacterales;D_4__Acetobacteraceae	0.799914	123	1.88679		0	0	0	0	0	0	0	0	0	0	0	0	0	0	0	0	0	0	0	0	0	0	0	0	0	0	0	0	0	0	0	0	0	0	0	106	0	0	0	0	0
b60d98e035e711383a47b1153250457c	Virgibacillus kekensis strain YIM kkny16 16S ribosomal RNA, partial sequence	NR_042744.1	92.515	D_0__Bacteria;D_1__Firmicutes;D_2__Bacilli;D_3__Bacillales;D_4__Planococcaceae;D_5__Kurthia;D_6__uncultured bacterium	0.930811	123	0.628931		0	0	0	0	0	0	0	0	0	0	0	0	0	0	0	0	0	0	0	0	0	0	0	0	0	0	0	0	0	0	0	0	0	0	0	0	0	0	0	0	0
aa8ee63846795810bc18b33311554470	Kosakonia oryziphila strain REICA_142 16S ribosomal RNA, partial sequence	NR_125587.1	96.3964	D_0__Bacteria;D_1__Proteobacteria;D_2__Gammaproteobacteria;D_3__Enterobacteriales;D_4__Enterobacteriaceae	0.947271	122	0.628931		0	0	0	0	0	0	0	0	0	0	0	0	0	0	0	0	0	0	0	0	0	0	0	0	0	0	0	0	0	0	0	0	0	0	0	0	0	0	0	0	0
baa6042cdf43e8cdaaf3d58f6d6898ad	Weissella bombi strain R-53094 16S ribosomal RNA, partial sequence	NR_136437.1	98.2036	D_0__Bacteria;D_1__Firmicutes;D_2__Bacilli;D_3__Lactobacillales;D_4__Leuconostocaceae;D_5__Weissella	0.99986	122	0.628931		0	0	0	0	0	0	0	0	0	0	0	0	0	0	0	0	0	0	0	0	0	0	0	0	0	0	0	0	0	0	0	0	0	0	0	0	0	0	0	0	0
5acd63cdb829c761dacd9e558676eb85	Prevotella oryzae DSM 17970 strain JCM 13648 16S ribosomal RNA, partial sequence	NR_113227.1	93.8838	D_0__Bacteria;D_1__Bacteroidetes;D_2__Bacteroidia;D_3__Bacteroidales;D_4__Prevotellaceae	0.977663	122	3.14465		0	0	0	15	0	0	0	0	0	0	0	0	0	0	0	0	0	0	0	0	0	0	0	0	0	0	0	0	0	0	0	0	0	0	0	0	0	0	0	0	0
b7d0a775536cba7894c7a36c09973bda	Neokomagataea tanensis NBRC 106556 strain BCC 25711 16S ribosomal RNA, partial sequence	NR_112959.1	89.426	D_0__Bacteria;D_1__Proteobacteria;D_2__Alphaproteobacteria	0.945104	122	0.628931		0	0	0	0	0	0	0	0	0	0	0	0	0	0	0	0	0	0	0	0	0	0	0	0	0	0	0	0	0	0	0	0	0	0	0	122	0	0	0	0	0
53c9cde766a4a2135f1bc2f55bd124d7	Brenneria goodwinii strain LMG 26270 16S ribosomal RNA, partial sequence	NR_118273.1	97.281	D_0__Bacteria;D_1__Proteobacteria;D_2__Gammaproteobacteria;D_3__Enterobacteriales;D_4__Enterobacteriaceae	0.999933	121	0		0	0	0	0	0	0	0	0	0	0	0	0	0	0	0	0	0	0	0	0	0	0	0	0	0	0	0	0	0	0	0	0	0	0	0	0	0	0	0	0	0
d30cbde7b17921f69a4f1024d28750bf	Acetobacter suratthaniensis strain AI32 16S ribosomal RNA, partial sequence	NR_146709.1	89.7281	D_0__Bacteria;D_1__Proteobacteria	0.847474	121	1.88679		0	0	0	0	0	0	0	0	0	0	0	0	0	100	0	0	0	0	0	0	12	0	0	0	0	0	0	0	0	0	0	0	0	0	0	0	0	0	0	0	0
03526967e1b635461c01906a432e8d36	Psychrobacter frigidicola strain ACAM 304 16S ribosomal RNA, partial sequence	NR_118814.1	100	D_0__Bacteria;D_1__Proteobacteria;D_2__Gammaproteobacteria;D_3__Pseudomonadales;D_4__Moraxellaceae;D_5__Psychrobacter	0.999942	120	3.14465		0	0	0	0	0	0	0	0	0	0	0	0	0	8	0	0	0	0	0	0	0	0	0	0	0	0	0	0	0	0	0	0	0	0	0	0	0	0	0	0	0
123f014d2ca373e4cdfe38289ad64913	Carnimonas nigrificans strain CTCBS 1 16S ribosomal RNA, partial sequence	NR_029342.1	98.1818	D_0__Bacteria;D_1__Proteobacteria;D_2__Gammaproteobacteria;D_3__Oceanospirillales;D_4__Halomonadaceae;D_5__Carnimonas;D_6__uncultured bacterium	0.997146	119	2.51572		0	0	0	0	0	0	0	0	0	0	0	0	0	0	0	0	0	0	16	50	0	0	0	0	0	0	0	0	0	0	49	0	0	4	0	0	0	0	0	0	0
979e841f83b06d707e509d99789b13dc	Pseudomonas stutzeri strain CCUG 11256 16S ribosomal RNA, partial sequence	NR_118798.1	91.9881	D_0__Bacteria;D_1__Proteobacteria;D_2__Gammaproteobacteria	0.914109	119	1.88679		12	0	0	0	0	0	0	0	0	0	0	0	0	0	32	0	0	0	0	0	0	0	0	0	0	0	0	0	0	0	0	0	0	0	0	0	0	0	0	0	0
991dd38ea1870a7be88fb1c05836a94e	Anaplasma phagocytophilum strain Webster 16S ribosomal RNA, partial sequence	NR_044762.1	90.2077	D_0__Bacteria;D_1__Proteobacteria;D_2__Alphaproteobacteria;D_3__Rickettsiales;D_4__Anaplasmataceae;D_5__Wolbachia	1	119	0		0	0	0	0	0	0	0	0	0	0	0	0	0	0	0	0	0	0	0	0	0	0	0	0	0	0	0	0	0	0	0	0	0	0	0	0	0	0	0	0	0
8c893e26f7913a62fdcbc1b1768879dd	Kosakonia oryziphila strain REICA_142 16S ribosomal RNA, partial sequence	NR_125587.1	97.5976	D_0__Bacteria;D_1__Proteobacteria;D_2__Gammaproteobacteria;D_3__Enterobacteriales;D_4__Enterobacteriaceae	0.998511	118	3.14465		0	0	0	0	0	0	0	0	0	0	0	0	0	0	0	0	0	0	0	0	0	0	0	0	0	0	0	0	0	0	0	0	0	0	0	0	0	0	0	0	0
9f14c04a5f8d1d6ad884b21b86082b29	Acinetobacter rudis strain G30 16S ribosomal RNA, partial sequence	NR_115988.1	94.5946	D_0__Bacteria;D_1__Proteobacteria;D_2__Gammaproteobacteria	0.97998	118	0.628931		0	0	0	0	0	0	0	0	0	0	0	0	0	0	0	0	0	0	0	0	0	0	0	0	0	0	0	0	0	0	0	0	0	0	0	0	0	0	0	0	0
bfabf1351377562b3e2d6734863f5c17	Uruburuella suis strain 1258/02 16S ribosomal RNA, partial sequence	NR_042211.1	97.5976	D_0__Bacteria;D_1__Proteobacteria;D_2__Gammaproteobacteria;D_3__Betaproteobacteriales;D_4__Neisseriaceae	0.999991	117	1.88679		0	0	0	0	0	0	0	0	0	0	0	0	0	0	0	0	0	0	0	0	0	0	0	0	0	0	0	0	0	0	0	0	0	0	0	0	0	0	0	0	0
a0021af855cb3a06df7fff18b2daac09	Cobetia amphilecti strain 46-2 16S ribosomal RNA, partial sequence	NR_113404.1	96.0843	D_0__Bacteria;D_1__Proteobacteria;D_2__Gammaproteobacteria;D_3__Oceanospirillales;D_4__Halomonadaceae;D_5__Carnimonas;D_6__uncultured bacterium	0.9999	117	1.88679		0	0	0	0	0	0	0	0	0	0	0	0	0	0	0	0	0	0	0	0	0	0	0	0	0	0	0	0	0	0	0	64	0	24	29	0	0	0	0	0	0
891057ff2dc1f70aff1f72ad7079518d	Acetobacter suratthaniensis strain AI32 16S ribosomal RNA, partial sequence	NR_146709.1	88.5542	D_0__Bacteria;D_1__Proteobacteria	0.761151	117	3.77358		0	0	0	0	0	0	0	0	0	0	0	0	0	0	0	0	0	0	0	0	0	0	0	0	0	0	0	0	0	0	0	0	0	0	0	0	0	0	0	0	0
ac628cc62d0f9fc2b95815e78ac7c016	Klebsiella pneumoniae strain ATCC 13883 16S ribosomal RNA, partial sequence	NR_119278.1	97.5976	D_0__Bacteria;D_1__Proteobacteria;D_2__Gammaproteobacteria;D_3__Enterobacteriales;D_4__Enterobacteriaceae	0.99939	117	1.88679		0	0	0	0	0	0	0	0	0	0	0	0	0	0	0	32	0	0	0	0	0	0	0	0	0	0	0	0	0	0	0	0	0	0	0	0	0	0	0	0	0
4cda7a95c783ad581dee39c58e487d9a	Kosakonia oryziphila strain REICA_142 16S ribosomal RNA, partial sequence	NR_125587.1	95.8209	D_0__Bacteria;D_1__Proteobacteria;D_2__Gammaproteobacteria;D_3__Enterobacteriales;D_4__Enterobacteriaceae	0.946766	116	0.628931		0	0	0	0	0	0	0	0	0	0	0	0	0	0	0	0	0	0	0	0	0	0	0	0	0	0	0	0	0	0	0	0	0	0	0	0	0	0	0	0	0
c636bf00a0faa5506f43270ba9e1795a	Lactobacillus kosoi strain 10H 16S ribosomal RNA, partial sequence	NR_159092.1	96.3855	D_0__Bacteria;D_1__Firmicutes;D_2__Bacilli;D_3__Lactobacillales;D_4__Lactobacillaceae;D_5__Lactobacillus;D_6__uncultured Bacilli bacterium	0.923698	116	1.88679		33	0	0	0	0	0	0	0	0	0	0	0	0	0	0	0	0	0	0	0	0	0	0	0	0	0	0	0	0	0	0	0	0	0	0	0	0	0	0	0	0
198ef31d09000c12972f105ddab9b9c0	Comamonas odontotermitis strain Dant 3-8 16S ribosomal RNA, partial sequence	NR_043859.1	99.1018	D_0__Bacteria;D_1__Proteobacteria;D_2__Gammaproteobacteria;D_3__Betaproteobacteriales;D_4__Burkholderiaceae;D_5__Comamonas	0.901994	113	0.628931		0	0	0	0	0	0	0	0	0	0	0	0	0	0	0	0	0	0	0	0	0	0	0	0	0	0	0	0	0	0	0	0	0	0	0	0	0	0	0	0	0
086bad532b8151e79025c8a50f2a8234	Prevotella bryantii B14 16S ribosomal RNA, partial sequence	NR_028866.1	93.3735	D_0__Bacteria;D_1__Bacteroidetes;D_2__Bacteroidia;D_3__Bacteroidales;D_4__Prevotellaceae	0.975772	113	1.88679		0	0	0	0	0	0	0	0	0	0	0	0	0	0	0	0	0	0	0	0	0	0	0	0	0	0	0	0	0	0	0	0	0	0	0	0	0	0	0	0	0
b5aa954df61f7f54a2df072fa7a51752	Lactobacillus kullabergensis strain Biut2N 16S ribosomal RNA, partial sequence	NR_126251.1	92.8144	D_0__Bacteria	1	113	0.628931		0	0	0	0	0	0	0	0	0	0	0	0	113	0	0	0	0	0	0	0	0	0	0	0	0	0	0	0	0	0	0	0	0	0	0	0	0	0	0	0	0
a9dac54c16d546893dc4ebc8d610e82d	Pantoea brenneri strain LMG 5343 16S ribosomal RNA, partial sequence	NR_116748.1	92.3077	D_0__Bacteria;D_1__Proteobacteria;D_2__Gammaproteobacteria;D_3__Enterobacteriales;D_4__Enterobacteriaceae	0.970392	112	0.628931		0	0	0	0	0	0	0	0	0	0	0	0	0	0	0	0	0	0	0	0	0	0	0	0	0	0	0	0	0	0	0	0	0	0	0	0	0	0	0	0	0
ad35c74cbcd63d91d0f9caa65f7a714f	Bacteroides timonensis AP1 16S ribosomal RNA, partial sequence	NR_144704.1	96.6361	D_0__Bacteria;D_1__Bacteroidetes;D_2__Bacteroidia;D_3__Bacteroidales;D_4__Bacteroidaceae;D_5__Bacteroides	0.992187	111	1.88679		0	0	0	0	0	0	0	0	0	0	0	0	0	0	0	0	0	0	0	0	0	0	0	0	0	0	0	0	0	0	0	0	0	0	0	0	0	0	0	0	0
0853dad1775ff2ad24daa25148cd7660	Kosakonia oryziphila strain REICA_142 16S ribosomal RNA, partial sequence	NR_125587.1	96.3964	D_0__Bacteria;D_1__Proteobacteria;D_2__Gammaproteobacteria;D_3__Enterobacteriales;D_4__Enterobacteriaceae	0.991036	111	1.25786		0	0	0	0	0	0	0	0	0	0	0	0	0	0	0	0	0	0	0	0	0	0	0	0	0	0	0	0	0	0	0	0	0	0	0	52	0	0	0	0	0
d6b636b2ceb6304ecae3ac583c7e477a	[Erwinia] teleogrylli strain SCU-B244 16S ribosomal RNA, partial sequence	NR_144582.1	95.8209	D_0__Bacteria;D_1__Proteobacteria;D_2__Gammaproteobacteria;D_3__Enterobacteriales;D_4__Enterobacteriaceae	0.966781	111	0.628931		0	0	0	0	0	0	0	0	0	0	0	0	0	0	0	111	0	0	0	0	0	0	0	0	0	0	0	0	0	0	0	0	0	0	0	0	0	0	0	0	0
49746d6fb74a13ce4ddb1d620d4ad3bc	Pantoea eucrina strain LMG 2781 16S ribosomal RNA, partial sequence	NR_116246.1	99.3994	D_0__Bacteria;D_1__Proteobacteria;D_2__Gammaproteobacteria;D_3__Enterobacteriales;D_4__Enterobacteriaceae	0.999995	110	0.628931		0	0	0	0	0	0	0	0	0	0	0	0	0	0	0	0	0	0	0	0	0	0	0	0	0	0	0	0	0	0	0	0	0	0	0	0	0	0	0	0	0
b46ba620c069002cc7c04195f7cf8f8b	Pectinatus brassicae strain TY 16S ribosomal RNA, partial sequence	NR_108993.1	97.2973	D_0__Bacteria;D_1__Firmicutes;D_2__Negativicutes;D_3__Selenomonadales;D_4__Veillonellaceae	0.975015	110	1.25786		0	0	0	0	0	0	0	0	0	0	0	0	0	0	0	0	0	0	0	0	0	0	0	0	0	0	0	0	0	0	0	0	0	0	0	0	0	0	0	0	0
f20d41d8429c49923410596f08046cce	Flavobacterium koreense strain ARSA-42 16S ribosomal RNA, partial sequence	NR_117492.1	97.2393	D_0__Bacteria;D_1__Bacteroidetes;D_2__Bacteroidia;D_3__Flavobacteriales;D_4__Flavobacteriaceae	0.999666	109	0.628931		0	0	0	0	0	0	0	0	0	0	0	0	0	0	0	0	0	0	0	0	0	0	0	0	0	0	0	0	0	0	0	0	0	0	0	0	0	0	0	0	0
c97cdf7dc0378ac0dde9d7b037c75ef2	Pseudomonas paralactis strain DSM 29164 16S ribosomal RNA, partial sequence	NR_156987.1	92.8144	D_0__Bacteria	1	108	0.628931		0	0	0	0	0	0	0	0	0	0	0	0	0	0	0	0	0	0	0	0	0	0	0	0	0	0	0	0	0	0	0	0	0	0	0	0	0	0	0	0	0
f3c45d86bb9520c1335923a1a6148695	Bifidobacterium commune strain H23-83 16S ribosomal RNA, partial sequence	NR_136422.1	98.503	D_0__Bacteria;D_1__Actinobacteria;D_2__Actinobacteria;D_3__Bifidobacteriales;D_4__Bifidobacteriaceae;D_5__Bifidobacterium	0.99805	108	1.25786		0	0	0	0	0	0	0	0	0	0	0	0	0	0	0	0	0	0	0	0	0	0	0	0	0	26	0	0	0	82	0	0	0	0	0	0	0	0	0	0	0
8c568afeed444f5f0bb98ae3bc6b6b7b	Providencia stuartii strain DSM 4539 16S ribosomal RNA, partial sequence	NR_114964.1	91.3174	D_0__Bacteria;D_1__Proteobacteria	0.997745	107	0.628931		0	0	0	0	0	0	0	0	0	0	0	0	0	0	0	0	0	0	0	0	0	0	0	0	0	0	0	0	0	0	0	0	0	0	0	0	0	0	0	0	0
2eb34304e87a786f1d04de3115d758a7	Myroides phaeus strain MY15 16S ribosomal RNA, partial sequence	NR_117475.1	99.6933	D_0__Bacteria;D_1__Bacteroidetes;D_2__Bacteroidia;D_3__Flavobacteriales;D_4__Flavobacteriaceae;D_5__Myroides;Ambiguous_taxa	0.814026	107	1.25786		0	0	0	0	0	0	0	0	0	0	0	0	0	0	0	0	0	0	0	0	0	0	0	0	0	0	0	0	0	0	0	0	0	0	0	0	0	0	0	0	0
8763b6bc0c21fb9832ac410cc4b67b9c	Arenimonas aquatica strain NA-09 16S ribosomal RNA, partial sequence	NR_132687.1	87.7246	D_0__Bacteria;D_1__Proteobacteria;D_2__Gammaproteobacteria	0.928232	107	1.25786		0	0	0	0	0	0	0	0	0	0	0	0	0	0	0	0	0	0	0	0	0	0	0	0	0	0	0	0	0	0	0	0	0	0	0	0	0	0	0	0	0
3ad84d297b7280f57e2eaf52cc2fe374	Lactobacillus pasteurii DSM 23907 = CRBIP 24.76 strain 1517 16S ribosomal RNA, partial sequence	NR_117058.1	94.6269	D_0__Bacteria;D_1__Firmicutes;D_2__Bacilli;D_3__Lactobacillales;D_4__Lactobacillaceae;D_5__Lactobacillus;D_6__uncultured Bacilli bacterium	0.872952	107	1.25786		0	0	0	0	0	0	0	0	0	0	0	0	0	0	0	0	73	0	0	34	0	0	0	0	0	0	0	0	0	0	0	0	0	0	0	0	0	0	0	0	0
c4cce977f57a40a7119d9bd10725b1b8	Bombella apis strain MRM1 16S ribosomal RNA, partial sequence	NR_157653.1	97.2727	D_0__Bacteria;D_1__Proteobacteria;D_2__Alphaproteobacteria;D_3__Acetobacterales;D_4__Acetobacteraceae	0.999724	107	0.628931		0	0	0	0	0	0	107	0	0	0	0	0	0	0	0	0	0	0	0	0	0	0	0	0	0	0	0	0	0	0	0	0	0	0	0	0	0	0	0	0	0
9b6de91665d2b2e449b9111baea8f1ef	Bifidobacterium actinocoloniiforme strain LISLUCIII-P2 16S ribosomal RNA, partial sequence	NR_108438.1	98.5075	D_0__Bacteria;D_1__Actinobacteria;D_2__Actinobacteria;D_3__Bifidobacteriales;D_4__Bifidobacteriaceae;D_5__Bifidobacterium;Ambiguous_taxa	0.849123	107	3.14465		0	0	0	0	0	0	0	0	0	0	0	0	0	0	0	0	0	0	0	0	0	0	0	0	0	0	0	0	0	0	0	0	0	0	0	0	0	0	0	0	0
2771604d93da52d65729de7af1e281b9	Bombella apis strain MRM1 16S ribosomal RNA, partial sequence	NR_157653.1	99.0909	D_0__Bacteria;D_1__Proteobacteria;D_2__Alphaproteobacteria;D_3__Acetobacterales;D_4__Acetobacteraceae	0.999969	106	1.88679		0	0	0	0	0	0	0	0	0	0	0	0	0	0	0	0	0	0	0	0	0	0	0	0	0	0	0	0	0	0	0	0	0	0	0	0	0	0	0	0	0
586d552acec400330ffa1d58f1ab1f3e	Niabella drilacis strain E90 16S ribosomal RNA, partial sequence	NR_109744.1	93.0723	D_0__Bacteria;D_1__Bacteroidetes;D_2__Bacteroidia;D_3__Chitinophagales;D_4__Chitinophagaceae	0.995811	106	1.25786		0	0	0	0	0	0	0	0	0	0	0	0	0	0	0	0	0	0	0	0	0	0	0	0	0	0	0	0	0	0	0	0	0	0	0	0	0	0	0	0	0
2147522b53e6f7588ffe4c92de6532e1	Collinsella phocaeensis strain Marseille-P3245 16S ribosomal RNA, partial sequence	NR_147399.1	97.546	D_0__Bacteria;D_1__Actinobacteria;D_2__Coriobacteriia;D_3__Coriobacteriales;D_4__Atopobiaceae	0.707203	106	2.51572		0	0	0	20	0	0	0	0	0	0	0	0	0	0	0	0	0	0	0	0	0	0	0	0	0	0	0	0	0	0	0	0	0	0	0	0	0	0	0	0	0
00f18a63c2e25ab4c25c7a58bbe0e6dc	Syntrophomonas wolfei subsp. saponavida strain DSM 4212 16S ribosomal RNA, partial sequence	NR_115849.1	90.7463	D_0__Bacteria;D_1__Proteobacteria;D_2__Gammaproteobacteria	0.888805	106	0.628931		0	0	0	0	0	0	0	0	0	0	0	0	0	0	0	0	0	0	0	0	0	0	0	0	0	0	0	0	0	0	0	0	0	0	0	0	0	0	0	0	0
de15010adf57cdde74fd19d149a3e487	Apibacter adventoris strain wkB301 16S ribosomal RNA, complete sequence	NR_148773.1	91.4894	D_0__Bacteria;D_1__Bacteroidetes;D_2__Bacteroidia;D_3__Flavobacteriales;D_4__Weeksellaceae;D_5__Apibacter;Ambiguous_taxa	0.782202	106	1.25786		0	0	0	0	0	0	0	0	0	0	0	0	0	0	0	0	0	0	0	0	0	0	0	0	0	0	0	0	0	0	0	0	0	0	0	0	0	0	0	35	0
ff0721dcb00c4853b49830d024749d71	Lactobacillus bombi strain BTLCH M1/2 16S ribosomal RNA, partial sequence	NR_134065.1	97.3214	D_0__Bacteria;D_1__Firmicutes;D_2__Bacilli;D_3__Lactobacillales;D_4__Lactobacillaceae;D_5__Lactobacillus	0.975466	106	0.628931		0	0	0	0	0	0	0	0	0	0	0	0	0	0	0	0	0	0	0	0	0	0	0	0	0	0	0	0	0	0	0	0	0	0	0	0	0	0	0	0	0
7c09d27ad9b2ea4c332d9b5fb0468518	Marinospirillum alkaliphilum strain Z4 16S ribosomal RNA, partial sequence	NR_028788.1	96.6867	D_0__Bacteria;D_1__Proteobacteria;D_2__Gammaproteobacteria;D_3__Oceanospirillales;D_4__Halomonadaceae;D_5__Carnimonas;D_6__uncultured bacterium	0.999834	105	0.628931		0	0	0	0	0	0	0	0	0	0	0	0	0	0	0	0	0	0	0	0	0	0	0	0	0	0	0	0	0	0	0	0	0	0	0	0	0	0	0	0	0
608eca27e3a3ec82d2bac51777799a22	Orbus sasakiae strain C7 16S ribosomal RNA, partial sequence	NR_109477.1	94.3114	D_0__Bacteria;D_1__Proteobacteria;D_2__Gammaproteobacteria;D_3__Orbales;D_4__Orbaceae;D_5__Gilliamella	0.775213	105	1.25786		0	0	0	0	0	0	0	0	0	0	0	0	0	0	0	0	0	0	0	0	0	0	0	0	0	0	0	0	0	0	0	0	0	0	0	0	0	0	0	0	0
faf0a8e2538c8ab3f8875bb21c61f8a1	Alishewanella alkalitolerans strain LNK-7.1 16S ribosomal RNA, partial sequence	NR_157670.1	90.3323	D_0__Bacteria;D_1__Proteobacteria;D_2__Gammaproteobacteria	0.969613	104	0.628931		0	0	0	0	0	0	0	0	0	0	0	0	0	0	0	0	0	0	0	0	0	0	0	0	0	0	0	0	0	0	0	0	0	0	0	0	0	0	0	0	0
47f59132a67a5c7dcf0514d447f0d438	Klebsiella variicola strain F2R9 16S ribosomal RNA, partial sequence	NR_025635.1	98.1873	D_0__Bacteria;D_1__Proteobacteria;D_2__Gammaproteobacteria;D_3__Enterobacteriales;D_4__Enterobacteriaceae	0.999227	104	0		0	0	0	0	0	0	0	0	0	0	0	0	0	0	0	0	0	0	0	0	0	0	0	0	0	0	0	0	0	0	0	0	0	0	0	0	0	0	0	0	0
53ae71eb6f60dae85009602198421f38	Fructobacillus fructosus strain NBRC 3516 16S ribosomal RNA, partial sequence	NR_113579.1	99.7015	D_0__Bacteria;D_1__Firmicutes;D_2__Bacilli;D_3__Lactobacillales;D_4__Leuconostocaceae;D_5__Fructobacillus;Ambiguous_taxa	0.996295	104	0.628931		0	0	0	0	0	0	0	0	0	0	0	0	0	0	0	0	0	0	0	0	0	0	0	0	0	0	0	0	0	0	0	0	0	0	0	0	0	0	0	0	0
7d120e0f2e03a9a22d59be58270366c6	Legionella quateirensis strain 1335 16S ribosomal RNA, partial sequence	NR_044965.1	92.8358	D_0__Bacteria;D_1__Proteobacteria;D_2__Gammaproteobacteria	0.99346	104	0.628931		0	0	0	0	0	0	0	0	0	0	0	0	0	0	0	0	0	0	0	0	0	0	0	0	0	0	0	0	0	0	0	0	0	0	0	0	0	0	0	0	0
eb53b1458ee0526ebfa54b6dfd80e469	[Erwinia] teleogrylli strain SCU-B244 16S ribosomal RNA, partial sequence	NR_144581.1	96.1078	D_0__Bacteria;D_1__Proteobacteria;D_2__Gammaproteobacteria;D_3__Enterobacteriales;D_4__Enterobacteriaceae	0.818783	103	1.25786		0	0	0	0	0	0	0	0	0	0	0	0	0	0	0	0	0	0	0	0	0	0	0	0	0	0	0	0	0	0	0	0	0	0	0	0	0	0	0	0	0
55558f6343ac9903d581548596501c9b	Myroides phaeus strain MY15 16S ribosomal RNA, partial sequence	NR_117475.1	91.8182	D_0__Bacteria;D_1__Bacteroidetes;D_2__Bacteroidia;D_3__Flavobacteriales;D_4__Flavobacteriaceae	0.977108	103	0.628931		0	0	0	0	0	0	0	0	0	0	0	0	0	0	0	0	0	0	0	0	0	0	0	0	0	0	0	0	0	0	0	0	0	0	0	0	0	0	0	0	0
5bc5c4acefff239cce21892658c2d6c2	Kosakonia oryziphila strain REICA_142 16S ribosomal RNA, partial sequence	NR_125587.1	95.4955	D_0__Bacteria;D_1__Proteobacteria;D_2__Gammaproteobacteria;D_3__Enterobacteriales;D_4__Enterobacteriaceae	0.926306	103	0.628931		0	0	0	0	0	0	0	0	0	0	0	0	0	0	0	0	0	0	0	0	0	0	0	0	0	0	0	0	0	0	0	0	0	0	0	0	0	0	0	0	0
3bbc8ccf9bca43e2b67b1e59f3a49ab2	Comamonas humi strain GAU11 16S ribosomal RNA, partial sequence	NR_134009.1	99.7006	D_0__Bacteria;D_1__Proteobacteria;D_2__Gammaproteobacteria;D_3__Betaproteobacteriales;D_4__Burkholderiaceae	0.999991	103	0.628931		0	0	103	0	0	0	0	0	0	0	0	0	0	0	0	0	0	0	0	0	0	0	0	0	0	0	0	0	0	0	0	0	0	0	0	0	0	0	0	0	0
b29314bafe4f5ca8d62b28031571ba31	Myroides marinus strain JS-08 16S ribosomal RNA, partial sequence	NR_117408.1	100	D_0__Bacteria;D_1__Bacteroidetes;D_2__Bacteroidia;D_3__Flavobacteriales;D_4__Flavobacteriaceae;D_5__Myroides;Ambiguous_taxa	0.899883	103	1.88679		0	0	0	0	0	0	0	0	0	0	0	0	0	0	0	0	0	0	0	0	0	0	0	0	0	0	0	0	0	0	0	0	0	0	0	0	0	0	0	0	0
e06c0346723d85c4091bf357fde06877	Proteus hauseri strain DSM 14437 16S ribosomal RNA, partial sequence	NR_104767.1	100	D_0__Bacteria;D_1__Proteobacteria;D_2__Gammaproteobacteria;D_3__Enterobacteriales;D_4__Enterobacteriaceae	0.998868	102	0.628931		0	0	0	0	0	0	0	0	0	0	0	0	0	0	0	0	0	0	0	0	0	0	0	0	0	0	0	0	0	0	0	0	0	0	0	0	0	0	0	0	0
fd0a7f712d3b20bc542f0c3793b1e401	Arachidicoccus ginsenosidivorans strain Gsoil 809 16S ribosomal RNA, partial sequence	NR_156832.1	93.3333	D_0__Bacteria;D_1__Bacteroidetes;D_2__Bacteroidia;D_3__Chitinophagales;D_4__Chitinophagaceae;D_5__Taibaiella	0.752366	102	1.25786		0	0	0	0	0	0	0	0	0	0	0	0	0	0	0	0	0	0	0	0	0	0	0	0	0	0	0	0	0	0	0	0	0	0	0	0	0	0	0	0	0
64f993fcab9545ec284bcc9f791763fa	Olsenella profusa DSM 13989 strain CCUG 45371 16S ribosomal RNA, partial sequence	NR_116939.1	97.561	D_0__Bacteria;D_1__Actinobacteria;D_2__Coriobacteriia;D_3__Coriobacteriales;D_4__Atopobiaceae;D_5__Olsenella	0.974172	101	1.88679		0	0	0	0	0	0	0	0	0	0	0	0	0	0	0	0	0	0	0	0	0	0	0	0	0	0	0	0	0	0	0	27	25	0	49	0	0	0	0	0	0
46d11757840576eb54800e07837f9200	Pseudomonas oleovorans strain IAM 1508 16S ribosomal RNA, partial sequence	NR_043423.1	99.6997	D_0__Bacteria;D_1__Proteobacteria;D_2__Gammaproteobacteria;D_3__Pseudomonadales;D_4__Pseudomonadaceae;D_5__Pseudomonas	0.999831	101	0		0	0	0	0	0	0	0	0	0	0	0	0	0	0	0	0	0	0	0	0	0	0	0	0	0	0	0	0	0	0	0	0	0	0	0	0	0	0	0	0	0
a96bafdd516a73b3ee34dd9a4e5e8188	Stenotrophomonas rhizophila strain e-p10 16S ribosomal RNA, partial sequence	NR_121739.1	96.7066	D_0__Bacteria;D_1__Proteobacteria;D_2__Gammaproteobacteria;D_3__Xanthomonadales;D_4__Xanthomonadaceae	0.947446	101	3.77358		0	0	0	0	0	0	0	0	0	0	0	0	0	0	0	0	0	0	0	0	15	0	0	0	0	0	0	0	0	0	0	0	0	0	0	0	0	0	0	0	0
8d7dceafb66ff09d1cec78d248917bb5	Lentilitoribacter donghaensis strain BH-4 16S ribosomal RNA, partial sequence	NR_132291.1	83.5294	D_0__Bacteria	1	101	2.51572		0	0	0	0	0	40	0	0	0	0	0	0	0	0	0	0	0	0	0	0	0	0	0	0	0	0	0	0	0	0	0	0	0	0	0	0	0	0	0	0	0
406f29bf4a53c4e43fd262f1706206c8	Olsenella profusa DSM 13989 strain CCUG 45371 16S ribosomal RNA, partial sequence	NR_116939.1	98.1707	D_0__Bacteria;D_1__Actinobacteria;D_2__Coriobacteriia;D_3__Coriobacteriales;D_4__Atopobiaceae;D_5__Olsenella	0.991997	101	1.25786		0	0	0	0	0	0	0	0	0	0	0	0	0	0	0	0	0	0	0	0	0	0	0	0	0	0	0	0	0	0	0	0	0	0	0	0	0	0	0	0	0
14ef96fd25346eb410b1070b23cc3219	Mixta tenebrionis strain BIT-26 16S ribosomal RNA, partial sequence	NR_170465.1	97.8979	D_0__Bacteria;D_1__Proteobacteria;D_2__Gammaproteobacteria;D_3__Enterobacteriales;D_4__Enterobacteriaceae	0.999597	101	0.628931		0	0	0	0	0	0	0	0	0	0	0	0	0	0	0	0	0	0	0	0	0	0	0	0	0	0	0	0	0	0	0	0	0	0	0	0	0	0	0	0	0
3ab56b47041e09c8cfe3765c86b45af8	Prevotella oryzae DSM 17970 strain JCM 13648 16S ribosomal RNA, partial sequence	NR_113227.1	93.8838	D_0__Bacteria;D_1__Bacteroidetes;D_2__Bacteroidia;D_3__Bacteroidales;D_4__Prevotellaceae	0.97352	100	2.51572		0	0	0	0	0	0	0	0	0	0	0	0	0	0	0	0	0	0	0	0	0	0	0	0	0	0	0	0	0	0	0	0	0	0	0	0	0	0	0	0	0
3842e28781bf95b143a4dccfbea3616d	Lactobacillus vespulae strain DCY75 16S ribosomal RNA, partial sequence	NR_137386.1	92.2619	D_0__Bacteria;D_1__Firmicutes	0.802597	100	0.628931		0	0	0	0	0	0	0	0	0	0	0	0	0	0	0	0	0	0	0	0	0	0	0	0	0	0	0	0	0	0	0	0	0	0	0	0	0	0	0	0	0
06fe65a800762a88b2487de146a3b588	Aeromonas schubertii strain ATCC 43700 16S ribosomal RNA, partial sequence	NR_119043.1	91.2651	D_0__Bacteria;D_1__Firmicutes;D_2__Bacilli	0.733249	100	0.628931		0	0	0	0	0	0	0	0	0	0	0	0	0	0	0	0	0	0	0	0	0	0	0	0	0	0	0	0	0	0	0	0	0	0	0	0	0	0	0	0	0
0367e7a9ab4d14cd48b8d4f615bbd215	Lactobacillus jinshani strain HSLZ-75 16S ribosomal RNA, partial sequence	NR_165780.1	95.2239	D_0__Bacteria;D_1__Firmicutes;D_2__Bacilli;D_3__Lactobacillales;D_4__Lactobacillaceae;D_5__Lactobacillus	0.873944	100	0.628931		0	0	0	0	100	0	0	0	0	0	0	0	0	0	0	0	0	0	0	0	0	0	0	0	0	0	0	0	0	0	0	0	0	0	0	0	0	0	0	0	0
510278a28e91e94dc8cabc6b92af0aa1	Bacteroides zoogleoformans strain JCM 16136 16S ribosomal RNA, partial sequence	NR_113353.1	97.2477	D_0__Bacteria;D_1__Bacteroidetes;D_2__Bacteroidia;D_3__Bacteroidales;D_4__Bacteroidaceae;D_5__Bacteroides	0.992857	100	0.628931		0	0	0	0	0	0	0	0	0	0	0	0	0	0	0	0	0	0	0	0	0	0	0	0	0	0	0	0	0	0	0	0	0	0	0	0	0	0	0	0	0
1e82662a534e01539a6ac6f8579287f4	Kluyvera ascorbata ATCC 33433 16S ribosomal RNA, partial sequence	NR_114589.1	99.3994	D_0__Bacteria;D_1__Proteobacteria;D_2__Gammaproteobacteria;D_3__Enterobacteriales;D_4__Enterobacteriaceae	0.999996	99	1.25786		0	0	0	0	0	0	0	0	0	0	0	0	0	0	0	0	0	0	0	0	0	0	0	0	0	0	0	0	0	0	0	0	0	0	0	0	0	0	0	0	0
42b5d1c4ab1ccbeb1c3922c54c1eca27	Acinetobacter piscicola strain LW15 16S ribosomal RNA, partial sequence	NR_159919.1	96.997	D_0__Bacteria;D_1__Proteobacteria;D_2__Gammaproteobacteria;D_3__Pseudomonadales;D_4__Moraxellaceae;D_5__Acinetobacter	0.894714	99	1.25786		0	0	0	0	0	0	0	0	0	0	0	0	0	0	0	0	0	0	0	0	0	0	0	0	0	0	0	0	0	0	0	0	0	0	0	0	0	0	0	0	0
9f9596208de1139beeb85eb9d3251294	Bifidobacterium merycicum strain JCM 8219 16S ribosomal RNA, partial sequence	NR_115643.1	91.0448	D_0__Bacteria;D_1__Proteobacteria;D_2__Gammaproteobacteria	0.792072	99	0.628931		0	0	0	0	0	0	0	0	0	0	0	0	0	0	0	0	0	0	0	0	0	0	0	0	0	0	0	0	0	0	0	0	0	0	0	0	0	0	0	0	0
995c613b022ab28f9a795f33028d2cce	Gilliamella apicola strain wkB1 16S ribosomal RNA, complete sequence	NR_121727.1	95.509	D_0__Bacteria;D_1__Proteobacteria;D_2__Gammaproteobacteria;D_3__Orbales;D_4__Orbaceae;D_5__Gilliamella	0.836765	99	0.628931		0	0	0	0	0	0	0	0	0	0	0	0	0	0	0	99	0	0	0	0	0	0	0	0	0	0	0	0	0	0	0	0	0	0	0	0	0	0	0	0	0
13bd6343b34d02771085b2f0c9b2b7f5	Lentilitoribacter donghaensis strain BH-4 16S ribosomal RNA, partial sequence	NR_132291.1	83.2353	D_0__Bacteria	1	99	0.628931		0	0	0	0	0	0	0	0	0	0	0	0	0	0	0	0	0	0	0	0	0	0	0	0	0	0	0	0	0	0	0	0	0	0	0	0	0	0	0	0	0
3ce959c328bb30d03fafb8f955fbeff5	Kosakonia oryziphila strain REICA_142 16S ribosomal RNA, partial sequence	NR_125587.1	96.997	D_0__Bacteria;D_1__Proteobacteria;D_2__Gammaproteobacteria;D_3__Enterobacteriales;D_4__Enterobacteriaceae	0.994688	99	1.25786		0	0	0	0	0	0	0	0	0	0	0	0	0	0	0	0	0	0	0	0	0	0	0	0	0	0	0	0	0	0	0	0	0	0	0	52	0	0	0	0	0
3a71fe411d3bef43dc03bf9f77a52278	Chitinolyticbacter meiyuanensis strain SYBC-H1 16S ribosomal RNA, partial sequence	NR_117420.1	90.9639	D_0__Bacteria;D_1__Proteobacteria;D_2__Gammaproteobacteria;D_3__Betaproteobacteriales	0.740754	98	0.628931		0	0	0	0	0	0	0	0	0	0	0	0	0	0	0	0	0	0	0	0	0	0	0	0	0	0	0	0	0	0	0	0	0	0	0	0	0	0	0	0	0
091835fd53168728010c4b5849d8e78d	Sphingoaurantiacus polygranulatus strain MC 3718 16S ribosomal RNA, partial sequence	NR_147725.1	92.2619	D_0__Bacteria	1	98	0.628931		0	0	0	0	0	0	0	0	0	0	0	0	0	0	0	0	0	0	0	0	0	0	0	0	0	0	0	0	0	0	0	0	0	0	0	0	0	0	0	0	0
6095544b8f7228fefce167212c86802d	Myroides marinus strain JS-08 16S ribosomal RNA, partial sequence	NR_117408.1	100	D_0__Bacteria;D_1__Bacteroidetes;D_2__Bacteroidia;D_3__Flavobacteriales;D_4__Flavobacteriaceae;D_5__Myroides;Ambiguous_taxa	0.896861	98	1.88679		0	0	0	0	0	0	0	0	0	0	0	0	0	0	0	0	0	0	0	0	0	0	0	0	0	0	0	0	0	0	0	0	0	0	0	0	0	0	0	0	0
725d1484d0a0e5b66f7d09f6489749a2	Bacterioplanoides pacificum strain sw100 16S ribosomal RNA, partial sequence	NR_153724.1	90.6627	D_0__Bacteria;D_1__Proteobacteria;D_2__Gammaproteobacteria	0.930582	96	0.628931		0	0	0	0	0	0	0	0	0	0	0	0	0	0	0	0	0	0	0	96	0	0	0	0	0	0	0	0	0	0	0	0	0	0	0	0	0	0	0	0	0
4c80b8707f5802b9b47960b48ac56e04	Shigella sonnei strain CECT 4887 16S ribosomal RNA, partial sequence	NR_104826.1	93.9577	D_0__Bacteria;D_1__Proteobacteria;D_2__Gammaproteobacteria;D_3__Enterobacteriales;D_4__Enterobacteriaceae	0.996043	96	0.628931		0	0	0	0	0	0	0	0	0	0	0	0	0	0	0	0	0	0	0	0	0	0	0	0	0	0	0	0	0	0	0	0	0	0	0	0	0	0	0	0	0
874ceb69a3589b40a5286bd5916e2dec	Pantoea eucrina strain LMG 2781 16S ribosomal RNA, partial sequence	NR_116246.1	100	D_0__Bacteria;D_1__Proteobacteria;D_2__Gammaproteobacteria;D_3__Enterobacteriales;D_4__Enterobacteriaceae	0.999998	96	0.628931		0	0	0	0	0	0	0	0	0	0	0	0	0	0	0	0	0	0	0	0	0	0	0	0	0	0	0	0	0	0	0	0	0	0	0	0	0	0	0	0	0
3b76c3b92a09fe1d2d0f95cb00d22f6a	Olsenella profusa DSM 13989 strain CCUG 45371 16S ribosomal RNA, partial sequence	NR_116939.1	90.7186	D_0__Bacteria;D_1__Actinobacteria;D_2__Coriobacteriia;D_3__Coriobacteriales;D_4__Atopobiaceae;D_5__Olsenella	0.729668	96	0.628931		0	0	0	0	0	0	0	0	0	0	0	0	0	0	0	0	0	0	0	0	0	0	0	0	0	0	0	0	0	0	0	0	0	0	0	0	0	0	0	0	0
c1d3bb520f6c1f75aab6373938e72518	Acinetobacter defluvii strain WCHA30 16S ribosomal RNA, complete sequence	NR_156989.1	94.0653	D_0__Bacteria;D_1__Proteobacteria;D_2__Gammaproteobacteria;D_3__Pseudomonadales;D_4__Moraxellaceae;D_5__Acinetobacter	0.988786	95	0.628931		0	0	0	0	0	0	0	0	0	0	0	0	0	0	0	0	0	0	0	0	0	0	0	0	0	0	0	0	0	0	0	0	0	0	0	0	0	0	0	0	0
a5d19c0088b7e35ac4774a2ef8a0d1d0	Klebsiella pneumoniae strain DSM 30104 16S ribosomal RNA, partial sequence	NR_117685.1	96.0961	D_0__Bacteria;D_1__Proteobacteria;D_2__Gammaproteobacteria	0.999957	95	0.628931		0	0	0	0	0	0	0	0	0	0	0	0	0	0	0	0	0	0	0	0	0	0	0	0	0	0	0	0	0	0	0	0	0	0	0	0	0	0	0	0	0
f701d9832e3c6f171dc7846e4e628ea7	Marinomonas hwangdonensis strain HDW-15 16S ribosomal RNA, partial sequence	NR_109448.1	91.8919	D_0__Bacteria;D_1__Proteobacteria;D_2__Gammaproteobacteria	0.988805	95	0.628931		0	0	0	0	0	0	0	0	0	0	0	0	0	0	0	0	0	0	0	0	0	0	0	0	0	0	0	0	0	0	0	0	0	0	0	0	0	0	0	0	0
5436bc78cde62d204cce7508f5f4585c	Lactobacillus saniviri JCM 17471 = DSM 24301 16S ribosomal RNA, partial sequence	NR_113289.1	94.9254	D_0__Bacteria;D_1__Firmicutes;D_2__Bacilli;D_3__Lactobacillales;D_4__Lactobacillaceae;D_5__Lactobacillus;D_6__uncultured Firmicutes bacterium	0.833479	95	0		0	0	0	0	0	0	0	0	0	0	0	0	0	0	0	0	0	0	0	0	0	0	0	0	0	0	0	0	0	0	0	0	0	0	0	0	0	0	0	0	0
8706c375775c992403f2ab740fd03c0e	Klebsiella variicola strain LX3 16S ribosomal RNA, partial sequence	NR_028783.1	90.5882	D_0__Bacteria;D_1__Proteobacteria;D_2__Gammaproteobacteria;D_3__Enterobacteriales;D_4__Enterobacteriaceae	0.855597	95	1.88679		0	0	0	0	0	0	0	0	0	0	0	0	0	0	0	12	0	0	0	0	0	0	0	0	0	0	0	0	0	0	0	0	0	0	0	0	0	0	0	58	0
6181593a03001f6267163f92cb61d9bc	Atopobium minutum strain NCFB 2751 16S ribosomal RNA, partial sequence	NR_044838.1	97.561	D_0__Bacteria;D_1__Actinobacteria;D_2__Coriobacteriia;D_3__Coriobacteriales;D_4__Atopobiaceae;D_5__Atopobium	0.997137	94	3.14465		0	0	0	0	0	0	0	0	0	0	0	0	0	0	0	0	0	0	0	0	0	0	0	0	0	0	0	0	0	0	0	0	0	0	0	0	0	0	0	0	0
429aa802074b6afa52d8af7a17ed7483	Bombella apis strain MRM1 16S ribosomal RNA, partial sequence	NR_157653.1	98.7879	D_0__Bacteria;D_1__Proteobacteria;D_2__Alphaproteobacteria;D_3__Acetobacterales;D_4__Acetobacteraceae	0.999954	94	1.25786		0	0	0	0	0	0	0	0	0	0	0	0	0	0	0	0	0	0	0	0	0	0	0	0	0	0	0	0	0	0	0	0	0	0	0	54	0	0	0	0	0
adb273b956098a03f62d3c1155e43d23	Providencia heimbachae strain MUA 2-110 16S ribosomal RNA, partial sequence	NR_042412.1	91.6168	D_0__Bacteria;D_1__Proteobacteria;D_2__Alphaproteobacteria;D_3__Acetobacterales;D_4__Acetobacteraceae	0.707369	94	0.628931		0	0	0	0	0	0	0	0	0	0	0	0	0	0	0	0	0	0	0	0	0	0	0	0	0	0	0	0	0	0	0	0	0	0	0	0	0	0	0	0	0
496d36d873b24b427b9e001c74cb9d89	Leuconostoc rapi strain LMG 27676 16S ribosomal RNA, partial sequence	NR_136799.1	93.7313	D_0__Bacteria	1	94	0.628931		0	0	0	0	0	0	0	0	0	0	0	0	0	0	0	0	0	0	0	0	0	0	0	0	0	0	0	0	0	0	0	0	0	0	0	0	0	0	0	0	0
1e57ea42b3766d00380957546a9330ed	Marinobacterium marisflavi strain IMCC4074 16S ribosomal RNA, partial sequence	NR_125520.1	93.3934	D_0__Bacteria;D_1__Proteobacteria;D_2__Gammaproteobacteria	0.995838	94	0.628931		0	0	0	0	0	0	0	0	0	0	0	0	0	0	0	0	0	0	0	0	0	0	0	0	0	0	0	0	0	0	0	0	0	0	0	0	0	0	0	0	0
e09e2c6db1420e491acac01419dba33b	Kosakonia oryziphila strain REICA_142 16S ribosomal RNA, partial sequence	NR_125587.1	95.8084	D_0__Bacteria;D_1__Proteobacteria;D_2__Gammaproteobacteria;D_3__Enterobacteriales;D_4__Enterobacteriaceae	0.907373	94	0.628931		0	0	0	0	0	0	0	0	0	0	0	0	0	0	0	0	0	0	0	0	0	0	0	0	0	0	0	0	0	0	0	0	0	0	0	0	0	0	0	0	0
4a264f4faf0e14991e1c4a093adb904c	Lactobacillus gallinarum strain ATCC 33199 16S ribosomal RNA, partial sequence	NR_042111.1	95.5224	D_0__Bacteria;D_1__Firmicutes;D_2__Bacilli;D_3__Lactobacillales;D_4__Lactobacillaceae;D_5__Lactobacillus;D_6__uncultured Firmicutes bacterium	0.912631	94	0		0	0	0	0	0	0	0	0	0	0	0	0	0	0	0	0	0	0	0	0	0	0	0	0	0	0	0	0	0	0	0	0	0	0	0	0	0	0	0	0	0
a54e10b6522d87ed21737859deed44bc	Lactobacillus kosoi strain 10H 16S ribosomal RNA, partial sequence	NR_159092.1	96.4072	D_0__Bacteria;D_1__Firmicutes;D_2__Bacilli;D_3__Lactobacillales;D_4__Lactobacillaceae;D_5__Lactobacillus;D_6__uncultured Bacilli bacterium	0.864685	93	3.14465		0	0	0	0	0	0	0	0	0	0	0	0	0	0	0	0	0	0	0	0	0	0	0	0	0	0	0	0	0	0	0	0	0	11	0	0	0	0	0	0	19
4706d12a15a34c10091a3f2b64632118	Apibacter raozihei strain HY041 16S ribosomal RNA, partial sequence	NR_170498.1	90.8257	D_0__Bacteria;D_1__Bacteroidetes;D_2__Bacteroidia;D_3__Flavobacteriales	0.916151	93	0.628931		0	0	0	0	0	0	0	0	0	0	0	0	0	0	0	0	0	0	0	0	0	0	0	0	0	0	0	0	0	0	0	0	0	0	0	0	0	0	0	0	0
ec38e46f50a3110bed26bee621c4d6bf	Vitreoscilla stercoraria strain Gottingen 1488-6 16S ribosomal RNA, partial sequence	NR_025894.1	91.0979	D_0__Bacteria;D_1__Actinobacteria;D_2__Actinobacteria	0.739926	93	0.628931		0	0	0	0	0	0	0	0	0	0	0	0	0	0	0	0	0	0	0	0	0	0	0	0	0	0	0	0	0	0	0	0	0	0	0	0	0	0	0	0	0
d062ff3f9a8fb533add469ac702a5b42	Lactobacillus melliventris strain Hma8N 16S ribosomal RNA, partial sequence	NR_126252.1	94.0476	D_0__Bacteria;D_1__Firmicutes;D_2__Bacilli	0.720016	93	0.628931		0	0	0	0	0	0	0	0	0	0	0	0	0	0	0	0	0	0	0	0	0	0	0	0	0	0	0	0	0	0	0	0	0	0	0	0	0	0	0	0	0
47dec711be9998a6681f0e9ca0c72841	Snodgrassella alvi wkB2 16S ribosomal RNA, complete sequence	NR_118404.2	96.0961	D_0__Bacteria;D_1__Proteobacteria;D_2__Gammaproteobacteria;D_3__Betaproteobacteriales;D_4__Neisseriaceae	0.999799	92	1.25786		0	0	0	0	0	0	0	0	0	0	0	0	0	0	0	0	0	0	0	0	0	0	0	0	0	0	0	0	0	0	0	0	0	0	0	0	0	0	0	0	32
b6c27c4e6a9b8fa21240ee31a0d810db	Acetobacter suratthaniensis strain AI32 16S ribosomal RNA, partial sequence	NR_146709.1	89.0909	D_0__Bacteria;D_1__Proteobacteria;D_2__Alphaproteobacteria	0.734329	92	2.51572		0	6	0	0	6	0	0	0	0	0	0	0	0	0	0	0	0	0	0	0	17	0	0	0	0	0	0	0	0	0	0	0	0	0	0	0	0	0	0	0	0
4c8f4785fd372052ed01faffb389d91e	Lactobacillus hamsteri strain DSM 5661 16S ribosomal RNA, partial sequence	NR_025448.1	97.6048	D_0__Bacteria;D_1__Firmicutes;D_2__Bacilli;D_3__Lactobacillales;D_4__Lactobacillaceae;D_5__Lactobacillus	0.99827	92	0.628931		0	0	0	0	0	0	0	0	0	0	0	0	0	0	0	0	0	0	0	0	0	0	92	0	0	0	0	0	0	0	0	0	0	0	0	0	0	0	0	0	0
09104583d6bd93ebdc8bbcbe5268cae2	Arcticibacter pallidicorallinus strain Hh36 16S ribosomal RNA, partial sequence	NR_133966.1	88.7538	D_0__Bacteria;D_1__Proteobacteria;D_2__Gammaproteobacteria	0.838379	92	0.628931		0	0	0	0	0	0	0	0	0	0	0	0	0	0	0	0	0	0	0	0	0	0	0	0	0	0	0	0	0	0	0	0	0	0	0	0	0	0	0	0	0
b4a875874e7adc8b629aee03ba5da44c	Rubritepida flocculans strain H-8 16S ribosomal RNA, partial sequence	NR_025221.1	91.0448	D_0__Bacteria;D_1__Proteobacteria;D_2__Gammaproteobacteria;D_3__Enterobacteriales;D_4__Enterobacteriaceae	0.856326	92	0.628931		0	0	0	0	0	0	0	0	0	0	0	0	0	0	0	92	0	0	0	0	0	0	0	0	0	0	0	0	0	0	0	0	0	0	0	0	0	0	0	0	0
e93151d82e75e53a2c2aa477dac54ea3	Pseudomonas pachastrellae strain KMM 330 16S ribosomal RNA, partial sequence	NR_040991.1	91.9403	D_0__Bacteria;D_1__Proteobacteria;D_2__Gammaproteobacteria	0.927325	92	0.628931		0	0	0	0	0	0	0	0	0	0	0	0	0	0	0	0	0	0	0	0	0	0	0	0	0	0	0	0	0	0	0	0	0	0	0	0	0	0	0	0	0
e19538f56d18b47f2ba8cd93b3caa041	Dickeya chrysanthemi strain LMG 2804 16S ribosomal RNA, partial sequence	NR_119368.1	89.5522	D_0__Bacteria;D_1__Actinobacteria	0.700122	92	0.628931		0	0	0	0	0	0	0	0	0	0	0	0	0	0	0	0	0	0	0	0	0	0	0	0	0	0	0	0	0	0	0	0	0	0	0	0	0	0	0	0	0
645c04b135282890fcc0155cf8a942d5	Klebsiella pneumoniae strain DSM 30104 16S ribosomal RNA, partial sequence	NR_117685.1	92.3077	D_0__Bacteria;D_1__Proteobacteria;D_2__Gammaproteobacteria;D_3__Enterobacteriales;D_4__Enterobacteriaceae	0.895649	91	1.25786		0	0	0	0	0	0	0	0	0	0	0	0	0	0	0	0	0	0	0	0	0	0	0	0	0	0	0	0	0	0	0	0	0	0	0	0	0	0	0	0	0
b1cc918c5b1ba5ebef50fe04f9717978	Klebsiella variicola strain F2R9 16S ribosomal RNA, partial sequence	NR_025635.1	96.4072	D_0__Bacteria;D_1__Proteobacteria;D_2__Gammaproteobacteria;D_3__Enterobacteriales;D_4__Enterobacteriaceae	0.973088	91	0.628931		0	0	0	91	0	0	0	0	0	0	0	0	0	0	0	0	0	0	0	0	0	0	0	0	0	0	0	0	0	0	0	0	0	0	0	0	0	0	0	0	0
a07c8ced2944b8467abf4b2460e78b77	Marinomonas fungiae strain AN44 16S ribosomal RNA, partial sequence	NR_133775.1	91.7933	D_0__Bacteria;D_1__Proteobacteria;D_2__Gammaproteobacteria;D_3__Enterobacteriales;D_4__Enterobacteriaceae	0.759029	91	0.628931		0	0	0	0	0	0	0	0	0	0	0	0	0	0	0	0	0	0	0	0	0	0	0	0	0	0	0	0	0	0	0	0	0	0	0	0	0	0	0	0	0
9d3c29596569299da4b6f8cd7ff9b6f2	Bombella apis strain MRM1 16S ribosomal RNA, partial sequence	NR_157653.1	93.3535	D_0__Bacteria;D_1__Firmicutes;D_2__Bacilli;D_3__Lactobacillales;D_4__Enterococcaceae	0.72373	91	0.628931		0	0	0	0	0	0	0	0	0	0	0	0	0	0	0	0	0	0	0	0	0	0	0	0	0	0	0	0	0	0	0	0	0	0	0	0	0	0	0	0	0
5811b34579c4b290733f8114a39529a2	Marinospirillum alkaliphilum strain Z4 16S ribosomal RNA, partial sequence	NR_028788.1	96.6867	D_0__Bacteria;D_1__Proteobacteria;D_2__Gammaproteobacteria;D_3__Oceanospirillales;D_4__Halomonadaceae;D_5__Carnimonas;D_6__uncultured bacterium	0.997205	91	1.88679		0	0	0	0	0	0	0	0	0	0	0	0	0	0	0	0	0	0	0	0	0	0	0	0	0	0	0	0	0	0	0	0	0	0	0	0	0	0	0	0	0
a038358f29d4ed178eab507979f42078	Acetobacter suratthaniensis strain AI32 16S ribosomal RNA, partial sequence	NR_146709.1	89.1566	D_0__Bacteria;D_1__Proteobacteria	0.883676	90	1.88679		0	0	0	0	0	0	0	0	0	0	0	0	0	0	0	0	0	0	0	0	0	0	0	0	0	0	0	0	0	0	0	0	0	0	0	0	0	0	0	0	0
42e27a6a487fe4ed22ddc0ac4238a780	Klebsiella pneumoniae strain ATCC 13883 16S ribosomal RNA, partial sequence	NR_119278.1	97.2973	D_0__Bacteria;D_1__Proteobacteria;D_2__Gammaproteobacteria;D_3__Enterobacteriales;D_4__Enterobacteriaceae	0.998899	90	1.25786		0	0	0	0	0	0	0	0	0	0	0	0	0	0	0	0	0	0	0	0	0	0	0	0	0	0	0	0	0	0	0	0	0	0	0	0	0	0	0	35	0
562fe5e3ecb2319c282ffb3e8f946d21	Carnimonas nigrificans strain CTCBS 1 16S ribosomal RNA, partial sequence	NR_029342.1	96.988	D_0__Bacteria;D_1__Proteobacteria;D_2__Gammaproteobacteria;D_3__Oceanospirillales;D_4__Halomonadaceae;D_5__Carnimonas;D_6__uncultured bacterium	0.89153	90	0.628931		0	0	0	0	0	0	0	0	0	0	0	0	0	0	0	0	0	0	0	0	0	0	0	0	0	0	0	0	0	0	0	0	0	0	0	0	0	0	0	0	0
68a3478704ba574ae42eb8b0fa993643	Carnimonas nigrificans strain CTCBS 1 16S ribosomal RNA, partial sequence	NR_029342.1	97.2727	D_0__Bacteria;D_1__Proteobacteria;D_2__Gammaproteobacteria;D_3__Oceanospirillales;D_4__Halomonadaceae;D_5__Carnimonas;D_6__uncultured bacterium	0.988074	90	2.51572		0	0	0	0	0	0	0	0	0	0	0	0	0	0	0	0	34	0	22	16	0	0	0	0	0	0	0	0	0	0	0	0	0	0	0	0	0	0	0	0	0
0fb0c0159b0672c67d1a7b7cc959baf8	Kushneria aurantia strain A10 16S ribosomal RNA, partial sequence	NR_042698.1	96.3855	D_0__Bacteria;D_1__Proteobacteria;D_2__Gammaproteobacteria;D_3__Oceanospirillales;D_4__Halomonadaceae;D_5__Carnimonas;D_6__uncultured bacterium	0.974456	90	0.628931		0	0	0	0	0	0	0	0	0	0	0	0	0	0	0	0	90	0	0	0	0	0	0	0	0	0	0	0	0	0	0	0	0	0	0	0	0	0	0	0	0
0cae66801e9e66d094e10c38492ee523	Klebsiella variicola strain F2R9 16S ribosomal RNA, partial sequence	NR_025635.1	95.5224	D_0__Bacteria;D_1__Proteobacteria;D_2__Gammaproteobacteria;D_3__Enterobacteriales;D_4__Enterobacteriaceae	0.883397	90	0.628931		0	0	0	0	0	0	0	0	0	0	0	0	0	0	0	0	0	0	0	0	0	0	0	0	0	0	0	0	0	0	0	0	0	0	0	0	0	0	0	90	0
7804c2069e1b44a75ff5745a4b400ae8	Acetobacter sicerae strain LMG 1531 16S ribosomal RNA, partial sequence	NR_133949.1	91.4201	D_0__Bacteria	1	90	1.25786		0	0	0	0	0	0	0	0	0	0	0	0	0	0	0	0	0	0	0	0	0	0	0	0	0	0	0	0	0	0	0	0	0	0	0	0	0	0	0	0	0
933229f6555238d15e4e6710196741ef	Bifidobacterium actinocoloniiforme strain LISLUCIII-P2 16S ribosomal RNA, partial sequence	NR_108438.1	98.4985	D_0__Bacteria;D_1__Actinobacteria;D_2__Actinobacteria;D_3__Bifidobacteriales;D_4__Bifidobacteriaceae;D_5__Bifidobacterium;Ambiguous_taxa	0.855544	89	2.51572		0	0	0	0	0	0	0	0	0	0	0	0	0	0	0	0	0	0	0	0	0	0	0	0	0	0	0	0	0	0	0	0	0	0	0	0	0	0	0	0	0
be5555a1c31b2b39450d9ab03b71d644	Bacteroides oleiciplenus YIT 12058 16S ribosomal RNA, partial sequence	NR_112895.1	97.2644	D_0__Bacteria;D_1__Bacteroidetes;D_2__Bacteroidia;D_3__Bacteroidales;D_4__Bacteroidaceae;D_5__Bacteroides	0.991681	89	0		0	0	0	0	0	0	0	0	0	0	0	0	0	0	0	0	0	0	0	0	0	0	0	0	0	0	0	0	0	0	0	0	0	0	0	0	0	0	0	0	0
92c2208ce1b1d1ddd8236f26cb061f7a	Klebsiella variicola strain F2R9 16S ribosomal RNA, partial sequence	NR_025635.1	96.0961	D_0__Bacteria;D_1__Proteobacteria;D_2__Gammaproteobacteria;D_3__Enterobacteriales;D_4__Enterobacteriaceae	0.871057	89	1.25786		0	0	0	0	0	0	0	0	0	0	0	0	0	0	0	0	0	0	0	0	0	0	0	0	0	0	0	0	0	0	0	0	0	0	0	67	0	0	0	0	0
c86b21fee990086db1184fa0cabe784f	Myroides guanonis strain IM13 16S ribosomal RNA, partial sequence	NR_108885.1	98.1595	D_0__Bacteria;D_1__Bacteroidetes;D_2__Bacteroidia;D_3__Flavobacteriales;D_4__Flavobacteriaceae;D_5__Myroides	0.937185	89	0.628931		0	0	0	0	0	0	0	0	0	0	0	0	0	0	0	0	0	0	0	0	0	0	0	0	0	0	0	0	0	0	0	0	0	0	0	0	0	0	0	0	0
295c653808aa48a5400fc106d77a0c75	[Curtobacterium] plantarum strain CL63 16S ribosomal RNA, partial sequence	NR_104943.1	99.6997	D_0__Bacteria;D_1__Proteobacteria;D_2__Gammaproteobacteria;D_3__Enterobacteriales;D_4__Enterobacteriaceae	0.999998	88	0.628931		0	0	0	0	0	0	0	0	0	0	0	0	0	0	0	0	0	0	0	0	0	0	0	0	0	0	0	0	0	0	0	0	0	0	0	0	0	0	0	0	0
04d4c4c110e45bec2598ce5d814d93b0	Neisseria elongata subsp. nitroreducens strain B1019 16S ribosomal RNA, partial sequence	NR_104944.1	93.0931	D_0__Bacteria;D_1__Proteobacteria;D_2__Gammaproteobacteria;D_3__Betaproteobacteriales;D_4__Neisseriaceae	0.973595	88	0.628931		0	0	0	0	0	0	0	0	0	0	0	0	0	0	0	0	0	0	0	0	0	0	0	0	0	0	0	0	0	0	0	0	0	0	0	0	0	0	0	0	0
e8bcc8d077d46e44ea6b3bb84dc19859	Anaplasma phagocytophilum strain Webster 16S ribosomal RNA, partial sequence	NR_044762.1	89.0208	D_0__Bacteria;D_1__Proteobacteria;D_2__Alphaproteobacteria;D_3__Rickettsiales;D_4__Anaplasmataceae;D_5__Wolbachia;Ambiguous_taxa	0.771501	88	1.25786		0	0	0	0	0	0	0	0	0	0	0	0	0	0	0	0	0	0	0	0	0	0	0	0	0	0	0	0	0	0	0	0	0	0	0	0	0	0	0	0	0
3185b3c07dc706363cb332c4ee7c93bb	Acinetobacter nectaris CIP 110549 strain SAP 763.2 16S ribosomal RNA, partial sequence	NR_118408.1	98.1982	D_0__Bacteria;D_1__Proteobacteria;D_2__Gammaproteobacteria;D_3__Pseudomonadales;D_4__Moraxellaceae;D_5__Acinetobacter	0.984576	87	0.628931		0	0	0	0	0	0	0	0	0	0	0	0	0	0	0	0	0	0	0	0	0	0	0	0	0	0	0	0	0	0	0	0	0	0	0	0	0	0	0	0	0
d40498257baf26534382b4afd03250a2	Oceanospirillum nioense strain NIO-S6 16S ribosomal RNA, partial sequence	NR_118264.1	92.7928	D_0__Bacteria;D_1__Proteobacteria;D_2__Gammaproteobacteria;D_3__Enterobacteriales;D_4__Enterobacteriaceae	0.859638	87	1.25786		0	0	0	0	0	0	0	0	0	0	0	0	0	0	0	0	0	0	0	0	0	0	0	0	0	0	0	0	0	0	0	0	0	0	0	0	0	0	0	0	0
2c0044321e202934bceb9f11ba985602	Blastochloris sulfoviridis strain P1 16S ribosomal RNA, partial sequence	NR_037121.1	90.8284	D_0__Bacteria;D_1__Actinobacteria;D_2__Coriobacteriia;D_3__Coriobacteriales;D_4__Atopobiaceae;D_5__Coriobacteriaceae UCG-002;D_6__uncultured bacterium	0.803969	87	1.25786		0	0	0	0	0	0	0	0	0	0	0	0	0	0	0	0	0	0	0	0	0	0	0	0	0	0	0	0	0	0	0	0	0	0	0	0	0	0	0	0	0
cc586bb7f89e257def1009911965fc19	Arcobacter butzleri strain ATCC 49616 16S ribosomal RNA, partial sequence	NR_118509.1	99.4065	D_0__Bacteria;D_1__Epsilonbacteraeota;D_2__Campylobacteria;D_3__Campylobacterales;D_4__Arcobacteraceae;D_5__Arcobacter	0.999999	87	0.628931		0	0	0	0	0	0	0	0	0	0	0	0	0	0	0	0	0	0	0	0	0	0	0	0	0	0	0	0	0	0	0	0	0	0	0	0	0	0	0	0	0
093dbf4c4ad6827cb69cb89293b8407f	Bombella apis strain MRM1 16S ribosomal RNA, partial sequence	NR_157653.1	98.4848	D_0__Bacteria;D_1__Proteobacteria;D_2__Alphaproteobacteria;D_3__Acetobacterales;D_4__Acetobacteraceae	0.999964	87	2.51572		0	0	0	0	0	0	0	0	0	0	0	0	0	0	0	0	0	0	0	0	0	0	0	0	0	0	0	0	0	0	0	0	0	0	0	0	0	0	0	0	0
20aef58da0fce38d14bcd14e729fda4b	Lactobacillus jinshani strain HSLZ-75 16S ribosomal RNA, partial sequence	NR_165780.1	95.2239	D_0__Bacteria;D_1__Firmicutes;D_2__Bacilli;D_3__Lactobacillales;D_4__Lactobacillaceae;D_5__Lactobacillus	0.802512	87	0.628931		0	0	0	0	87	0	0	0	0	0	0	0	0	0	0	0	0	0	0	0	0	0	0	0	0	0	0	0	0	0	0	0	0	0	0	0	0	0	0	0	0
998b3eb4923cbda9d5cecb115bcdfc6f	Lactobacillus iners strain DSM 13335 16S ribosomal RNA gene, partial sequence	NR_036982.1	93.75	D_0__Bacteria;D_1__Firmicutes;D_2__Bacilli;D_3__Lactobacillales;D_4__Lactobacillaceae;D_5__Lactobacillus	0.761653	86	0.628931		0	86	0	0	0	0	0	0	0	0	0	0	0	0	0	0	0	0	0	0	0	0	0	0	0	0	0	0	0	0	0	0	0	0	0	0	0	0	0	0	0
2dbcaf5f56fa2927e1b6eef32b1ff5b0	Salinicola acroporae strain S4-41 16S ribosomal RNA, partial sequence	NR_136861.1	96.3746	D_0__Bacteria;D_1__Proteobacteria;D_2__Gammaproteobacteria;D_3__Oceanospirillales;D_4__Halomonadaceae;D_5__Carnimonas;D_6__uncultured bacterium	0.999802	86	1.25786		0	0	0	0	0	0	0	0	0	0	0	0	0	0	0	0	0	0	0	0	0	0	0	0	0	0	0	0	0	0	0	0	0	0	0	0	0	0	0	0	0
e4cd8d486cf3461fb7400acb98d830af	Lactobacillus concavus strain AS 1.5017 16S ribosomal RNA, partial sequence	NR_043105.1	92.2619	D_0__Bacteria;D_1__Firmicutes;D_2__Bacilli;D_3__Bacillales	0.955215	86	0.628931		0	0	0	0	0	0	0	0	0	0	86	0	0	0	0	0	0	0	0	0	0	0	0	0	0	0	0	0	0	0	0	0	0	0	0	0	0	0	0	0	0
889c3e7a7a2824f820db8a8d4941371a	Leuconostoc lactis strain KCTC 3528 16S ribosomal RNA, partial sequence	NR_040823.1	92.2156	D_0__Bacteria	1	86	0.628931		0	0	0	0	0	0	0	0	0	0	0	0	0	0	0	0	0	0	0	0	0	0	0	0	0	0	0	0	0	0	0	0	0	0	0	0	0	0	0	0	0
c0735f81328ac6606242b658586ca438	Flaviramulus ichthyoenteri Th78 16S ribosomal RNA, partial sequence	NR_118464.1	91.4634	D_0__Bacteria;D_1__Bacteroidetes;D_2__Bacteroidia;D_3__Flavobacteriales;D_4__Flavobacteriaceae	0.912227	85	0.628931		0	0	0	0	0	0	0	0	0	0	0	0	0	0	0	0	0	0	0	0	0	0	0	0	0	0	0	0	0	0	0	0	0	0	0	0	0	0	0	0	0
a74cc4f39998f161516830922f48f26b	Yersinia ruckeri strain CCUG 14190 16S ribosomal RNA, partial sequence	NR_115976.1	100	D_0__Bacteria;D_1__Proteobacteria;D_2__Gammaproteobacteria;D_3__Enterobacteriales;D_4__Enterobacteriaceae;D_5__Yersinia	0.70256	85	0		0	0	0	0	0	0	0	0	0	0	0	0	0	0	0	0	0	0	0	0	0	0	0	0	0	0	0	0	0	0	0	0	0	0	0	0	0	0	0	0	0
ead7ad57e29609d2b9182f40e62df742	Lactobacillus bombi strain BTLCH M1/2 16S ribosomal RNA, partial sequence	NR_134065.1	97.3214	D_0__Bacteria;D_1__Firmicutes;D_2__Bacilli;D_3__Lactobacillales;D_4__Lactobacillaceae;D_5__Lactobacillus	0.849534	85	0.628931		0	0	0	0	0	0	0	0	0	0	0	0	0	0	0	0	0	0	0	0	0	0	0	0	0	0	0	0	0	0	0	0	0	0	0	0	0	0	0	0	0
111b0fe5e034611645b11e0c888b5c7d	Kosakonia oryziphila strain REICA_142 16S ribosomal RNA, partial sequence	NR_125587.1	95.8084	D_0__Bacteria;D_1__Proteobacteria;D_2__Gammaproteobacteria;D_3__Enterobacteriales;D_4__Enterobacteriaceae	0.852377	85	1.88679		0	0	0	0	0	0	0	0	0	0	0	0	0	0	0	0	0	0	0	0	0	0	0	0	0	0	0	0	0	0	0	0	0	0	0	0	0	0	0	0	0
9ec7cfda490bf16a1903eb868d0db52a	Lactobacillus ozensis DSM 23829 = JCM 17196 strain Mizu2-1 16S ribosomal RNA, partial sequence	NR_113194.1	97.006	D_0__Bacteria;D_1__Firmicutes;D_2__Bacilli;D_3__Lactobacillales;D_4__Lactobacillaceae;D_5__Lactobacillus	0.98522	85	0.628931		0	0	0	0	0	0	0	0	0	0	0	0	0	0	0	0	0	0	0	0	0	0	0	0	0	0	0	0	0	0	0	0	0	0	0	0	0	0	0	0	0
7890e2feee283deaec3ad097dc054906	Lactobacillus nenjiangensis strain 11102 16S ribosomal RNA, partial sequence	NR_125563.1	91.1765	D_0__Bacteria;D_1__Firmicutes;D_2__Bacilli;D_3__Lactobacillales;D_4__Leuconostocaceae;D_5__Leuconostoc	0.94459	84	0.628931		0	0	0	0	0	0	0	0	0	0	0	0	0	0	0	0	0	0	0	0	0	0	0	0	0	0	0	0	0	0	0	0	0	0	0	0	0	0	0	0	0
0aaa5b2d27289bd974dbbf55482bb84a	Marinomonas arctica strain 328 16S ribosomal RNA, partial sequence	NR_043882.1	89.4578	D_0__Bacteria;D_1__Proteobacteria;D_2__Gammaproteobacteria;D_3__Enterobacteriales;D_4__Enterobacteriaceae	0.752701	84	0.628931		0	0	0	0	0	0	0	0	0	0	0	0	0	0	0	0	0	0	0	0	0	0	0	0	0	0	0	0	0	0	0	0	0	0	0	0	0	0	0	0	0
f72cb3df331a438d48952e307449fdf0	Olsenella profusa DSM 13989 strain CCUG 45371 16S ribosomal RNA, partial sequence	NR_116939.1	97.2477	D_0__Bacteria;D_1__Actinobacteria;D_2__Coriobacteriia;D_3__Coriobacteriales;D_4__Atopobiaceae;D_5__Olsenella	0.957378	84	0.628931		0	0	0	0	0	0	0	0	0	0	0	0	0	0	0	0	0	0	0	0	0	0	0	0	0	0	0	0	0	0	0	0	0	0	0	0	0	0	0	0	0
923ab76dccfea8688db2150fda4b1734	Lactococcus garvieae strain JCM 10343 16S ribosomal RNA, partial sequence	NR_113268.1	100	D_0__Bacteria;D_1__Firmicutes;D_2__Bacilli;D_3__Lactobacillales;D_4__Streptococcaceae;D_5__Lactococcus;D_6__Lactococcus garvieae subsp. garvieae	0.785969	84	1.88679		0	0	0	0	0	0	0	0	0	0	0	0	0	0	0	0	0	0	0	0	0	0	0	0	0	0	0	0	0	0	0	0	0	0	0	0	0	0	0	0	0
fca99fdd059189d06f75e09e4a50131a	Brenneria goodwinii strain LMG 26270 16S ribosomal RNA, partial sequence	NR_118273.1	96.997	D_0__Bacteria;D_1__Proteobacteria;D_2__Gammaproteobacteria;D_3__Enterobacteriales;D_4__Enterobacteriaceae	0.999847	84	0		0	0	0	0	0	0	0	0	0	0	0	0	0	0	0	0	0	0	0	0	0	0	0	0	0	0	0	0	0	0	0	0	0	0	0	0	0	0	0	0	0
3769660690aa3bc80341f778f8a4abc5	Carnimonas nigrificans strain CTCBS 1 16S ribosomal RNA, partial sequence	NR_029342.1	97.2892	D_0__Bacteria;D_1__Proteobacteria;D_2__Gammaproteobacteria;D_3__Oceanospirillales;D_4__Halomonadaceae;D_5__Carnimonas;D_6__uncultured bacterium	0.986825	84	2.51572		0	0	0	0	0	0	0	0	0	0	0	0	0	0	0	0	38	0	19	9	0	0	0	0	0	0	0	0	0	0	0	0	0	0	0	0	0	0	0	0	0
11432ae235cb77ed30235d1f30fabeb4	Aeromonas schubertii strain ATCC 43700 16S ribosomal RNA, partial sequence	NR_119043.1	92.1922	D_0__Bacteria;D_1__Proteobacteria;D_2__Gammaproteobacteria	0.950107	83	0.628931		0	0	0	0	0	0	0	0	0	0	0	0	0	0	0	0	0	0	0	0	0	0	0	0	0	0	0	0	0	0	0	0	0	0	0	0	0	0	0	0	0
fd3b64ddc83f2e2fcc2cf3052cec878c	Aeromonas simiae strain IBS S6874 16S ribosomal RNA, partial sequence	NR_025585.1	92.2156	D_0__Bacteria;D_1__Proteobacteria;D_2__Gammaproteobacteria	0.793293	83	0.628931		0	0	0	0	0	0	0	0	0	0	0	0	0	0	0	0	0	0	0	0	0	0	0	0	0	0	0	0	0	0	0	0	0	0	0	0	0	0	0	0	0
3fba62a32074fd2a0e913bfea88e309b	Neokomagataea thailandica NBRC 106555 strain BCC 25710 16S ribosomal RNA, partial sequence	NR_112958.1	91.4894	D_0__Bacteria;D_1__Proteobacteria;D_2__Alphaproteobacteria	0.715207	82	0.628931		0	0	0	0	0	0	0	0	0	0	0	0	0	0	0	0	0	0	0	0	0	0	0	0	0	0	0	0	0	0	0	0	0	0	0	0	0	0	0	0	0
e72b1b1a53388651713687bb9935c50b	Gluconobacter frateurii strain LMG 1365 16S ribosomal RNA, partial sequence	NR_118193.1	100	D_0__Bacteria;D_1__Proteobacteria;D_2__Alphaproteobacteria;D_3__Acetobacterales;D_4__Acetobacteraceae;D_5__Gluconobacter	0.970736	82	1.25786		0	0	0	0	0	0	0	0	0	0	0	0	0	0	0	0	0	0	0	0	0	0	0	0	0	0	0	0	0	0	0	0	0	0	0	0	0	0	0	0	0
b8f9e826fa51d0d969ef3787ae1d82de	Neokomagataea thailandica NBRC 106555 strain BCC 25710 16S ribosomal RNA, partial sequence	NR_112958.1	99.697	D_0__Bacteria;D_1__Proteobacteria;D_2__Alphaproteobacteria;D_3__Acetobacterales;D_4__Acetobacteraceae	0.999979	82	3.14465		0	0	0	0	0	11	31	10	0	0	0	0	0	0	0	0	0	0	0	0	0	0	0	0	0	0	0	0	0	0	0	0	0	0	0	0	0	0	0	0	0
d0fb6609cc3588f91d8873c28d29dee8	Flavobacterium anatoliense strain MK3 16S ribosomal RNA, partial sequence	NR_109424.1	89.939	D_0__Bacteria	1	82	0.628931		0	0	0	0	0	0	0	0	0	0	0	0	0	0	0	0	0	0	0	0	0	0	0	0	0	0	0	0	0	0	0	0	0	0	0	0	0	0	0	0	0
b9f45dc8ecc5ac74b387e77d3659a5e0	Pseudoxanthomonas sangjuensis strain 5GH38-5 16S ribosomal RNA, partial sequence	NR_137263.1	100	D_0__Bacteria;D_1__Proteobacteria;D_2__Gammaproteobacteria;D_3__Xanthomonadales;D_4__Xanthomonadaceae;D_5__Pseudoxanthomonas	0.969598	82	1.25786		0	0	0	0	0	0	0	0	0	0	0	0	0	0	0	0	0	0	0	0	0	0	0	0	0	0	0	0	0	0	0	0	0	0	0	0	0	0	0	0	0
5cb44109a2d341189214f25992a26ed6	Lactobacillus ozensis DSM 23829 = JCM 17196 strain Mizu2-1 16S ribosomal RNA, partial sequence	NR_113194.1	96.1194	D_0__Bacteria;D_1__Firmicutes;D_2__Bacilli;D_3__Lactobacillales;D_4__Lactobacillaceae;D_5__Lactobacillus	0.985542	82	0.628931		0	0	0	0	0	0	0	0	0	0	0	0	0	0	0	0	0	0	0	0	0	0	0	0	0	0	0	0	0	0	0	0	0	0	0	0	0	0	0	0	0
61721749056e5cc1469fc7588cc05f10	Comamonas odontotermitis strain Dant 3-8 16S ribosomal RNA, partial sequence	NR_043859.1	99.0964	D_0__Bacteria;D_1__Proteobacteria;D_2__Gammaproteobacteria;D_3__Betaproteobacteriales;D_4__Burkholderiaceae;D_5__Comamonas	0.902224	82	1.88679		0	0	0	0	0	0	0	0	0	0	0	0	0	0	0	0	0	0	0	0	0	0	0	0	0	0	0	0	0	0	0	0	0	0	0	0	0	0	0	0	0
123a6c606ff5709167564603b4999f7e	Acetobacter sicerae strain LMG 1531 16S ribosomal RNA, partial sequence	NR_133949.1	90.4762	D_0__Bacteria	0.999998	82	0.628931		0	0	0	0	0	0	0	0	0	0	0	0	0	0	0	0	0	0	0	0	0	0	0	0	0	0	0	0	0	0	0	0	0	0	0	0	0	0	0	0	0
f25de2b5803084087808134ea85b7c4d	Hydrogenophaga aquatica strain CC-KL-3 16S ribosomal RNA, partial sequence	NR_158120.1	92.8358	D_0__Bacteria;D_1__Proteobacteria;D_2__Gammaproteobacteria;D_3__Betaproteobacteriales;D_4__Burkholderiaceae	0.997042	82	1.25786		0	0	0	0	0	0	0	0	0	0	0	0	0	0	0	0	0	0	0	0	0	0	0	0	0	0	0	0	0	0	0	0	0	0	0	0	0	0	0	0	0
98e813f5d131b293ca8ee079a67e6910	Zymobacter palmae strain ATCC 51623 16S ribosomal RNA, partial sequence	NR_041786.1	94.8795	D_0__Bacteria;D_1__Proteobacteria;D_2__Gammaproteobacteria;D_3__Oceanospirillales;D_4__Halomonadaceae;D_5__Carnimonas;D_6__uncultured bacterium	0.917051	82	0.628931		0	0	0	0	0	0	0	0	0	0	0	0	0	0	0	0	0	82	0	0	0	0	0	0	0	0	0	0	0	0	0	0	0	0	0	0	0	0	0	0	0
f03bc55b1993a3502e00cbe187236fee	Gluconobacter cerevisiae strain LMG 27748 16S ribosomal RNA, partial sequence	NR_117735.1	97.5758	D_0__Bacteria;D_1__Proteobacteria;D_2__Alphaproteobacteria;D_3__Acetobacterales;D_4__Acetobacteraceae;D_5__uncultured;D_6__uncultured Acetobacteraceae bacterium	0.940986	81	1.88679		0	0	0	0	34	0	0	0	0	0	0	0	0	0	0	0	0	0	0	0	0	0	0	0	0	0	0	0	0	0	0	0	0	0	0	0	0	0	0	0	0
28960892680b60f4fd65acb71a4e75ce	Acetobacter okinawensis JCM 25146 strain 1-35 16S ribosomal RNA, partial sequence	NR_113546.1	92.8144	D_0__Bacteria;D_1__Proteobacteria;D_2__Gammaproteobacteria;D_3__Pseudomonadales;D_4__Pseudomonadaceae;D_5__Pseudomonas	0.832411	81	0.628931		0	0	0	0	0	0	0	0	0	0	0	0	0	0	0	0	0	0	0	0	0	0	0	0	0	0	0	0	0	0	0	0	0	0	0	0	0	0	0	0	0
99a0bdc0fdaf3a68d9cba55fb1d38da9	Acetobacter lovaniensis strain LMG 1617 16S ribosomal RNA, partial sequence	NR_114845.1	96.1078	D_0__Bacteria;D_1__Proteobacteria;D_2__Alphaproteobacteria;D_3__Acetobacterales;D_4__Acetobacteraceae;D_5__Acetobacter	0.74667	81	0.628931		0	0	0	0	0	0	0	0	0	0	0	0	0	0	0	0	0	0	0	0	0	0	0	0	0	0	0	0	0	0	0	0	0	0	0	0	0	0	0	0	0
f4ea476b0b2f433916ed5d4a1c271be1	Marinospirillum alkaliphilum strain Z4 16S ribosomal RNA, partial sequence	NR_028788.1	96.9697	D_0__Bacteria;D_1__Proteobacteria;D_2__Gammaproteobacteria;D_3__Oceanospirillales;D_4__Halomonadaceae;D_5__Carnimonas;D_6__uncultured bacterium	0.998626	81	1.25786		0	0	0	0	0	0	0	0	0	0	0	0	0	0	0	0	0	0	0	0	0	0	0	0	0	0	0	0	0	0	0	0	0	0	0	0	0	0	0	0	48
e2ba5f7e5824c8865da075e2e9dadc6e	Providencia heimbachae strain MUA 2-110 16S ribosomal RNA, partial sequence	NR_042412.1	91.3433	D_0__Bacteria;D_1__Proteobacteria;D_2__Alphaproteobacteria;D_3__Acetobacterales;D_4__Acetobacteraceae	0.79018	80	0.628931		0	0	0	0	0	0	0	0	0	0	0	0	0	0	0	0	0	0	0	0	0	0	0	0	0	0	0	0	0	0	0	0	0	0	0	0	0	0	0	0	0
009871f078a1b290c2bdc29e5cb5a834	Acinetobacter movanagherensis strain Movanagher 4 16S ribosomal RNA, partial sequence	NR_145841.1	92.8144	D_0__Bacteria;D_1__Proteobacteria;D_2__Gammaproteobacteria	0.90123	80	0.628931		0	0	0	0	0	0	0	0	0	0	0	0	0	0	0	0	0	0	0	0	0	0	0	0	0	0	0	0	0	0	0	0	0	0	0	0	0	0	0	0	0
254f849747b78fc5cd7a6a0f5bdc5fc9	Marinobacterium marisflavi strain IMCC4074 16S ribosomal RNA, partial sequence	NR_125520.1	92.7492	D_0__Bacteria;D_1__Proteobacteria;D_2__Gammaproteobacteria	0.99081	80	0.628931		0	0	0	0	0	0	0	0	0	0	0	0	0	0	0	0	0	0	0	0	0	0	0	0	0	0	0	0	0	0	0	0	0	0	0	0	0	0	0	0	80
2d55de309611b1bb5decc8b7e2417070	Photobacterium marinum strain AK15 16S ribosomal RNA, partial sequence	NR_133050.1	92.2388	D_0__Bacteria;D_1__Proteobacteria;D_2__Gammaproteobacteria;D_3__Enterobacteriales;D_4__Enterobacteriaceae	0.813713	80	0.628931		0	0	0	0	0	0	0	0	0	0	0	0	0	0	0	0	0	0	0	0	0	0	0	0	0	0	0	0	0	0	0	0	0	0	0	0	0	0	0	0	0
db662400cd99dc7e7cfdf6ba2d0b06b8	Heliorestis acidaminivorans strain HR10B 16S ribosomal RNA, partial sequence	NR_132700.2	91.9403	D_0__Bacteria;D_1__Proteobacteria;D_2__Gammaproteobacteria	0.830858	80	0.628931		0	0	0	80	0	0	0	0	0	0	0	0	0	0	0	0	0	0	0	0	0	0	0	0	0	0	0	0	0	0	0	0	0	0	0	0	0	0	0	0	0
2d4c1c37cc3764d8a852b98c063ab266	[Clostridium] citroniae strain RMA 16102 16S ribosomal RNA, partial sequence	NR_043681.1	94.3114	D_0__Bacteria;D_1__Firmicutes;D_2__Clostridia;D_3__Clostridiales;D_4__Lachnospiraceae	0.99851	79	1.88679		0	0	0	0	0	0	0	0	0	0	0	0	0	0	0	0	0	0	0	0	0	0	0	0	0	0	0	0	0	0	0	0	0	0	0	0	0	0	0	0	0
af96bf635450bdd9387035a4cba699dc	Swingsia samuiensis strain AH83 16S ribosomal RNA, partial sequence	NR_132672.1	96.9697	D_0__Bacteria;D_1__Proteobacteria;D_2__Alphaproteobacteria;D_3__Acetobacterales;D_4__Acetobacteraceae;D_5__uncultured;D_6__uncultured Acetobacteraceae bacterium	0.946731	79	0.628931		0	0	0	0	0	0	0	0	0	0	0	0	0	0	0	0	0	0	0	0	0	0	0	0	0	0	0	0	0	0	0	0	0	0	0	0	0	0	0	0	0
91095d3d9edde7debdc81a089c661ee8	Aeromonas diversa CDC 2478-85 16S ribosomal RNA, partial sequence	NR_118864.1	90.9366	D_0__Bacteria	1	79	0.628931		0	0	0	0	0	0	0	0	0	0	0	0	0	0	0	0	0	0	0	0	0	0	0	0	0	0	0	0	0	0	0	0	0	0	0	0	0	0	0	0	0
529d9a7b8139f775a3906b00a31234bb	Pseudomonas nitrititolerans strain GL14 16S ribosomal RNA, partial sequence	NR_169495.1	91.9403	D_0__Bacteria;D_1__Proteobacteria;D_2__Gammaproteobacteria;D_3__Oceanospirillales;D_4__Halomonadaceae	0.713157	79	0.628931		0	0	0	0	0	0	0	0	0	0	0	0	0	0	0	0	0	0	0	0	0	0	0	0	0	0	0	0	0	0	0	0	0	79	0	0	0	0	0	0	0
d4731b7f81b87762c6be5bfdb104d9d9	Moellerella wisconsensis strain 2896-78 16S ribosomal RNA, partial sequence	NR_104939.1	91.6168	D_0__Bacteria;D_1__Proteobacteria	0.999633	79	0.628931		0	0	0	0	0	0	0	0	0	0	0	0	0	0	0	0	0	0	0	0	0	0	0	0	0	0	0	0	0	0	0	0	0	0	0	0	0	0	0	0	0
75838f767b30d62953dd9390a0159314	Pectinatus sottacetonis strain FSRU B0405 16S ribosomal RNA, partial sequence	NR_118115.1	98.1982	D_0__Bacteria;D_1__Firmicutes;D_2__Negativicutes;D_3__Selenomonadales;D_4__Veillonellaceae	0.991566	79	1.88679		0	0	0	0	0	0	0	0	0	0	0	0	0	0	0	0	0	0	0	0	0	0	0	0	0	0	0	0	0	0	0	0	0	0	0	0	0	0	0	0	0
4f00d8b5ec062b148af7c40077a19f29	Lactobacillus ozensis DSM 23829 = JCM 17196 strain Mizu2-1 16S ribosomal RNA, partial sequence	NR_113194.1	96.1194	D_0__Bacteria;D_1__Firmicutes;D_2__Bacilli;D_3__Lactobacillales;D_4__Lactobacillaceae;D_5__Lactobacillus	0.985914	79	0.628931		0	0	0	0	0	0	0	0	0	0	0	0	0	0	0	0	0	0	0	0	0	0	0	0	0	0	0	0	0	0	0	0	0	0	0	0	0	0	0	0	0
8121d0dc66ef64e5ee68dbdd5969d569	Lonsdalea britannica strain LMG 26267 16S ribosomal RNA, partial sequence	NR_118127.1	100	D_0__Bacteria;D_1__Proteobacteria;D_2__Gammaproteobacteria;D_3__Enterobacteriales;D_4__Enterobacteriaceae	0.999968	79	1.88679		0	0	0	0	0	0	0	0	0	0	0	0	0	0	0	0	0	0	0	0	0	0	0	0	0	0	0	0	0	0	0	0	0	0	0	0	0	0	0	0	0
0c96f3da2d44204b9c348f108bcb80f6	Klebsiella pneumoniae strain ATCC 13883 16S ribosomal RNA, partial sequence	NR_119278.1	100	D_0__Bacteria;D_1__Proteobacteria;D_2__Gammaproteobacteria;D_3__Enterobacteriales;D_4__Enterobacteriaceae;D_5__Klebsiella	0.769376	78	0.628931		0	0	0	0	0	0	0	0	0	0	0	0	0	78	0	0	0	0	0	0	0	0	0	0	0	0	0	0	0	0	0	0	0	0	0	0	0	0	0	0	0
dfa0cfa33f5c64a9f620419e4e8fc44f	Lactobacillus kosoi strain 10H 16S ribosomal RNA, partial sequence	NR_159092.1	97.3054	D_0__Bacteria;D_1__Firmicutes;D_2__Bacilli;D_3__Lactobacillales;D_4__Lactobacillaceae;D_5__Lactobacillus;D_6__uncultured Bacilli bacterium	0.894208	78	0.628931		0	0	0	0	0	0	0	0	0	0	0	0	0	0	0	0	0	0	0	0	0	0	0	0	0	0	0	0	0	0	0	0	0	0	0	0	0	0	0	0	0
4a85ac701e0d8d1b785f6233f981561f	Kozakia baliensis strain NBRC 16664 16S ribosomal RNA, partial sequence	NR_113858.1	98.209	D_0__Bacteria;D_1__Proteobacteria;D_2__Alphaproteobacteria;D_3__Acetobacterales;D_4__Acetobacteraceae;D_5__Endobacter;D_6__uncultured bacterium	0.867598	78	1.88679		0	0	0	0	0	0	0	0	0	0	0	0	0	0	0	0	0	14	0	0	0	0	0	0	0	0	0	0	18	0	0	0	0	0	0	0	0	0	0	0	0
5304edb7d8fe0f8744ceaa44da68d855	Lactobacillus ultunensis strain Kx146C1 16S ribosomal RNA, partial sequence	NR_042802.1	97.9042	D_0__Bacteria;D_1__Firmicutes;D_2__Bacilli;D_3__Lactobacillales;D_4__Lactobacillaceae;D_5__Lactobacillus;D_6__uncultured Lactobacillus sp.	0.803251	78	0.628931		0	0	0	0	0	0	0	0	0	0	0	0	0	0	0	0	0	0	0	0	0	0	0	0	0	0	0	0	0	0	0	0	0	0	0	0	0	0	0	0	0
1a462408ff8935c5edc293b5f2126bc5	Acinetobacter rudis strain G30 16S ribosomal RNA, partial sequence	NR_115988.1	92.4699	D_0__Bacteria;D_1__Proteobacteria;D_2__Gammaproteobacteria	0.732592	77	0.628931		0	0	0	0	0	0	0	0	0	0	0	0	0	0	0	0	0	0	0	0	0	0	0	0	0	0	0	0	0	0	0	0	0	0	0	0	0	0	0	0	0
06f4faa6b96859e9b0f4ee68e7fba20e	Lentilitoribacter donghaensis strain BH-4 16S ribosomal RNA, partial sequence	NR_132291.1	83.1361	D_0__Bacteria	1	77	1.88679		0	0	0	0	0	0	0	0	0	0	0	0	0	0	0	0	0	0	0	0	0	0	0	0	0	0	0	0	0	0	0	0	0	0	0	0	0	0	0	0	0
ffacb9ec92ffa8d7cec8b05379328faa	Kosakonia oryziphila strain REICA_142 16S ribosomal RNA, partial sequence	NR_125587.1	96.3964	D_0__Bacteria;D_1__Proteobacteria;D_2__Gammaproteobacteria;D_3__Enterobacteriales;D_4__Enterobacteriaceae	0.933309	77	0.628931		0	0	0	0	0	0	0	0	0	0	0	0	0	0	0	0	0	0	0	0	0	0	0	0	0	0	0	0	0	0	0	0	0	0	0	0	0	0	0	0	0
4b1c678d8c9b558ab99b692b781c3c27	Apibacter raozihei strain HY041 16S ribosomal RNA, partial sequence	NR_170498.1	90.8815	D_0__Bacteria;D_1__Bacteroidetes;D_2__Bacteroidia;D_3__Flavobacteriales	0.913138	77	0.628931		0	0	0	0	0	0	0	0	0	0	0	0	0	0	0	0	0	0	0	0	0	0	0	0	0	0	0	0	0	0	0	0	0	0	0	0	0	0	0	0	0
e47d852d8b0df2936195622ef95be11b	Klebsiella pneumoniae subsp. rhinoscleromatis strain R-70 16S ribosomal RNA gene, partial sequence	NR_037084.1	100	D_0__Bacteria;D_1__Proteobacteria;D_2__Gammaproteobacteria;D_3__Enterobacteriales;D_4__Enterobacteriaceae;D_5__Klebsiella	0.713733	77	0.628931		0	0	0	0	0	0	0	0	0	0	0	0	0	77	0	0	0	0	0	0	0	0	0	0	0	0	0	0	0	0	0	0	0	0	0	0	0	0	0	0	0
d8a3475ae701ff64321dc6de348985fb	Comamonas piscis strain CN1 16S ribosomal RNA, partial sequence	NR_148635.1	97.006	D_0__Bacteria;D_1__Proteobacteria;D_2__Gammaproteobacteria;D_3__Betaproteobacteriales;D_4__Burkholderiaceae	0.999988	77	1.88679		0	0	0	0	0	0	0	0	0	0	0	0	0	0	0	0	0	0	0	0	0	0	0	0	0	0	0	0	0	0	0	0	0	0	0	0	0	0	0	0	0
f5fe9db9cabc0baafb2dc475e523f0b3	Neptuniibacter caesariensis strain MED92 16S ribosomal RNA, complete sequence	NR_042749.1	93.6556	D_0__Bacteria;D_1__Proteobacteria;D_2__Gammaproteobacteria;D_3__Enterobacteriales;D_4__Enterobacteriaceae	0.984645	76	0.628931		0	0	0	0	0	0	0	0	0	0	0	0	0	0	0	0	0	0	0	0	0	0	0	0	0	0	0	0	0	0	0	0	0	0	0	0	0	0	0	0	0
e034eabf4da606f91f17aadeb1ff05e2	Prevotella bryantii B14 16S ribosomal RNA, partial sequence	NR_028866.1	91.8919	D_0__Bacteria;D_1__Bacteroidetes;D_2__Bacteroidia;D_3__Bacteroidales;D_4__Prevotellaceae	0.954783	76	0.628931		0	0	0	0	0	0	0	0	0	0	0	0	0	0	0	0	0	0	0	0	0	0	0	0	0	0	0	0	0	0	0	0	0	76	0	0	0	0	0	0	0
f4e2249c31b3a81cb3fec1bada8a087a	Prevotella bryantii B14 16S ribosomal RNA, partial sequence	NR_028866.1	91.8429	D_0__Bacteria;D_1__Bacteroidetes;D_2__Bacteroidia;D_3__Bacteroidales;D_4__Prevotellaceae	0.953294	76	0.628931		0	0	0	0	0	0	0	0	0	0	0	0	0	0	0	0	0	0	0	0	0	0	0	0	0	0	0	0	0	0	0	0	0	76	0	0	0	0	0	0	0
204d3410a4f6dcd5dd4bf03002964afc	Bombella apis strain MRM1 16S ribosomal RNA, partial sequence	NR_157653.1	93.617	D_0__Bacteria;D_1__Firmicutes;D_2__Bacilli;D_3__Lactobacillales;D_4__Lactobacillaceae;D_5__Lactobacillus	0.780621	76	0.628931		0	0	0	0	0	0	0	0	0	0	0	0	0	0	0	0	0	0	0	0	0	0	0	0	0	0	0	0	0	0	0	0	0	0	0	0	0	0	0	0	0
a138ba5200afb604c1e0e91070af7eec	Swingsia samuiensis strain AH83 16S ribosomal RNA, partial sequence	NR_132672.1	91.7933	D_0__Bacteria;D_1__Proteobacteria;D_2__Gammaproteobacteria;D_3__Pseudomonadales;D_4__Moraxellaceae;D_5__Acinetobacter	0.867457	76	0.628931		0	0	0	0	0	0	0	0	0	0	0	0	0	0	0	0	0	0	0	0	0	0	0	0	0	0	0	0	0	0	0	0	0	0	0	0	0	0	0	0	0
ba3db12c2eb3c222b3358fe1cbdd1ace	Siccibacter turicensis LMG 23730 16S ribosomal RNA, partial sequence	NR_118531.1	97.5976	D_0__Bacteria;D_1__Proteobacteria;D_2__Gammaproteobacteria;D_3__Enterobacteriales;D_4__Enterobacteriaceae;D_5__Erwinia	0.779941	75	0.628931		0	0	0	0	0	0	0	0	0	0	0	0	0	0	0	0	0	0	0	0	0	0	0	0	0	0	0	0	0	0	0	0	0	0	0	0	0	0	0	0	0
f9ad0051d090491b5ffb9a743eafcfe3	Klebsiella variicola strain F2R9 16S ribosomal RNA, partial sequence	NR_025635.1	96.1194	D_0__Bacteria;D_1__Proteobacteria;D_2__Gammaproteobacteria;D_3__Enterobacteriales;D_4__Enterobacteriaceae	0.9438	75	0.628931		0	0	0	0	0	0	0	0	0	0	0	0	0	0	0	0	0	0	0	0	0	0	0	0	0	0	0	0	0	0	0	0	0	0	0	0	0	0	0	0	0
13b3885586c39760fa394581327ede34	Frischella perrara strain PEB0191 16S ribosomal RNA, complete sequence	NR_118490.1	95.5224	D_0__Bacteria;D_1__Proteobacteria;D_2__Gammaproteobacteria	0.999998	75	0.628931		0	0	0	0	0	0	0	0	0	0	0	0	0	0	0	0	0	0	0	0	0	0	0	0	0	0	0	0	0	0	0	0	0	0	0	0	0	0	0	0	0
1fc7eadfbeb8dbe75ef0f7915f260978	Paraperlucidibaca wandonensis strain WT-RY4 16S ribosomal RNA, partial sequence	NR_109730.1	91.0448	D_0__Bacteria;D_1__Proteobacteria;D_2__Gammaproteobacteria;D_3__Pseudomonadales;D_4__Moraxellaceae;D_5__Acinetobacter	0.931057	75	0.628931		0	0	0	0	0	0	0	0	0	0	0	0	0	0	0	0	0	0	0	0	0	0	0	0	0	0	0	0	0	0	0	0	0	0	0	0	0	0	0	0	0
b8a60f69acf4d6989c29ea8fbc0a8827	Lactobacillus ultunensis strain Kx146C1 16S ribosomal RNA, partial sequence	NR_042802.1	93.7313	D_0__Bacteria	1	75	1.25786		0	0	0	0	0	0	0	0	0	0	0	0	0	0	0	0	0	0	0	0	0	0	0	0	0	0	0	0	0	0	0	0	0	0	0	0	0	0	0	0	0
5ec2424cf7ead0379aef49581926f238	Marinospirillum alkaliphilum strain Z4 16S ribosomal RNA, partial sequence	NR_028788.1	94.8795	D_0__Bacteria;D_1__Proteobacteria;D_2__Gammaproteobacteria	0.999984	75	0.628931		0	0	0	0	0	0	0	0	0	0	0	0	0	0	0	0	0	0	0	0	0	0	0	0	0	0	0	0	0	0	0	0	0	0	0	0	0	0	0	0	0
88647941a608453a7cf02aba5aa8ef0b	Prevotella oryzae DSM 17970 strain JCM 13648 16S ribosomal RNA, partial sequence	NR_113227.1	93.2927	D_0__Bacteria;D_1__Bacteroidetes;D_2__Bacteroidia;D_3__Bacteroidales;D_4__Prevotellaceae	0.981361	74	1.88679		0	0	0	0	0	0	0	0	0	0	0	0	0	0	0	0	0	0	0	0	0	0	0	0	0	0	0	0	0	0	0	0	0	0	0	0	0	0	0	0	0
a4627585956542a40e0df8d9d0af614c	Myroides phaeus strain MY15 16S ribosomal RNA, partial sequence	NR_117475.1	90.5775	D_0__Bacteria;D_1__Bacteroidetes;D_2__Bacteroidia;D_3__Flavobacteriales;D_4__Flavobacteriaceae	0.973854	74	0.628931		0	0	0	0	0	0	0	0	0	0	0	0	0	0	0	0	0	0	0	0	0	0	0	0	0	0	0	0	0	0	0	0	0	0	0	0	0	0	0	0	0
ffdc5f4702df40d4a019aac8cf13a747	[Erwinia] teleogrylli strain SCU-B244 16S ribosomal RNA, partial sequence	NR_144582.1	96.1078	D_0__Bacteria;D_1__Proteobacteria;D_2__Gammaproteobacteria;D_3__Enterobacteriales;D_4__Enterobacteriaceae	0.984804	74	0.628931		0	0	0	0	0	0	0	0	0	0	0	0	0	0	0	0	0	0	0	0	0	0	0	0	0	0	0	0	0	0	0	0	0	0	0	0	0	0	0	0	0
195222af68d163d3bab808d1a093bdeb	Marinospirillum alkaliphilum strain Z4 16S ribosomal RNA, partial sequence	NR_028788.1	96.3855	D_0__Bacteria;D_1__Proteobacteria;D_2__Gammaproteobacteria;D_3__Oceanospirillales;D_4__Halomonadaceae;D_5__Carnimonas;D_6__uncultured bacterium	0.996436	74	1.25786		0	0	0	0	0	0	0	0	0	0	0	0	0	0	0	0	0	0	0	0	0	0	0	0	0	0	0	0	0	0	0	0	0	48	0	0	0	0	0	0	0
44c728fde5041d7d9ba7c55f4aacc338	Acinetobacter piscicola strain LW15 16S ribosomal RNA, partial sequence	NR_159919.1	96.6967	D_0__Bacteria;D_1__Proteobacteria;D_2__Gammaproteobacteria;D_3__Pseudomonadales;D_4__Moraxellaceae;D_5__Psychrobacter	0.981008	74	0.628931		0	0	0	0	0	0	0	0	0	0	0	0	0	0	0	0	0	0	0	0	0	0	0	0	0	0	0	0	0	0	0	0	0	0	0	0	0	0	0	0	0
2be9274ab0d9f233576c3243ed95f3ff	Bacteroides rodentium JCM 16496 16S ribosomal RNA, partial sequence	NR_113072.1	96.9605	D_0__Bacteria;D_1__Bacteroidetes;D_2__Bacteroidia;D_3__Bacteroidales;D_4__Bacteroidaceae;D_5__Bacteroides	0.984777	74	0.628931		0	0	0	0	0	0	0	0	0	0	0	0	0	0	0	0	0	0	0	0	0	0	0	0	0	0	0	0	0	0	0	0	0	0	0	0	0	0	0	0	0
b0d30e9e213c7fd34d70bc888e96e1fb	Nitrincola lacisaponensis strain 4CA 16S ribosomal RNA, partial sequence	NR_042984.1	93.3535	D_0__Bacteria;D_1__Proteobacteria;D_2__Gammaproteobacteria	0.996425	74	0.628931		0	0	0	0	0	0	0	0	0	0	0	0	0	0	0	0	0	0	0	0	0	0	0	0	0	0	0	0	0	0	0	0	0	74	0	0	0	0	0	0	0
4d94ec71e2395613a4498463f4cd3d9e	Bombella apis strain MRM1 16S ribosomal RNA, partial sequence	NR_157653.1	98.4756	D_0__Bacteria;D_1__Proteobacteria;D_2__Alphaproteobacteria;D_3__Acetobacterales;D_4__Acetobacteraceae	0.999967	74	2.51572		0	0	0	0	0	0	0	0	0	0	0	0	0	0	0	0	0	0	0	0	0	0	0	0	0	0	0	0	0	0	0	0	0	0	0	0	0	0	0	0	0
59d3be8e0e27dc30e3842b81aac8ee2f	Snodgrassella alvi wkB2 16S ribosomal RNA, complete sequence	NR_118404.2	92.1922	D_0__Bacteria;D_1__Proteobacteria;D_2__Gammaproteobacteria;D_3__Betaproteobacteriales;D_4__Neisseriaceae	0.854594	73	0.628931		0	0	0	0	0	0	0	0	0	0	0	0	0	0	0	0	0	0	0	0	0	0	0	0	0	0	0	0	0	0	0	0	0	0	0	0	0	0	0	0	0
0de87ee2fbd5fd429c509723501b911a	Prevotella maculosa strain JCM 15638 16S ribosomal RNA, partial sequence	NR_113110.1	92.7273	D_0__Bacteria;D_1__Bacteroidetes;D_2__Bacteroidia;D_3__Bacteroidales;D_4__Prevotellaceae	0.982614	73	1.25786		0	0	0	0	0	0	0	0	0	0	0	0	0	0	0	0	0	0	0	0	0	0	0	0	0	0	0	0	0	0	0	0	0	0	0	0	0	0	0	0	0
97d8ea9b4b3d8fe4536f8a4b7675d996	Pseudomonas donghuensis strain HYS 16S ribosomal RNA, complete sequence	NR_136501.2	99.6997	D_0__Bacteria;D_1__Proteobacteria;D_2__Gammaproteobacteria;D_3__Pseudomonadales;D_4__Pseudomonadaceae;D_5__Pseudomonas	0.999977	73	0.628931		0	0	0	0	0	0	0	0	0	0	0	0	0	0	0	0	0	0	0	0	0	0	0	0	0	0	0	0	0	0	0	0	0	0	0	0	0	0	0	0	0
1d7e5cb79e61ed51d6bed20d0f09ae47	Lactobacillus bombi strain BTLCH M1/2 16S ribosomal RNA, partial sequence	NR_134065.1	97.619	D_0__Bacteria;D_1__Firmicutes;D_2__Bacilli;D_3__Lactobacillales;D_4__Lactobacillaceae;D_5__Lactobacillus	0.878491	73	0.628931		0	0	0	0	0	0	0	0	0	0	0	0	0	0	0	0	0	0	0	0	0	0	0	0	0	0	0	0	0	0	0	0	0	0	0	0	0	0	0	0	0
2c53432f1d7761cb5fb041e7db5623a7	Kushneria aurantia strain A10 16S ribosomal RNA, partial sequence	NR_042698.1	96.6867	D_0__Bacteria;D_1__Proteobacteria;D_2__Gammaproteobacteria;D_3__Oceanospirillales;D_4__Halomonadaceae;D_5__Carnimonas;D_6__uncultured bacterium	0.979412	73	0.628931		0	0	0	0	0	0	0	0	0	0	0	0	0	0	0	0	73	0	0	0	0	0	0	0	0	0	0	0	0	0	0	0	0	0	0	0	0	0	0	0	0
75e6041e5966d74841e5ce82c22d972e	Neisseria wadsworthii 9715 strain WC 05-9715 16S ribosomal RNA, partial sequence	NR_116766.1	93.9577	D_0__Bacteria;D_1__Proteobacteria;D_2__Gammaproteobacteria;D_3__Pseudomonadales;D_4__Moraxellaceae	0.701054	73	0.628931		0	0	0	0	0	0	0	0	0	0	0	0	0	0	0	0	0	0	0	0	0	0	0	0	0	0	0	0	0	0	0	0	0	0	0	0	0	0	0	0	0
5ab01324f79856a198ddca5064727156	Hafnia alvei strain JCM 1666 16S ribosomal RNA, partial sequence	NR_112985.1	98.7988	D_0__Bacteria;D_1__Proteobacteria;D_2__Gammaproteobacteria;D_3__Enterobacteriales;D_4__Enterobacteriaceae	0.99931	73	0.628931		0	0	0	0	0	0	0	0	0	0	0	0	0	0	0	0	0	0	0	0	0	0	0	0	0	0	0	0	0	0	0	0	0	0	0	0	0	0	0	0	0
6cc4c428cee514916043316c0044e652	Zymobacter palmae strain ATCC 51623 16S ribosomal RNA, partial sequence	NR_041786.1	93.0931	D_0__Bacteria;D_1__Proteobacteria;D_2__Gammaproteobacteria	0.996456	73	0.628931		0	0	0	0	0	0	0	0	0	0	0	0	0	0	0	0	0	0	0	0	0	0	0	0	0	0	0	0	0	0	0	0	0	0	0	0	0	0	0	0	0
8ef97324df673473fa7a4b002e7094ca	Shewanella glacialipiscicola strain NBRC 102030 16S ribosomal RNA, partial sequence	NR_114022.1	100	D_0__Bacteria;D_1__Proteobacteria;D_2__Gammaproteobacteria;D_3__Alteromonadales;D_4__Shewanellaceae;D_5__Shewanella	0.999135	73	1.25786		0	0	0	0	0	0	0	0	0	0	0	0	0	0	0	0	0	0	0	0	0	0	0	0	0	0	0	0	0	0	0	0	0	0	0	0	0	0	0	0	0
3e1227343d259055e2e7f9d5bebfb4f5	Lactobacillus nenjiangensis strain 11102 16S ribosomal RNA, partial sequence	NR_125563.1	90.1786	D_0__Bacteria;D_1__Proteobacteria;D_2__Gammaproteobacteria;D_3__Betaproteobacteriales	0.784753	73	0.628931		0	0	0	0	0	0	0	0	0	0	0	0	0	0	0	0	0	0	0	0	0	0	0	0	0	0	0	0	0	0	0	0	0	0	0	0	0	0	0	0	0
fcb960bd4a995e6ff3f0b399f4211903	Lactobacillus bombi strain BTLCH M1/2 16S ribosomal RNA, partial sequence	NR_134065.1	97.6119	D_0__Bacteria;D_1__Firmicutes;D_2__Bacilli;D_3__Lactobacillales;D_4__Lactobacillaceae;D_5__Lactobacillus	0.986129	72	0.628931		0	0	0	0	0	0	0	0	0	0	0	0	0	0	0	0	0	0	0	0	0	0	0	0	0	0	0	0	0	0	0	0	0	0	0	0	0	0	0	0	0
d35cffef66f2e12ee1199f28e030bbce	Bombella apis strain MRM1 16S ribosomal RNA, partial sequence	NR_157653.1	97.5684	D_0__Bacteria;D_1__Proteobacteria;D_2__Alphaproteobacteria;D_3__Acetobacterales;D_4__Acetobacteraceae	0.99997	72	1.88679		0	0	0	0	0	0	0	0	0	0	0	0	0	0	0	0	0	0	0	0	0	0	0	0	0	0	0	0	0	0	0	0	0	0	0	0	0	0	0	0	0
25d0b51e69530b9628f43f730c1ba1c0	Bifidobacterium pseudocatenulatum strain B1279 16S ribosomal RNA, partial sequence	NR_037117.1	92.2619	D_0__Bacteria;D_1__Actinobacteria;D_2__Actinobacteria;D_3__Bifidobacteriales;D_4__Bifidobacteriaceae	0.705513	72	0.628931		0	0	0	0	0	0	0	0	0	0	0	0	0	0	0	0	0	0	0	0	0	0	0	0	0	0	0	0	0	0	0	0	0	0	0	0	0	0	0	0	0
9a0535bdef5338c848c965260d42dc6b	Anaplasma phagocytophilum strain Webster 16S ribosomal RNA, partial sequence	NR_044762.1	90.2077	D_0__Bacteria;D_1__Proteobacteria;D_2__Alphaproteobacteria;D_3__Rickettsiales;D_4__Anaplasmataceae;D_5__Wolbachia	1	72	1.25786		0	0	0	0	0	0	0	0	0	0	0	0	0	0	0	0	0	0	0	0	0	0	0	0	0	0	0	0	0	0	0	0	0	0	0	0	0	0	0	0	0
8480488f017c82bd09eeceb894537c57	Nitrincola lacisaponensis strain 4CA 16S ribosomal RNA, partial sequence	NR_042984.1	92.4925	D_0__Bacteria;D_1__Proteobacteria;D_2__Gammaproteobacteria	0.986264	72	0.628931		0	0	0	0	0	0	0	0	0	0	0	0	0	0	0	0	0	0	0	0	0	0	0	0	0	0	0	0	0	0	0	0	0	0	0	0	0	0	0	0	0
996e25bccaaf74bfa1f32f51e5b2d306	Snodgrassella alvi wkB2 16S ribosomal RNA, complete sequence	NR_118404.2	96.0961	D_0__Bacteria;D_1__Proteobacteria;D_2__Gammaproteobacteria;D_3__Betaproteobacteriales;D_4__Neisseriaceae;D_5__Snodgrassella	0.854065	72	0.628931		0	0	0	0	0	0	0	0	0	0	0	0	0	0	0	0	0	0	0	0	0	0	0	0	0	0	0	0	0	0	0	0	0	0	0	0	0	0	0	0	0
5a38947f924644afabe3b064ebf07f6b	Xanthomonas arboricola strain LMG 747 16S ribosomal RNA, partial sequence	NR_125714.1	99.7006	D_0__Bacteria;D_1__Proteobacteria;D_2__Gammaproteobacteria;D_3__Xanthomonadales;D_4__Xanthomonadaceae;D_5__Xanthomonas;Ambiguous_taxa	0.778609	72	0.628931		0	0	0	0	0	0	0	0	0	0	0	0	0	0	0	0	0	0	0	0	0	0	0	0	0	0	0	0	0	0	0	0	0	0	0	0	0	0	0	0	0
a3cb9855b38e6eb47715f5d2e7d25417	Cobetia amphilecti strain 46-2 16S ribosomal RNA, partial sequence	NR_113404.1	96.6867	D_0__Bacteria;D_1__Proteobacteria;D_2__Gammaproteobacteria;D_3__Oceanospirillales;D_4__Halomonadaceae;D_5__Carnimonas;D_6__uncultured bacterium	0.997316	71	1.25786		0	0	0	0	0	0	0	0	0	0	0	0	0	0	0	0	0	0	0	0	0	0	0	0	0	0	0	0	0	0	0	0	0	45	26	0	0	0	0	0	0
61e3c8261a143adfe46f0a6a02ab3cfb	Syntrophomonas palmitatica strain MPA 16S ribosomal RNA (rrnB), partial sequence	NR_112642.1	90.991	D_0__Bacteria;D_1__Proteobacteria;D_2__Gammaproteobacteria	0.916333	71	0.628931		0	0	0	0	0	0	0	0	0	0	0	0	0	0	0	0	0	0	0	0	0	0	0	0	0	0	0	0	0	0	0	0	0	0	0	0	0	0	0	0	0
b9845e33b7f07d27b72d6a5d0a4265c2	Neptunomonas naphthovorans strain NBRC 101991 16S ribosomal RNA, partial sequence	NR_114018.1	90.3904	D_0__Bacteria;D_1__Proteobacteria;D_2__Gammaproteobacteria	0.874915	71	0.628931		0	0	0	0	0	0	0	0	0	0	0	0	0	0	0	0	0	0	0	0	0	0	0	0	0	0	0	0	0	0	0	0	0	0	0	0	0	0	0	0	0
7c75fd21f03ab417014c6144d472c209	Shigella boydii strain P288 16S ribosomal RNA, partial sequence	NR_104901.1	92.8144	D_0__Bacteria;D_1__Proteobacteria;D_2__Gammaproteobacteria;D_3__Enterobacteriales;D_4__Enterobacteriaceae	0.989267	71	0.628931		0	0	0	0	0	0	0	0	0	0	0	0	0	0	0	0	0	0	0	0	0	0	0	0	0	0	0	0	0	0	0	0	0	0	0	0	0	0	0	0	0
117b6ecc9cfa265aea14b7cfe400e527	Neptuniibacter caesariensis strain MED92 16S ribosomal RNA, complete sequence	NR_042749.1	93.994	D_0__Bacteria;D_1__Proteobacteria;D_2__Gammaproteobacteria;D_3__Enterobacteriales;D_4__Enterobacteriaceae	0.957211	71	0.628931		0	0	0	0	0	0	0	0	0	0	0	0	0	0	0	0	0	0	0	0	0	0	0	0	0	0	0	0	0	0	0	0	0	0	0	0	0	0	0	0	0
f661a37afac0d298e609f911f7e55623	Marinibactrum halimedae strain Q-192 16S ribosomal RNA, partial sequence	NR_145639.1	93.9577	D_0__Bacteria;D_1__Proteobacteria;D_2__Gammaproteobacteria	0.936328	71	0.628931		0	0	0	0	0	0	0	0	0	0	0	0	0	0	0	0	0	0	0	0	0	0	0	0	0	0	0	0	0	0	0	0	0	0	0	0	0	0	0	0	0
eab98b8c0ae3b613c413889d4e700a4a	Neokomagataea thailandica NBRC 106555 strain BCC 25710 16S ribosomal RNA, partial sequence	NR_112958.1	98.1707	D_0__Bacteria;D_1__Proteobacteria;D_2__Alphaproteobacteria;D_3__Acetobacterales;D_4__Acetobacteraceae;D_5__uncultured;D_6__uncultured Acetobacteraceae bacterium	0.962086	70	0.628931		0	0	0	0	0	0	0	0	0	0	0	0	0	0	0	0	0	0	0	0	0	0	0	0	0	0	0	0	0	0	0	0	0	0	0	0	0	0	0	0	0
519a5291d8d3cbb3cad94c68ac32b2af	Bombella apis strain MRM1 16S ribosomal RNA, partial sequence	NR_157653.1	99.0909	D_0__Bacteria;D_1__Proteobacteria;D_2__Alphaproteobacteria;D_3__Acetobacterales;D_4__Acetobacteraceae;D_5__Bombella;D_6__uncultured Acetobacteraceae bacterium	0.832053	70	0.628931		0	0	0	0	0	0	0	0	0	0	0	0	0	0	0	0	0	0	0	0	0	0	0	0	0	0	0	0	0	0	0	0	0	0	0	0	0	0	0	0	0
88112755cdb9abe20cb22e3aa1db38b0	Bifidobacterium pseudocatenulatum strain B1279 16S ribosomal RNA, partial sequence	NR_037117.1	97.9042	D_0__Bacteria;D_1__Actinobacteria;D_2__Actinobacteria;D_3__Bifidobacteriales;D_4__Bifidobacteriaceae;D_5__Bifidobacterium	0.985978	70	0.628931		0	0	0	0	0	0	0	0	0	0	0	0	0	0	0	0	0	0	0	0	0	0	0	0	0	0	0	0	0	0	0	0	0	0	0	0	0	0	0	0	0
3ca973f39ada52b931d0da84676b185f	Lactobacillus kosoi strain 10H 16S ribosomal RNA, partial sequence	NR_159092.1	96.6867	D_0__Bacteria;D_1__Firmicutes;D_2__Bacilli;D_3__Lactobacillales;D_4__Lactobacillaceae;D_5__Lactobacillus;D_6__uncultured Bacilli bacterium	0.887694	70	0.628931		0	0	0	0	0	70	0	0	0	0	0	0	0	0	0	0	0	0	0	0	0	0	0	0	0	0	0	0	0	0	0	0	0	0	0	0	0	0	0	0	0
14d12a5e55f6bc6534f0f1c36c51e53c	Kosakonia cowanii JCM 10956 = DSM 18146 strain 888-76 16S ribosomal RNA, partial sequence	NR_025566.1	98.7988	D_0__Bacteria;D_1__Proteobacteria;D_2__Gammaproteobacteria;D_3__Enterobacteriales;D_4__Enterobacteriaceae	0.999998	69	0.628931		0	0	0	0	0	0	0	0	0	0	0	0	0	0	0	0	0	0	0	0	0	0	0	0	0	0	0	0	0	0	0	0	0	0	0	0	0	0	0	0	0
c6aadb7b9ac10ae730d690faf8e91ecb	Niabella drilacis strain E90 16S ribosomal RNA, partial sequence	NR_109744.1	93.6364	D_0__Bacteria;D_1__Bacteroidetes;D_2__Bacteroidia;D_3__Chitinophagales;D_4__Chitinophagaceae;D_5__Taibaiella	0.703879	69	1.25786		0	0	0	0	0	0	0	0	0	0	0	0	0	0	0	0	0	0	0	0	0	0	0	0	0	0	0	0	0	0	0	0	0	0	0	0	0	0	0	0	0
ae02638a5a66b86b3c54413802851d39	Bombella apis strain MRM1 16S ribosomal RNA, partial sequence	NR_157653.1	91.5408	D_0__Bacteria;D_1__Firmicutes	0.702441	69	0.628931		0	0	0	0	0	0	0	0	0	0	0	0	0	0	0	0	0	0	0	0	0	0	0	0	0	0	0	0	0	0	0	0	0	0	0	0	0	0	0	0	0
b9c3b13a9bd9c623d10d0622bca0f4bb	Bombella apis strain MRM1 16S ribosomal RNA, partial sequence	NR_157653.1	92.7711	D_0__Bacteria;D_1__Proteobacteria;D_2__Alphaproteobacteria;D_3__Acetobacterales;D_4__Acetobacteraceae	0.930094	69	0.628931		0	0	0	0	0	0	0	0	0	0	0	0	0	0	0	0	0	0	0	0	0	0	0	0	0	0	0	0	0	0	0	0	0	0	0	0	0	0	0	0	0
dacd42d7b098b0e2eedaa0fdd65a7b59	Simonsiella muelleri ATCC 29453 16S ribosomal RNA, partial sequence	NR_025144.1	95.8084	D_0__Bacteria;D_1__Proteobacteria;D_2__Gammaproteobacteria;D_3__Betaproteobacteriales;D_4__Neisseriaceae	0.999782	69	0.628931		0	0	0	0	0	0	0	0	0	0	0	0	0	0	0	0	0	0	0	0	0	0	0	0	0	0	0	0	0	0	0	0	0	0	0	0	0	0	0	0	0
f8441a642926bab621060771f21ebf46	Lactobacillus acidipiscis strain NBRC 102163 16S ribosomal RNA, partial sequence	NR_112693.1	96.1194	D_0__Bacteria;D_1__Firmicutes;D_2__Bacilli;D_3__Lactobacillales;D_4__Lactobacillaceae;D_5__Lactobacillus	0.997526	69	0.628931		0	0	0	0	0	0	0	0	0	0	0	0	0	0	0	0	0	0	0	0	0	0	0	0	0	0	0	0	0	0	0	0	0	0	0	0	0	0	0	0	0
9ea18ec05389e7d669801dd0c46748c0	Commensalibacter intestini A911 16S ribosomal RNA, partial sequence	NR_116307.1	95.8209	D_0__Bacteria;D_1__Proteobacteria;D_2__Alphaproteobacteria;D_3__Acetobacterales;D_4__Acetobacteraceae	0.998854	69	0.628931		0	0	0	0	0	0	0	0	0	0	0	0	0	0	0	0	0	0	0	0	0	0	0	0	0	0	0	0	0	0	0	0	0	0	0	0	0	0	0	0	0
9cf0df467dcd3c80e00762bdf9b1a962	Lactobacillus jinshani strain HSLZ-75 16S ribosomal RNA, partial sequence	NR_165780.1	95.5224	D_0__Bacteria;D_1__Firmicutes;D_2__Bacilli;D_3__Lactobacillales;D_4__Lactobacillaceae;D_5__Lactobacillus	0.894616	68	0.628931		0	0	0	0	0	0	0	0	0	0	0	0	0	0	0	0	0	0	0	0	0	0	0	0	0	0	0	0	0	0	0	0	0	0	0	0	0	0	0	0	0
287f77d537c4aa5d08fc03c737946cd7	Ignatzschineria larvae DSM 13226 strain L1/68 16S ribosomal RNA, partial sequence	NR_025382.1	97.5758	D_0__Bacteria;D_1__Proteobacteria;D_2__Gammaproteobacteria;D_3__Cardiobacteriales;D_4__Wohlfahrtiimonadaceae;D_5__Ignatzschineria;Ambiguous_taxa	0.999992	68	0		0	0	0	0	0	0	0	0	0	0	0	0	0	0	0	0	0	0	0	0	0	0	0	0	0	0	0	0	0	0	0	0	0	0	0	0	0	0	0	0	0
339ca55d35d6ee3e84ef1923090e8c3d	Neisseria bacilliformis ATCC BAA-1200 strain MDA2833 16S ribosomal RNA, partial sequence	NR_042978.1	92.8358	D_0__Bacteria;D_1__Proteobacteria;D_2__Gammaproteobacteria;D_3__Betaproteobacteriales;D_4__Neisseriaceae	0.980081	68	0.628931		0	0	0	0	0	0	0	0	0	0	0	0	0	0	0	0	0	0	0	0	0	0	0	0	0	0	0	0	0	0	0	0	0	0	0	0	0	0	0	0	0
0b8ce67f851aaedf5e495898ed837d87	Lactobacillus ozensis DSM 23829 = JCM 17196 strain Mizu2-1 16S ribosomal RNA, partial sequence	NR_113194.1	95.5224	D_0__Bacteria;D_1__Firmicutes;D_2__Bacilli;D_3__Lactobacillales;D_4__Lactobacillaceae;D_5__Lactobacillus	0.971066	68	1.88679		0	0	0	0	0	0	0	0	0	0	0	0	0	0	0	0	0	0	0	0	0	0	0	0	0	0	0	0	0	0	0	0	0	0	0	0	0	0	0	0	0
2be3bea3290502cffb68b7661b81c28d	Zymobacter palmae strain ATCC 51623 16S ribosomal RNA, partial sequence	NR_041786.1	99.3976	D_0__Bacteria;D_1__Proteobacteria;D_2__Gammaproteobacteria;D_3__Oceanospirillales	0.916391	68	0.628931		0	0	0	0	0	0	0	0	0	0	0	0	0	0	0	0	0	0	0	0	0	0	0	0	0	0	0	0	0	0	0	0	0	0	0	0	0	0	0	0	0
12c4282394bea16f86eec114bcda50e2	Floricoccus tropicus strain DF1 16S ribosomal RNA, partial sequence	NR_159226.1	97.2973	D_0__Bacteria;D_1__Firmicutes;D_2__Bacilli;D_3__Lactobacillales;D_4__Streptococcaceae	0.890776	68	0.628931		0	0	0	0	0	68	0	0	0	0	0	0	0	0	0	0	0	0	0	0	0	0	0	0	0	0	0	0	0	0	0	0	0	0	0	0	0	0	0	0	0
fe2cec5be6ea03b5be021773689b9ce3	Lactobacillus amylovorus DSM 20531 16S ribosomal RNA, partial sequence	NR_043287.1	96.4072	D_0__Bacteria;D_1__Firmicutes;D_2__Bacilli;D_3__Lactobacillales;D_4__Lactobacillaceae;D_5__Lactobacillus	0.994242	67	0.628931		0	0	0	0	0	0	0	0	0	67	0	0	0	0	0	0	0	0	0	0	0	0	0	0	0	0	0	0	0	0	0	0	0	0	0	0	0	0	0	0	0
cb8f230fc87a44c932e73b3f1c320b1d	Lysinibacillus sphaericus strain ATCC 14577 16S ribosomal RNA, partial sequence	NR_115724.1	91.9643	D_0__Bacteria;D_1__Firmicutes;D_2__Bacilli;D_3__Bacillales;D_4__Planococcaceae	0.727579	67	0.628931		0	0	0	0	0	0	0	0	0	0	67	0	0	0	0	0	0	0	0	0	0	0	0	0	0	0	0	0	0	0	0	0	0	0	0	0	0	0	0	0	0
451ae59f441ddfb75cb4a9857e647d74	Lactococcus hircilactis strain DSM 28960 16S ribosomal RNA, partial sequence	NR_136465.1	91.6168	D_0__Bacteria;D_1__Proteobacteria;D_2__Alphaproteobacteria;D_3__Acetobacterales;D_4__Acetobacteraceae	0.937816	67	0.628931		0	0	0	0	0	0	0	0	0	0	0	0	0	0	0	0	0	0	0	0	0	0	0	0	0	0	0	0	0	0	0	0	0	0	0	0	0	0	0	0	0
30256f94e412529e3f282b1b54f9d470	Prevotella oris strain JCM 8540 16S ribosomal RNA, partial sequence	NR_113119.1	94.2598	D_0__Bacteria;D_1__Bacteroidetes;D_2__Bacteroidia;D_3__Bacteroidales;D_4__Prevotellaceae	0.997503	67	1.25786		0	0	0	0	0	0	0	0	0	0	0	0	0	0	0	0	0	0	0	0	0	0	0	0	0	0	0	0	0	0	0	0	0	0	0	0	0	0	0	0	0
93b32ba73f6785b56e2ed083009fb8e4	Lactobacillus kosoi strain 10H 16S ribosomal RNA, partial sequence	NR_159092.1	97.2892	D_0__Bacteria;D_1__Firmicutes;D_2__Bacilli;D_3__Lactobacillales;D_4__Lactobacillaceae;D_5__Lactobacillus;D_6__uncultured Bacilli bacterium	0.842994	67	0.628931		0	0	0	0	0	0	0	0	0	0	0	0	0	0	0	0	0	0	0	0	0	0	0	0	0	0	0	0	0	0	0	0	0	0	0	0	0	0	0	0	0
301a52d8f109606ba55fa468c7cb1ac5	Lactobacillus ceti strain 142-2 16S ribosomal RNA, partial sequence	NR_042539.1	96.997	D_0__Bacteria;D_1__Firmicutes;D_2__Bacilli;D_3__Lactobacillales;D_4__Lactobacillaceae;D_5__Lactobacillus	0.997705	67	0.628931		0	0	0	0	0	0	0	0	0	0	0	0	0	0	0	0	0	0	0	0	0	0	0	0	0	0	0	0	0	0	0	0	0	0	0	0	0	0	0	0	0
be89d60d1228c01b14facbb6a10dec91	Klebsiella pneumoniae strain DSM 30104 16S ribosomal RNA, partial sequence	NR_117685.1	96.0725	D_0__Bacteria;D_1__Proteobacteria;D_2__Gammaproteobacteria	0.999986	67	0.628931		0	0	0	0	0	0	0	0	0	0	0	0	0	0	0	0	0	0	0	0	0	0	0	0	0	0	0	0	0	0	0	0	0	0	0	0	0	0	0	0	0
fa7749f3275780898a60b0ccc63728c5	Leuconostoc fallax KCTC 3537 strain DSM 20189 16S ribosomal RNA, partial sequence	NR_041830.1	92.8358	D_0__Bacteria;D_1__Firmicutes	0.701432	67	0.628931		0	0	0	0	0	0	0	0	0	0	0	0	0	0	0	0	0	0	0	0	0	0	0	0	0	0	0	0	0	0	0	0	0	0	0	67	0	0	0	0	0
309b3fef3229555eb69faa82ca2bd939	Bartonella apis strain PEB0122 16S ribosomal RNA, partial sequence	NR_147774.1	93.1343	D_0__Bacteria;D_1__Proteobacteria;D_2__Alphaproteobacteria	0.99829	67	0.628931		0	0	0	0	0	0	0	0	0	0	0	0	0	0	0	0	0	0	0	0	0	0	0	0	0	0	0	0	0	0	0	0	0	0	0	0	0	0	0	0	0
64a30894cd71e859ff33f58aba58de65	Kosakonia oryziphila strain REICA_142 16S ribosomal RNA, partial sequence	NR_125587.1	97.2973	D_0__Bacteria;D_1__Proteobacteria;D_2__Gammaproteobacteria;D_3__Enterobacteriales;D_4__Enterobacteriaceae	0.995485	66	1.25786		0	0	0	0	0	0	0	0	0	0	0	0	0	0	0	0	0	0	0	0	0	0	0	0	0	0	0	0	0	0	0	0	0	0	0	0	0	0	0	0	0
1d4a86fc36a9109d71fc7937fb42151f	Kosakonia oryziphila strain REICA_142 16S ribosomal RNA, partial sequence	NR_125587.1	96.3964	D_0__Bacteria;D_1__Proteobacteria;D_2__Gammaproteobacteria;D_3__Enterobacteriales;D_4__Enterobacteriaceae	0.991341	66	0.628931		0	0	0	0	0	0	0	0	0	0	0	0	0	0	0	0	0	0	0	0	0	0	0	0	0	0	0	0	0	0	0	0	0	0	0	66	0	0	0	0	0
2eb63135a1205a146845c7747315c420	Acetobacter peroxydans strain JCM 25077 16S ribosomal RNA, partial sequence	NR_113554.1	96.3526	D_0__Bacteria;D_1__Proteobacteria;D_2__Alphaproteobacteria;D_3__Acetobacterales;D_4__Acetobacteraceae;D_5__uncultured;D_6__uncultured Acetobacteraceae bacterium	0.979751	66	0.628931		0	0	0	0	0	0	0	0	0	0	0	0	0	0	0	0	0	0	0	0	0	0	0	0	0	0	0	0	0	0	0	0	0	0	0	0	0	0	0	0	0
9773b319538e7c9072d28ff42b8aa356	Pectinatus sottacetonis strain FSRU B0405 16S ribosomal RNA, partial sequence	NR_118115.1	98.7988	D_0__Bacteria;D_1__Firmicutes;D_2__Negativicutes;D_3__Selenomonadales;D_4__Veillonellaceae	0.993851	66	5.03145		0	0	0	0	0	0	0	0	0	0	0	0	0	0	0	0	0	0	0	0	0	0	0	0	0	0	0	0	0	0	0	4	0	7	0	0	0	0	0	0	9
2d3c1d0fb120faac9c22630578934bb5	Bombella apis strain MRM1 16S ribosomal RNA, partial sequence	NR_157653.1	98.1818	D_0__Bacteria;D_1__Proteobacteria;D_2__Alphaproteobacteria;D_3__Acetobacterales;D_4__Acetobacteraceae	0.999906	66	0.628931		0	0	0	0	0	0	0	0	0	0	0	0	0	0	0	0	0	0	0	0	0	0	0	0	0	0	0	0	0	0	66	0	0	0	0	0	0	0	0	0	0
b21523cb2144194542db43b7e70e2b16	Klebsiella pneumoniae strain DSM 30104 16S ribosomal RNA, partial sequence	NR_117685.1	92.3077	D_0__Bacteria;D_1__Proteobacteria;D_2__Gammaproteobacteria;D_3__Aeromonadales;D_4__Aeromonadaceae;D_5__Aeromonas	0.992736	66	0.628931		0	0	0	0	0	0	0	0	0	0	0	0	0	0	0	0	0	0	0	0	0	0	0	0	0	0	0	0	0	0	0	0	0	0	0	0	0	0	0	0	0
0bdc2aa5e13f813726176d7d253705fd	Gluconacetobacter sacchari strain SRI1794 16S ribosomal RNA, partial sequence	NR_041747.1	89.6142	D_0__Bacteria	1	66	0.628931		0	0	0	0	0	0	0	0	0	0	0	0	0	0	0	0	0	0	0	0	0	0	0	0	0	0	0	0	0	0	0	0	0	0	0	0	0	0	0	0	0
9e7b8116b90ca43aff599893ae9a2bd7	Photorhabdus khanii NC19 16S ribosomal RNA, partial sequence	NR_115192.1	97.5831	D_0__Bacteria;D_1__Proteobacteria;D_2__Gammaproteobacteria;D_3__Enterobacteriales;D_4__Enterobacteriaceae	0.999639	66	0.628931		0	0	0	0	0	0	0	0	0	0	0	0	0	0	0	0	0	0	0	0	0	0	0	0	0	0	0	0	0	0	0	0	0	0	0	0	0	0	0	0	0
9d518ad446d14cf312a95bea0bc0e6c1	Lactobacillus aviarius subsp. araffinosus strain LMG 23560 16S ribosomal RNA, partial sequence	NR_104979.1	96.7066	D_0__Bacteria;D_1__Firmicutes;D_2__Bacilli;D_3__Lactobacillales;D_4__Lactobacillaceae;D_5__Lactobacillus	0.978026	66	0.628931		0	0	0	0	0	0	0	0	0	0	0	0	0	0	0	0	0	0	0	0	0	0	0	0	0	0	0	0	0	0	0	0	0	0	0	0	0	0	0	0	0
1962f79ef051999a8762931e28cbc0e3	Wohlfahrtiimonas chitiniclastica DSM 18708 strain S5 16S ribosomal RNA, partial sequence	NR_042554.1	96.1194	D_0__Bacteria;D_1__Proteobacteria;D_2__Gammaproteobacteria	0.981463	66	0.628931		0	0	0	0	0	0	0	0	0	0	0	0	0	0	0	0	0	0	0	0	0	0	0	0	0	0	0	0	0	0	0	0	0	0	0	0	0	0	0	0	0
ac46046df15f9242fb8b8043bc0de0c9	Enterobacillus tribolii strain IG-V01 16S ribosomal RNA, partial sequence	NR_136431.1	96.997	D_0__Bacteria;D_1__Proteobacteria;D_2__Gammaproteobacteria;D_3__Enterobacteriales;D_4__Enterobacteriaceae	0.999914	66	0.628931		0	0	0	0	0	0	0	0	0	0	0	0	0	0	0	0	0	0	0	0	0	0	0	0	0	0	0	0	0	0	0	0	0	0	0	0	0	0	0	0	0
5f130eca6ab59440b29c882863e0f201	Pectinatus sottacetonis strain FSRU B0405 16S ribosomal RNA, partial sequence	NR_118115.1	98.7988	D_0__Bacteria;D_1__Firmicutes;D_2__Negativicutes;D_3__Selenomonadales;D_4__Veillonellaceae	0.994021	66	4.40252		0	0	0	0	0	0	0	0	0	0	0	0	0	0	0	0	0	0	0	0	0	0	0	0	0	0	0	0	0	0	0	0	0	0	5	0	0	0	0	0	0
44fe32f24627e1abed73d46e3c0737a6	Tanticharoenia aidae strain VTH-Ai06 16S ribosomal RNA, partial sequence	NR_146052.1	98.209	D_0__Bacteria;D_1__Proteobacteria;D_2__Alphaproteobacteria;D_3__Acetobacterales;D_4__Acetobacteraceae	0.999991	66	1.88679		0	0	0	0	0	0	0	0	0	0	0	0	0	0	0	0	0	0	0	0	0	0	0	0	0	0	0	0	0	0	0	0	0	0	0	0	0	0	0	0	0
9fcd4742f30c629e6ecf7ae270ac2e31	Neptuniibacter caesariensis strain MED92 16S ribosomal RNA, complete sequence	NR_042749.1	93.6937	D_0__Bacteria;D_1__Proteobacteria;D_2__Gammaproteobacteria;D_3__Enterobacteriales;D_4__Enterobacteriaceae	0.984989	65	0.628931		0	0	0	0	0	0	0	0	0	0	0	0	0	0	0	0	0	0	0	0	0	0	0	0	0	0	0	0	0	0	0	0	0	0	0	0	0	0	0	0	0
da5f8944a267379d6319177cee2dc903	Myroides pelagicus strain NBRC 102469 16S ribosomal RNA, partial sequence	NR_114110.1	91.8182	D_0__Bacteria;D_1__Bacteroidetes;D_2__Bacteroidia;D_3__Flavobacteriales;D_4__Flavobacteriaceae	0.993625	65	0.628931		0	0	0	0	0	0	0	0	0	0	0	0	0	0	0	0	0	0	0	0	0	0	0	0	0	0	0	0	0	0	0	0	0	0	0	0	0	0	0	0	0
5f60310a83d37af3afdafc23dc5b2baa	Arenimonas alkanexedens strain LAM-WHM-D11 16S ribosomal RNA, partial sequence	NR_164878.1	91.3433	D_0__Bacteria;D_1__Proteobacteria;D_2__Gammaproteobacteria;D_3__Enterobacteriales;D_4__Enterobacteriaceae	0.866305	65	0.628931		0	0	0	0	0	0	0	0	0	0	0	0	0	0	0	0	0	0	0	0	0	0	0	0	0	0	0	0	0	0	0	0	0	0	0	0	0	0	0	0	0
6e21cdf8b87b428acf920806cb7b0fb8	Hydrogenoanaerobacterium saccharovorans strain SW512 16S ribosomal RNA, partial sequence	NR_044425.1	88.8218	D_0__Bacteria;D_1__Firmicutes;D_2__Bacilli	0.704238	65	0.628931		0	0	0	0	0	0	0	0	0	0	0	0	0	0	0	0	0	0	0	0	0	0	0	0	0	0	0	0	0	0	0	0	0	0	0	0	0	0	0	0	0
b7825755433a33256a98f618106bc22c	Snodgrassella alvi wkB2 16S ribosomal RNA, complete sequence	NR_118404.2	96.997	D_0__Bacteria;D_1__Proteobacteria;D_2__Gammaproteobacteria;D_3__Betaproteobacteriales;D_4__Neisseriaceae	0.999682	65	0.628931		0	0	0	0	0	0	0	0	0	0	0	0	0	0	0	0	0	0	0	0	0	0	0	0	0	0	0	0	0	0	0	0	0	0	0	0	0	0	0	0	0
e0e4ccd30a5a08616033e9fea0655fad	Acinetobacter calcoaceticus DSM 30006 = CIP 81.8 16S ribosomal RNA, partial sequence	NR_119113.1	100	D_0__Bacteria;D_1__Proteobacteria;D_2__Gammaproteobacteria;D_3__Pseudomonadales;D_4__Moraxellaceae;D_5__Acinetobacter	0.999999	64	0.628931		0	0	0	0	0	0	0	0	0	0	0	0	0	64	0	0	0	0	0	0	0	0	0	0	0	0	0	0	0	0	0	0	0	0	0	0	0	0	0	0	0
47b88d7ee9d88c59fef8c36a829fc3ef	Clostridium putrefaciens strain DSM 1291 16S ribosomal RNA, partial sequence	NR_119282.1	100	D_0__Bacteria;D_1__Firmicutes;D_2__Clostridia;D_3__Clostridiales;D_4__Clostridiaceae 1;D_5__Clostridium sensu stricto 5;Ambiguous_taxa	0.987482	64	0		0	0	0	0	0	0	0	0	0	0	0	0	0	0	0	0	0	0	0	0	0	0	0	0	0	0	0	0	0	0	0	0	0	0	0	0	0	0	0	0	0
07d1401f2fca225ce72066975f884dca	Lactobacillus ultunensis strain Kx146C1 16S ribosomal RNA, partial sequence	NR_042802.1	93.1138	D_0__Bacteria;D_1__Firmicutes;D_2__Bacilli;D_3__Bacillales	0.958465	64	0.628931		0	0	0	0	0	0	0	0	0	0	0	0	0	0	0	0	0	0	0	0	0	0	0	0	0	0	0	0	0	0	0	0	0	0	0	0	0	0	0	0	0
5e4291127f2c70490309b55b252923a7	Marinomonas fungiae strain AN44 16S ribosomal RNA, partial sequence	NR_133775.1	92.1922	D_0__Bacteria;D_1__Proteobacteria;D_2__Gammaproteobacteria	0.983213	64	0.628931		0	0	0	0	0	0	0	0	0	0	0	0	0	0	64	0	0	0	0	0	0	0	0	0	0	0	0	0	0	0	0	0	0	0	0	0	0	0	0	0	0
cd1884d315a0dc544ad6746cc44a8da4	Acetobacter peroxydans strain JCM 25077 16S ribosomal RNA, partial sequence	NR_113554.1	92.4242	D_0__Bacteria;D_1__Proteobacteria;D_2__Gammaproteobacteria;D_3__Pseudomonadales;D_4__Pseudomonadaceae;D_5__Pseudomonas	0.858526	64	0.628931		0	0	0	0	0	0	0	0	0	0	0	0	0	0	0	0	0	0	0	0	0	0	0	0	0	0	0	0	0	0	0	0	0	0	0	0	0	0	0	0	0
64def3cdd3baa97070f7a8d972741f7a	Apibacter adventoris strain wkB301 16S ribosomal RNA, complete sequence	NR_148773.1	93.6364	D_0__Bacteria;D_1__Bacteroidetes;D_2__Bacteroidia;D_3__Flavobacteriales	0.936252	64	1.25786		0	0	0	0	0	0	0	0	0	0	0	0	0	0	0	0	0	0	0	0	0	0	0	0	0	0	0	0	0	0	0	0	0	0	0	0	0	0	0	0	0
b6cc0902983ca0f0c2a99d20cbba464e	Pectobacterium carotovorum subsp. odoriferum strain CFBP1878 16S ribosomal RNA, partial sequence	NR_118225.1	90.4478	D_0__Bacteria;D_1__Proteobacteria	0.992506	64	0.628931		0	0	0	0	0	0	0	0	0	0	0	0	0	0	0	0	0	0	0	0	0	0	0	0	0	0	0	0	0	0	0	0	0	0	0	0	0	0	0	0	0
386da71f920949598c27410aca495e9a	Bombella apis strain MRM1 16S ribosomal RNA, partial sequence	NR_157653.1	91.5152	D_0__Bacteria	1	64	1.25786		0	0	0	0	0	0	0	0	0	0	0	0	0	0	0	0	0	0	0	0	0	0	0	0	0	0	0	0	0	0	0	0	0	0	0	0	0	0	0	0	0
39990177f0f7699347db824a5c7618d7	Comamonas humi strain GAU11 16S ribosomal RNA, partial sequence	NR_134009.1	98.4674	D_0__Bacteria;D_1__Proteobacteria;D_2__Gammaproteobacteria;D_3__Betaproteobacteriales;D_4__Burkholderiaceae	0.998161	64	0.628931		0	0	0	0	0	0	0	0	0	0	0	0	0	0	0	0	0	0	0	0	0	0	0	0	0	0	0	0	0	0	0	0	0	0	0	0	0	0	0	0	0
02988f55803510f6073a185e757fc69f	Bombella apis strain MRM1 16S ribosomal RNA, partial sequence	NR_157653.1	98.4848	D_0__Bacteria;D_1__Proteobacteria;D_2__Alphaproteobacteria;D_3__Acetobacterales;D_4__Acetobacteraceae	0.999964	64	0.628931		0	0	0	0	0	0	0	0	0	0	0	0	0	0	0	0	0	0	0	0	0	0	0	0	0	0	0	0	0	0	0	0	0	0	0	0	0	0	0	0	0
8aeaa46ca40e9cc2680889e96e531966	Tolumonas osonensis strain OCF 7 16S ribosomal RNA, partial sequence	NR_117003.1	95.4955	D_0__Bacteria;D_1__Proteobacteria;D_2__Gammaproteobacteria;D_3__Aeromonadales;D_4__Aeromonadaceae;D_5__Tolumonas	0.923678	63	0.628931		0	0	0	0	0	0	0	0	0	0	0	0	0	0	0	0	0	0	0	0	0	0	0	0	0	0	0	0	0	0	0	0	0	0	0	0	0	0	0	0	0
38196d8debdc88bfec4ab9b14eb43cec	Vitreoscilla stercoraria strain Gottingen 1488-6 16S ribosomal RNA, partial sequence	NR_025894.1	89.911	D_0__Bacteria	1	63	0.628931		0	0	0	0	0	0	0	0	0	0	0	0	0	0	0	0	0	0	0	0	0	0	0	0	0	0	0	0	0	0	0	0	0	0	0	0	0	0	0	0	0
822e80d1b19a40b7d36fc4f876c777b3	Lentilitoribacter donghaensis strain BH-4 16S ribosomal RNA, partial sequence	NR_132291.1	83.5294	D_0__Bacteria	1	63	2.51572		0	0	0	0	0	0	2	0	27	0	0	0	0	0	0	0	0	0	0	0	0	0	0	0	0	0	0	0	0	0	0	0	0	0	0	0	0	0	0	0	0
879751b59f859fce7f630de380e08c4e	Prevotella salivae strain EPSA11 16S ribosomal RNA, partial sequence	NR_024816.1	89.1813	D_0__Bacteria;D_1__Bacteroidetes;D_2__Bacteroidia;D_3__Bacteroidales;D_4__Prevotellaceae	0.842712	63	1.25786		0	0	0	0	0	0	0	0	0	0	0	0	0	0	0	56	0	0	0	0	0	0	0	0	0	0	0	0	0	0	0	0	0	0	0	0	0	0	0	0	0
9af2d3cc968120abeb1275f32c4a998f	Kosakonia oryziphila strain REICA_142 16S ribosomal RNA, partial sequence	NR_125587.1	96.6967	D_0__Bacteria;D_1__Proteobacteria;D_2__Gammaproteobacteria;D_3__Enterobacteriales;D_4__Enterobacteriaceae	0.992429	62	1.88679		0	0	0	0	0	0	0	0	0	0	0	0	0	0	0	0	0	0	0	0	0	0	0	0	0	0	0	0	0	0	0	0	0	0	0	0	0	0	0	11	0
3256b7e146a762765834f7e64db8bad9	Swingsia samuiensis strain AH83 16S ribosomal RNA, partial sequence	NR_132672.1	99.0909	D_0__Bacteria;D_1__Proteobacteria;D_2__Alphaproteobacteria;D_3__Acetobacterales;D_4__Acetobacteraceae	0.999932	62	0.628931		0	0	0	0	0	0	0	0	0	0	0	0	0	0	0	0	0	0	0	0	0	0	0	0	0	0	0	0	0	0	0	0	0	0	0	0	0	0	0	0	0
cb279a2fd07ce0a311f0e61124f86992	Bombella apis strain MRM1 16S ribosomal RNA, partial sequence	NR_157653.1	99.3939	D_0__Bacteria;D_1__Proteobacteria;D_2__Alphaproteobacteria;D_3__Acetobacterales;D_4__Acetobacteraceae	0.999975	62	0.628931		0	0	0	0	0	0	0	0	0	0	0	0	0	0	0	0	0	0	0	0	0	0	0	0	0	0	0	0	0	0	0	0	0	0	0	0	0	0	0	0	0
5664c082c3d8ed538b0966f2b51d83d5	Apibacter adventoris strain wkB301 16S ribosomal RNA, complete sequence	NR_148773.1	93.921	D_0__Bacteria;D_1__Bacteroidetes;D_2__Bacteroidia;D_3__Flavobacteriales;D_4__Weeksellaceae;D_5__Apibacter;Ambiguous_taxa	0.726826	62	0.628931		0	0	0	0	0	0	0	0	0	0	0	0	0	0	0	0	0	0	0	0	0	0	0	0	0	0	0	0	0	0	0	0	0	0	0	0	0	0	0	0	0
a7b61daf3c0ebc6cc3f0d9a39ede0060	Conchiformibius steedae strain NBRC 102457 16S ribosomal RNA, partial sequence	NR_114100.1	94.5619	D_0__Bacteria;D_1__Proteobacteria;D_2__Gammaproteobacteria;D_3__Betaproteobacteriales	0.706615	62	1.25786		0	0	0	0	0	0	0	0	0	0	0	0	0	0	0	0	0	0	0	0	0	0	0	0	0	0	0	0	0	0	0	0	0	0	0	0	42	0	0	0	0
a7c4560328c29ef716e88de3fdac5771	Acinetobacter sichuanensis strain WCHAc060041 16S ribosomal RNA, partial sequence	NR_171416.1	91.0448	D_0__Bacteria	1	62	0.628931		0	0	0	0	0	0	0	0	0	0	0	0	0	0	0	0	0	0	0	0	0	0	0	0	0	0	0	0	0	0	0	0	0	0	0	0	0	0	0	0	0
5c7d343d46dfcc0dd183e9a507c3dc29	Kosakonia cowanii JCM 10956 = DSM 18146 strain 888-76 16S ribosomal RNA, partial sequence	NR_025566.1	97.9042	D_0__Bacteria;D_1__Proteobacteria;D_2__Gammaproteobacteria;D_3__Enterobacteriales;D_4__Enterobacteriaceae	0.999976	62	1.25786		0	0	0	0	0	0	0	0	0	0	0	0	0	0	0	0	0	0	0	0	0	0	0	0	0	0	0	0	0	0	0	0	0	0	0	0	0	0	0	0	0
441d52f2507626b0209a53853ddf34b3	Bifidobacterium commune strain H23-83 16S ribosomal RNA, partial sequence	NR_136422.1	98.503	D_0__Bacteria;D_1__Actinobacteria;D_2__Actinobacteria;D_3__Bifidobacteriales;D_4__Bifidobacteriaceae;D_5__Bifidobacterium	0.997464	61	0.628931		0	0	0	0	0	0	0	0	0	0	0	0	0	0	0	0	0	0	0	0	0	0	0	0	0	0	0	0	0	0	0	0	0	0	0	0	0	0	0	0	0
a4bcf08226c9a1fc909cb7d47b8faba9	Lactobacillus nasuensis JCM 17158 strain SU 18 16S ribosomal RNA, partial sequence	NR_113303.1	91.9162	D_0__Bacteria;D_1__Proteobacteria;D_2__Gammaproteobacteria	0.73135	61	1.25786		0	0	0	0	0	0	0	0	0	0	0	0	0	0	0	0	0	0	0	0	0	0	0	0	0	0	0	0	0	0	0	0	0	0	0	0	0	0	0	0	0
341e11692a6b1d49b3d35acd2a4819f8	Klebsiella variicola strain F2R9 16S ribosomal RNA, partial sequence	NR_025635.1	95.7704	D_0__Bacteria;D_1__Proteobacteria;D_2__Gammaproteobacteria;D_3__Enterobacteriales;D_4__Enterobacteriaceae	0.921066	61	0.628931		0	0	0	0	0	0	0	0	0	0	0	0	0	0	0	0	0	0	0	0	0	0	0	0	0	0	0	0	0	0	0	0	0	0	0	0	0	0	0	0	0
21c377c4b39dcc82d9bd5fa4de540ddf	Olsenella profusa DSM 13989 strain CCUG 45371 16S ribosomal RNA, partial sequence	NR_116939.1	98.1595	D_0__Bacteria;D_1__Actinobacteria;D_2__Coriobacteriia;D_3__Coriobacteriales;D_4__Atopobiaceae;D_5__Olsenella	0.991947	61	0.628931		0	0	0	0	0	0	0	0	0	0	0	0	0	0	0	0	0	0	0	0	0	0	0	0	0	0	0	0	0	0	0	0	0	0	0	0	0	0	0	0	0
c80968325aee1a15c278f0626d1a9d40	Marinomonas blandensis strain MED121 16S ribosomal RNA, complete sequence	NR_153747.1	92.4699	D_0__Bacteria;D_1__Proteobacteria;D_2__Gammaproteobacteria	0.970715	61	0.628931		0	0	0	0	0	0	0	0	0	0	0	0	0	0	0	0	0	0	0	0	0	0	0	0	0	0	0	0	0	0	0	0	0	0	0	0	0	0	61	0	0
c600da7c870a9b955b11979323a7c965	Carnimonas nigrificans strain CTCBS 1 16S ribosomal RNA, partial sequence	NR_029342.1	96.988	D_0__Bacteria;D_1__Proteobacteria;D_2__Gammaproteobacteria;D_3__Oceanospirillales;D_4__Halomonadaceae;D_5__Carnimonas;D_6__uncultured bacterium	0.986473	61	1.88679		10	0	0	0	0	0	0	0	0	0	0	0	0	0	0	0	0	0	0	0	0	0	0	0	0	0	0	0	0	0	0	0	0	0	0	0	0	0	0	0	0
73455afd099acc1155f06e81d1e6bbea	Klebsiella pneumoniae strain ATCC 13883 16S ribosomal RNA, partial sequence	NR_119278.1	97.5976	D_0__Bacteria;D_1__Proteobacteria;D_2__Gammaproteobacteria;D_3__Enterobacteriales;D_4__Enterobacteriaceae	0.999528	61	0.628931		0	0	0	0	0	0	0	0	0	0	0	0	0	0	0	0	0	0	0	0	0	0	0	0	0	0	0	0	0	0	0	0	0	0	0	0	0	0	0	0	0
1a055cfa7ab2c5a4df5a5edd2f8808c5	Atlantibacter hermannii strain CIP 103176 16S ribosomal RNA, partial sequence	NR_104940.1	98.4894	D_0__Bacteria;D_1__Proteobacteria;D_2__Gammaproteobacteria;D_3__Enterobacteriales;D_4__Enterobacteriaceae	0.999932	61	0.628931		0	0	0	0	0	0	0	0	0	0	0	0	0	0	0	0	0	0	0	0	0	0	0	0	0	0	0	0	0	0	0	0	0	0	0	0	0	0	0	0	0
d370812fd4a54f4d1fea01b66af0e108	Niabella drilacis strain E90 16S ribosomal RNA, partial sequence	NR_109744.1	93.0303	D_0__Bacteria;D_1__Bacteroidetes;D_2__Bacteroidia;D_3__Chitinophagales;D_4__Chitinophagaceae	0.995689	60	0.628931		0	0	0	0	0	0	0	0	0	0	0	0	0	0	0	0	0	0	0	0	0	0	0	0	0	0	0	0	0	0	0	0	0	0	0	0	0	0	0	0	0
d8fd5f165547d02c94ccdc76a9af1b11	Lactobacillus sanfranciscensis strain LMG 16002 16S ribosomal RNA, partial sequence	NR_116285.1	96.6867	D_0__Bacteria;D_1__Firmicutes;D_2__Bacilli;D_3__Lactobacillales;D_4__Lactobacillaceae;D_5__Lactobacillus	0.974621	60	0.628931		0	0	0	0	0	0	0	0	0	0	0	0	0	0	0	0	0	0	0	0	0	0	0	0	0	0	0	0	0	0	0	0	0	0	0	0	0	0	0	0	0
942a1028ad1a54cc959772979b52c6a6	Stenoxybacter acetivorans strain TAM-DN1 16S ribosomal RNA, partial sequence	NR_044180.1	95.4955	D_0__Bacteria;D_1__Proteobacteria;D_2__Gammaproteobacteria;D_3__Betaproteobacteriales;D_4__Neisseriaceae;D_5__Snodgrassella	0.735088	60	0.628931		0	0	0	0	0	0	0	0	0	0	0	0	0	0	0	0	0	0	0	0	0	0	0	0	0	0	0	0	0	0	0	0	0	0	0	0	0	0	0	0	0
edb90a9d4c784b64d5aeb0df98c06605	Lysinibacillus alkalisoli strain Y2A20 16S ribosomal RNA, partial sequence	NR_156042.1	98.8095	D_0__Bacteria;D_1__Firmicutes;D_2__Bacilli;D_3__Bacillales;D_4__Planococcaceae	0.884631	60	1.88679		0	0	0	0	0	0	0	0	0	15	0	0	0	0	0	0	0	0	0	0	0	0	0	0	0	0	0	0	0	0	0	0	0	0	0	0	0	0	0	0	0
7ba13c383645837ce07dcfa2eea310e3	Erwinia endophytica strain BSTT30 16S ribosomal RNA, partial sequence	NR_148650.1	99.6997	D_0__Bacteria;D_1__Proteobacteria;D_2__Gammaproteobacteria;D_3__Enterobacteriales;D_4__Enterobacteriaceae;D_5__Erwinia	0.745501	60	1.25786		0	0	0	0	0	0	0	0	0	0	0	0	0	0	0	0	0	0	0	0	0	0	0	0	0	0	0	0	0	0	0	0	0	0	0	0	0	0	0	0	0
b73d2e30034e823ea43e0a16f48e2b7c	Flavobacterium anatoliense strain MK3 16S ribosomal RNA, partial sequence	NR_109424.1	89.6341	D_0__Bacteria	1	60	0.628931		0	0	0	0	0	0	0	0	0	0	0	0	0	0	0	0	0	0	0	0	0	0	0	0	0	0	0	0	0	0	0	0	0	0	0	0	0	0	0	0	0
5d007e661ee008e6f03475a7ddcae9f2	Fructobacillus fructosus strain NBRC 3516 16S ribosomal RNA, partial sequence	NR_113579.1	93.1343	D_0__Bacteria;D_1__Firmicutes;D_2__Bacilli;D_3__Lactobacillales	0.889664	60	0.628931		0	0	0	0	0	0	0	0	0	0	0	0	0	0	0	0	0	0	0	0	0	0	0	0	0	0	0	0	0	0	0	0	0	0	0	0	0	0	0	0	0
8a82564b540899ed862712309415078d	Uruburuella suis strain 1258/02 16S ribosomal RNA, partial sequence	NR_042211.1	93.6556	D_0__Bacteria;D_1__Proteobacteria;D_2__Gammaproteobacteria;D_3__Betaproteobacteriales;D_4__Neisseriaceae	0.88446	59	0.628931		0	0	0	0	0	0	0	0	0	0	0	0	0	0	0	0	0	0	0	0	0	0	0	0	0	0	0	0	0	0	0	0	0	0	0	0	0	0	0	0	0
88e6e6f1a80d23a4725a685fea495722	[Clostridium] clostridioforme strain ATCC 25537 16S ribosomal RNA, partial sequence	NR_118128.1	94.2943	D_0__Bacteria;D_1__Firmicutes;D_2__Clostridia;D_3__Clostridiales;D_4__Lachnospiraceae	0.998348	59	0.628931		0	0	0	0	0	0	0	0	0	0	0	0	0	0	0	0	0	0	0	0	0	0	0	0	0	0	0	0	0	0	0	0	0	0	0	0	0	0	0	0	0
775b58fdf3ab14771c90450d55e10ae0	Marinomonas fungiae strain AN44 16S ribosomal RNA, partial sequence	NR_133775.1	92.4471	D_0__Bacteria;D_1__Proteobacteria;D_2__Gammaproteobacteria	0.966329	59	0.628931		0	0	0	0	0	0	0	0	0	0	0	0	0	0	0	0	0	0	0	0	0	0	0	0	0	0	0	0	0	0	0	0	0	0	0	0	0	0	0	0	0
4d6b07ea6e70057aa3b4bca36b48dd9e	Gluconobacter cerevisiae strain LMG 27748 16S ribosomal RNA, partial sequence	NR_117735.1	98.1707	D_0__Bacteria;D_1__Proteobacteria;D_2__Alphaproteobacteria;D_3__Acetobacterales;D_4__Acetobacteraceae;D_5__uncultured	0.707988	59	1.88679		0	0	0	0	0	0	0	0	0	0	0	0	0	0	0	0	0	0	0	0	0	0	0	0	0	0	0	0	0	0	0	0	0	0	0	0	24	0	0	0	0
0ed61a3573aaae53aa885c83d30017bb	Rubritepida flocculans strain H-8 16S ribosomal RNA, partial sequence	NR_025221.1	91.6667	D_0__Bacteria;D_1__Proteobacteria;D_2__Gammaproteobacteria	0.809224	59	0.628931		0	0	0	0	0	0	0	0	0	0	0	0	0	0	0	0	0	0	0	0	0	0	0	0	0	0	0	0	0	0	0	0	0	0	0	0	0	0	0	0	0
c081bfa6413972f9e76897481bb57478	Acetobacter peroxydans strain JCM 25077 16S ribosomal RNA, partial sequence	NR_113554.1	94.8328	D_0__Bacteria;D_1__Proteobacteria;D_2__Alphaproteobacteria;D_3__Acetobacterales;D_4__Acetobacteraceae;D_5__uncultured;D_6__uncultured Acetobacteraceae bacterium	0.963919	59	0.628931		0	0	0	0	0	0	0	0	0	0	0	0	0	0	0	0	0	0	0	0	0	0	0	0	0	0	0	0	0	0	0	0	0	0	0	0	0	0	0	0	0
c4dd36e92dd518be9b0e60817d296d25	Fructobacillus pseudoficulneus strain LC 51 16S ribosomal RNA, partial sequence	NR_042758.1	92.2156	D_0__Bacteria	1	59	0.628931		0	0	0	0	0	0	0	0	0	0	0	0	0	0	0	0	0	0	0	0	0	0	0	0	0	0	0	0	0	0	0	0	0	0	0	0	0	0	0	0	0
48e075bf8de8c0074670e734df95c144	Klebsiella pneumoniae strain DSM 30104 16S ribosomal RNA, partial sequence	NR_117685.1	91.6667	D_0__Bacteria;D_1__Proteobacteria;D_2__Gammaproteobacteria;D_3__Aeromonadales;D_4__Aeromonadaceae;D_5__Aeromonas	0.805814	59	0.628931		0	0	0	0	0	0	0	0	0	0	0	0	0	0	0	0	0	0	0	0	0	0	0	0	0	0	0	0	0	0	0	0	0	0	0	0	0	0	0	0	0
8eb0e3305fd044078665d228433b527e	Lactobacillus kullabergensis strain Biut2N 16S ribosomal RNA, partial sequence	NR_126251.1	92.5595	D_0__Bacteria;D_1__Proteobacteria;D_2__Gammaproteobacteria	0.722518	58	0.628931		0	0	0	0	0	0	0	0	0	0	0	0	0	0	0	0	0	0	0	0	0	0	0	0	0	0	0	0	0	0	0	0	0	0	0	0	0	0	0	0	0
aa3128aecba6643b7178eae1aaa85b35	Bacteroides mediterraneensis strain Marseille-P2644 16S ribosomal RNA, partial sequence	NR_144744.1	86.747	D_0__Bacteria;D_1__Bacteroidetes;D_2__Bacteroidia;D_3__Bacteroidales	0.720762	58	0.628931		0	0	0	0	0	0	0	0	0	0	0	0	0	0	0	0	0	0	0	0	0	0	0	0	0	0	0	0	0	0	0	0	0	0	0	0	0	0	0	0	0
cc739cd4ede98862f494502053c3b1c5	Pectobacterium betavasculorum strain CFBP 2122 16S ribosomal RNA, partial sequence	NR_118292.1	99.6979	D_0__Bacteria;D_1__Proteobacteria;D_2__Gammaproteobacteria;D_3__Enterobacteriales;D_4__Enterobacteriaceae	0.999997	58	0.628931		0	0	0	0	0	0	0	0	0	0	0	0	0	0	0	0	0	0	0	0	0	0	0	0	0	0	0	0	0	0	0	0	0	0	0	0	0	0	0	0	0
0834eb71e443b1d9de67b0e7617dcaa1	Comamonas humi strain GAU11 16S ribosomal RNA, partial sequence	NR_134009.1	99.7006	D_0__Bacteria;D_1__Proteobacteria;D_2__Gammaproteobacteria;D_3__Betaproteobacteriales;D_4__Burkholderiaceae	0.999984	58	0.628931		0	0	0	0	0	0	0	0	0	0	0	0	0	0	0	0	0	0	0	0	0	0	0	0	0	0	0	0	0	0	0	0	0	0	0	0	0	0	0	0	0
86cd4ae8c8db80e90dc7e167dc047f8d	Convivina intestini strain R-53105 16S ribosomal RNA, partial sequence	NR_136428.1	97.5976	D_0__Bacteria;D_1__Firmicutes;D_2__Bacilli;D_3__Lactobacillales;D_4__Leuconostocaceae	0.994312	58	0		0	0	0	0	0	0	0	0	0	0	0	0	0	0	0	0	0	0	0	0	0	0	0	0	0	0	0	0	0	0	0	0	0	0	0	0	0	0	0	0	0
5e153cbf06dab9cc0a44ef993ac76749	Larsenimonas suaedae strain ST307 16S ribosomal RNA, partial sequence	NR_151924.1	96.0961	D_0__Bacteria;D_1__Proteobacteria;D_2__Gammaproteobacteria;D_3__Oceanospirillales;D_4__Halomonadaceae;D_5__Carnimonas;D_6__uncultured bacterium	0.980564	58	0.628931		0	0	0	0	0	0	0	0	0	0	0	0	0	0	0	0	0	0	0	0	0	0	0	0	0	0	0	0	0	0	0	0	0	0	0	0	0	0	0	0	0
7d6311ab1ead3e5fa5346f6441f9393e	Acidithiobacillus thiooxidans ATCC 19377 16S ribosomal RNA, partial sequence	NR_115265.1	94.3284	D_0__Bacteria;D_1__Proteobacteria;D_2__Gammaproteobacteria	0.993702	58	0.628931		0	0	0	0	0	0	0	0	0	0	0	0	0	0	0	0	0	0	0	0	0	0	0	0	0	0	0	0	0	0	0	0	0	0	0	0	0	0	0	0	0
d359b354620095f4b5a741e155e9713c	Marinomonas pontica strain 46-16 16S ribosomal RNA, partial sequence	NR_042965.1	91.5663	D_0__Bacteria;D_1__Proteobacteria;D_2__Gammaproteobacteria;D_3__Enterobacteriales;D_4__Enterobacteriaceae	0.806372	58	0.628931		0	0	0	0	0	0	0	0	0	0	0	0	0	0	0	0	0	0	0	0	0	0	0	0	0	0	0	0	0	0	0	0	0	0	0	0	0	0	0	0	0
04b1333481b562ad34c91851df4fa494	Bombella apis strain MRM1 16S ribosomal RNA, partial sequence	NR_157653.1	92.7492	D_0__Bacteria;D_1__Proteobacteria;D_2__Alphaproteobacteria;D_3__Acetobacterales;D_4__Acetobacteraceae;D_5__Bombella;D_6__uncultured Acetobacteraceae bacterium	0.74792	58	0.628931		0	0	0	0	0	0	0	0	0	0	0	0	0	0	0	0	0	0	0	0	0	0	0	0	0	0	0	0	0	0	0	0	0	0	0	0	0	0	0	0	0
df14e3890539fb8da183855276754053	Escherichia marmotae strain HT073016 16S ribosomal RNA, partial sequence	NR_136472.1	97.8852	D_0__Bacteria;D_1__Proteobacteria;D_2__Gammaproteobacteria;D_3__Enterobacteriales;D_4__Enterobacteriaceae	0.999991	57	0.628931		0	0	0	0	0	0	0	0	0	0	0	0	0	0	0	0	0	0	0	0	0	0	0	0	0	0	0	0	0	0	0	0	0	0	0	0	0	0	0	0	0
37d413e7e018763534ee853a7c30f945	Apibacter adventoris strain wkB301 16S ribosomal RNA, complete sequence	NR_148773.1	92.4471	D_0__Bacteria;D_1__Bacteroidetes;D_2__Bacteroidia;D_3__Flavobacteriales;D_4__Weeksellaceae;D_5__Apibacter	0.707535	57	0.628931		0	0	0	0	0	0	0	0	0	0	0	0	0	0	0	0	0	0	0	0	0	0	0	0	0	0	0	0	0	0	0	0	0	0	0	0	0	0	0	0	0
a0e011a172070c8e6237994fb8eb33bc	Ignatzschineria larvae DSM 13226 strain L1/68 16S ribosomal RNA, partial sequence	NR_025382.1	93.6556	D_0__Bacteria;D_1__Proteobacteria;D_2__Gammaproteobacteria;D_3__Cardiobacteriales;D_4__Wohlfahrtiimonadaceae;D_5__Ignatzschineria;Ambiguous_taxa	0.976144	57	0.628931		0	0	0	0	0	0	0	0	0	0	0	0	57	0	0	0	0	0	0	0	0	0	0	0	0	0	0	0	0	0	0	0	0	0	0	0	0	0	0	0	0
5948493484914b32b56aea62c2abc007	Syntrophomonas wolfei subsp. saponavida strain DSM 4212 16S ribosomal RNA, partial sequence	NR_115849.1	91.3174	D_0__Bacteria;D_1__Proteobacteria;D_2__Gammaproteobacteria	0.916837	57	0.628931		0	0	0	0	0	0	0	0	0	0	0	0	0	0	0	0	0	0	0	0	0	0	0	0	0	0	0	0	0	0	0	0	0	0	0	0	0	0	0	0	0
065de1f0eda66c13ab960c4aa017e6aa	Olsenella profusa DSM 13989 strain CCUG 45371 16S ribosomal RNA, partial sequence	NR_116939.1	97.5535	D_0__Bacteria;D_1__Actinobacteria;D_2__Coriobacteriia;D_3__Coriobacteriales;D_4__Atopobiaceae;D_5__Olsenella	0.964127	57	1.25786		0	0	0	0	0	50	0	0	0	0	0	0	0	0	0	0	0	0	0	0	0	0	0	0	0	0	0	0	0	0	0	0	0	0	0	0	0	0	0	0	0
84d1d7f84761d9d0bbb1c9c0bdf528bf	Neokomagataea thailandica NBRC 106555 strain BCC 25710 16S ribosomal RNA, partial sequence	NR_112958.1	91.5408	D_0__Bacteria;D_1__Proteobacteria;D_2__Alphaproteobacteria;D_3__Acetobacterales;D_4__Acetobacteraceae	0.977502	57	0.628931		0	0	0	0	0	0	0	0	0	0	0	0	0	0	0	0	0	0	0	0	0	0	0	0	0	0	0	0	0	0	0	0	0	0	0	0	0	0	0	0	0
9feb8c791bdee4ead4e0e32dd39a9a47	Flavobacterium anatoliense strain MK3 16S ribosomal RNA, partial sequence	NR_109424.1	89.9696	D_0__Bacteria;D_1__Bacteroidetes;D_2__Bacteroidia;D_3__Flavobacteriales;D_4__Flavobacteriaceae	0.975872	57	0.628931		0	0	0	0	0	0	0	0	0	0	0	0	0	0	0	0	0	0	0	0	0	0	0	0	0	0	0	0	0	0	0	0	0	0	0	0	0	0	0	0	0
96a3959c48d0b23137f89827cf575992	Spirosoma terrae strain 15J9-4 16S ribosomal RNA, partial sequence	NR_159106.1	87.7246	D_0__Bacteria;D_1__Bacteroidetes;D_2__Bacteroidia	0.733278	56	0.628931		0	0	0	0	0	0	0	0	0	0	0	0	0	0	0	0	0	0	0	0	0	0	0	0	0	0	0	0	0	0	0	0	0	0	0	0	0	0	0	0	0
e800b512a8270b2769aa447ffa34a7c0	Bacteroides mediterraneensis strain Marseille-P2644 16S ribosomal RNA, partial sequence	NR_144744.1	90.9091	D_0__Bacteria;D_1__Bacteroidetes;D_2__Bacteroidia	0.999282	56	0.628931		0	0	0	0	0	0	0	0	0	0	0	0	0	0	0	0	0	0	0	0	0	0	0	0	0	0	0	0	0	0	0	0	0	0	0	0	0	0	0	0	0
4b5493062d48295a9b10f3a580644758	Floricoccus tropicus strain DF1 16S ribosomal RNA, partial sequence	NR_159226.1	97.5976	D_0__Bacteria;D_1__Firmicutes;D_2__Bacilli;D_3__Lactobacillales;D_4__Streptococcaceae;D_5__Anthococcus;D_6__uncultured Streptococcus sp.	0.727219	56	1.25786		0	0	0	0	0	36	0	0	0	0	0	0	0	0	0	0	0	0	0	0	0	0	0	0	0	0	0	0	0	0	0	0	0	0	0	0	0	0	0	0	0
f492a01ecc3be3ccc9bff96781eebf23	Gluconobacter cerevisiae strain LMG 27748 16S ribosomal RNA, partial sequence	NR_117735.1	97.561	D_0__Bacteria;D_1__Proteobacteria;D_2__Alphaproteobacteria;D_3__Acetobacterales;D_4__Acetobacteraceae;D_5__uncultured;D_6__uncultured Acetobacteraceae bacterium	0.935848	56	1.25786		0	0	0	0	0	0	0	0	0	0	0	0	0	45	0	0	0	0	0	0	0	0	0	0	0	0	0	0	0	0	0	0	0	0	0	0	0	0	0	0	0
18fc8ba9a96e5ce1e4ca956a0b87474e	Erwinia amylovora strain ATCC 15580 16S ribosomal RNA, partial sequence	NR_118854.1	93.6937	D_0__Bacteria;D_1__Proteobacteria;D_2__Gammaproteobacteria;D_3__Enterobacteriales;D_4__Enterobacteriaceae	0.923705	56	0.628931		0	0	0	0	0	0	0	0	0	0	0	0	0	0	0	0	0	0	0	0	0	0	0	0	0	0	0	0	0	0	0	0	0	0	0	0	0	0	0	0	0
27ab626aba35bc1ac1b1f71169b34a49	Serratia microhaemolytica strain ZS-11 16S ribosomal RNA, partial sequence	NR_164974.1	86.9048	D_0__Bacteria;D_1__Bacteroidetes;D_2__Bacteroidia;D_3__Bacteroidales	0.749601	56	0.628931		0	0	0	0	0	0	0	0	0	0	0	0	0	0	0	0	0	0	0	0	0	0	0	0	0	0	0	0	0	0	0	0	0	0	0	0	0	0	0	0	0
bb2f919f0c5352e209a915636a0020fc	Aeromonas diversa CDC 2478-85 16S ribosomal RNA, partial sequence	NR_118864.1	92.7928	D_0__Bacteria;D_1__Proteobacteria;D_2__Gammaproteobacteria	0.991095	56	0.628931		0	0	0	0	0	0	0	0	0	0	0	0	0	0	0	0	0	0	0	0	0	0	0	0	0	0	0	0	0	0	0	0	0	0	0	0	0	0	0	0	0
79ef6037d2d107928d161dee665cda0d	Prevotella oris strain JCM 8540 16S ribosomal RNA, partial sequence	NR_113119.1	94.864	D_0__Bacteria;D_1__Bacteroidetes;D_2__Bacteroidia;D_3__Bacteroidales;D_4__Prevotellaceae	0.997578	55	1.25786		0	0	0	23	0	0	0	0	0	0	0	0	0	0	0	0	0	0	0	0	0	0	0	0	0	0	0	0	0	0	0	0	0	0	0	0	0	0	0	0	0
332ba11c37ba09dac14ec1879f1e00f5	Acinetobacter equi strain 114 16S ribosomal RNA, partial sequence	NR_148643.1	95.2096	D_0__Bacteria;D_1__Proteobacteria;D_2__Gammaproteobacteria	0.999964	55	0.628931		0	0	0	0	0	0	0	0	0	0	0	0	0	0	0	0	0	0	0	0	0	0	0	0	0	0	0	0	0	0	0	0	0	0	0	0	0	0	0	0	0
b55a5be3b33c5c7441d7b223a7b098a0	Klebsiella pneumoniae strain ATCC 13883 16S ribosomal RNA, partial sequence	NR_119278.1	97.281	D_0__Bacteria;D_1__Proteobacteria;D_2__Gammaproteobacteria;D_3__Enterobacteriales;D_4__Enterobacteriaceae	0.998698	55	0.628931		0	0	0	0	0	0	0	0	0	0	0	0	0	0	0	0	0	0	0	0	0	0	0	0	0	0	0	0	0	0	0	0	0	0	0	0	0	0	0	0	0
17173729f957b846614b3c545524cbce	Acinetobacter sichuanensis strain WCHAc060041 16S ribosomal RNA, partial sequence	NR_171416.1	93.3535	D_0__Bacteria;D_1__Proteobacteria;D_2__Gammaproteobacteria	0.992722	55	0.628931		0	0	0	0	0	0	0	0	0	0	0	0	0	0	0	0	0	0	0	0	0	0	0	0	0	0	0	0	0	0	0	0	0	0	0	0	0	0	0	0	0
c3a407f868deaf404a7cfecaf3c2afd6	Lactobacillus dextrinicus strain JCM 5887 16S ribosomal RNA, partial sequence	NR_036861.1	93.787	D_0__Bacteria;D_1__Firmicutes;D_2__Bacilli;D_3__Lactobacillales;D_4__Enterococcaceae	0.785329	55	0.628931		0	0	0	0	0	0	0	0	0	0	0	0	0	0	0	0	0	0	0	0	0	0	0	0	0	0	0	0	0	0	0	0	0	0	0	0	0	0	0	0	0
85d19a6f0813b7a26f95bea7d6efff93	Bombella apis strain MRM1 16S ribosomal RNA, partial sequence	NR_157653.1	90.6061	D_0__Bacteria;D_1__Proteobacteria;D_2__Alphaproteobacteria	0.812455	55	0.628931		0	0	0	0	0	0	0	0	0	0	0	0	0	0	0	0	0	0	0	0	0	0	0	0	0	0	0	0	0	0	0	0	0	0	0	0	0	0	0	0	0
7e608f8ebb30327b7acf183b2caa2287	Rickettsia bellii strain RML369-C 16S ribosomal RNA, partial sequence	NR_074484.2	99.1045	D_0__Bacteria;D_1__Proteobacteria;D_2__Alphaproteobacteria;D_3__Rickettsiales;D_4__Rickettsiaceae;D_5__Rickettsia;Ambiguous_taxa	0.823848	55	0		0	0	0	0	0	0	0	0	0	0	0	0	0	0	0	0	0	0	0	0	0	0	0	0	0	0	0	0	0	0	0	0	0	0	0	0	0	0	0	0	0
239bb08d1d1f7e8862d95d63c40c906a	Gluconobacter frateurii strain LMG 1365 16S ribosomal RNA, partial sequence	NR_118193.1	96.6667	D_0__Bacteria;D_1__Proteobacteria;D_2__Alphaproteobacteria;D_3__Acetobacterales;D_4__Acetobacteraceae;D_5__uncultured;D_6__uncultured Acetobacteraceae bacterium	0.921149	55	0.628931		0	0	0	0	0	0	0	0	0	0	0	0	0	0	0	0	0	0	0	0	0	0	0	0	0	0	0	0	0	0	0	0	0	0	0	0	0	0	0	0	0
7c9b50d55c640cd89d0c067f45763b3c	Convivina intestini strain R-53105 16S ribosomal RNA, partial sequence	NR_136428.1	91.0979	D_0__Bacteria;D_1__Firmicutes;D_2__Bacilli;D_3__Lactobacillales;D_4__Leuconostocaceae;D_5__Leuconostoc	0.701845	55	0.628931		0	0	0	0	0	0	0	0	0	0	0	0	0	0	0	0	0	0	0	0	0	0	0	0	0	0	0	0	0	0	0	0	0	0	0	0	0	0	0	0	0
b67617cca1e0f7e47ff9f31684bcc9d8	Cosenzaea myxofaciens ATCC 19692 strain NCIMB 13273 16S ribosomal RNA, partial sequence	NR_043999.1	100	D_0__Bacteria;D_1__Proteobacteria;D_2__Gammaproteobacteria;D_3__Enterobacteriales;D_4__Enterobacteriaceae	0.996543	55	1.25786		0	0	0	0	0	0	0	0	0	0	0	0	0	0	16	0	0	0	0	0	0	0	0	0	0	0	0	0	0	0	0	0	0	0	0	0	0	0	0	0	0
502cd7ac9d1cc7a68ee56ef0c2b6f6d3	Bombella apis strain MRM1 16S ribosomal RNA, partial sequence	NR_157653.1	93.3131	D_0__Bacteria;D_1__Firmicutes;D_2__Bacilli;D_3__Lactobacillales	0.912363	54	0.628931		0	0	0	0	0	0	0	0	0	0	0	0	0	0	0	0	0	0	0	0	0	0	0	0	0	0	0	0	0	0	0	0	0	0	0	0	0	0	0	0	0
f4b2b2c7e3e2c291c969aa84a5465e3a	Salmonella enterica subsp. arizonae strain DSM 9386 16S ribosomal RNA, partial sequence	NR_116125.1	98.4985	D_0__Bacteria;D_1__Proteobacteria;D_2__Gammaproteobacteria;D_3__Enterobacteriales;D_4__Enterobacteriaceae	0.999989	54	1.25786		0	0	0	0	0	0	0	0	0	0	0	0	0	0	0	0	0	0	0	0	0	0	0	0	0	0	0	0	0	0	0	0	0	0	0	0	0	0	0	0	0
4181d8cf75542349323f6e61c1041490	Olsenella profusa DSM 13989 strain CCUG 45371 16S ribosomal RNA, partial sequence	NR_116939.1	90.4192	D_0__Bacteria;D_1__Actinobacteria;D_2__Coriobacteriia;D_3__Coriobacteriales;D_4__Atopobiaceae	0.766698	54	0.628931		0	0	0	0	0	0	0	0	0	0	54	0	0	0	0	0	0	0	0	0	0	0	0	0	0	0	0	0	0	0	0	0	0	0	0	0	0	0	0	0	0
844343fbf3c44941a00ebeefc03fbae6	Dysgonomonas hofstadii strain MX 1040 16S ribosomal RNA, partial sequence	NR_116958.1	95.4683	D_0__Bacteria;D_1__Bacteroidetes;D_2__Bacteroidia;D_3__Bacteroidales;D_4__Dysgonomonadaceae;D_5__Dysgonomonas;D_6__uncultured Bacteroidetes bacterium	0.868962	54	0.628931		0	0	0	0	0	0	0	0	0	0	0	0	0	0	0	0	0	0	0	0	0	0	0	0	0	0	0	0	0	0	0	0	0	0	0	0	0	0	0	0	0
8f0ff344d392c27d7d33b7236e711af4	Prevotella oryzae DSM 17970 strain JCM 13648 16S ribosomal RNA, partial sequence	NR_113227.1	93.2308	D_0__Bacteria;D_1__Bacteroidetes;D_2__Bacteroidia;D_3__Bacteroidales;D_4__Prevotellaceae	0.98078	54	1.25786		0	0	0	0	0	0	0	0	0	0	0	0	0	0	0	0	0	0	0	0	0	0	0	0	0	0	0	0	0	0	0	0	0	0	0	0	0	0	0	0	0
406eae89624c9b06e1551c40db9fa5b7	Acinetobacter piscicola strain LW15 16S ribosomal RNA, partial sequence	NR_159919.1	92.4471	D_0__Bacteria;D_1__Proteobacteria	0.981983	54	0.628931		0	0	0	0	0	0	0	0	0	0	0	0	0	0	0	0	0	0	0	0	0	0	0	0	0	0	0	0	0	0	0	0	0	0	0	0	0	0	0	0	0
95f6a18c3c2f3948095c1cc6712e1345	Bombella apis strain MRM1 16S ribosomal RNA, partial sequence	NR_157653.1	97.8788	D_0__Bacteria;D_1__Proteobacteria;D_2__Alphaproteobacteria;D_3__Acetobacterales;D_4__Acetobacteraceae	0.999953	54	1.25786		0	0	0	0	0	0	0	0	0	0	0	0	0	0	0	0	0	0	0	0	0	0	0	0	0	0	0	0	0	0	0	0	0	0	0	0	0	0	0	0	0
5c2e74e956b2a3dd99df51b7c9ffa538	Gluconacetobacter liquefaciens strain DSM 5603 16S ribosomal RNA, partial sequence	NR_118183.1	96.4286	D_0__Bacteria;D_1__Proteobacteria;D_2__Alphaproteobacteria;D_3__Acetobacterales;D_4__Acetobacteraceae	0.999895	54	0.628931		0	0	0	0	0	0	0	0	0	0	0	0	0	0	0	0	0	0	0	0	0	0	0	0	0	0	0	0	0	0	54	0	0	0	0	0	0	0	0	0	0
f3e0faa923353112ded485a32019a0d7	Chryseobacterium binzhouense strain lm2 16S ribosomal RNA, partial sequence	NR_170451.1	100	D_0__Bacteria;D_1__Bacteroidetes;D_2__Bacteroidia;D_3__Flavobacteriales;D_4__Weeksellaceae;D_5__Chryseobacterium	0.998844	54	0.628931		0	0	0	0	0	0	0	0	0	0	0	0	0	0	0	0	0	0	0	0	0	0	0	0	0	0	0	0	0	0	0	0	0	0	0	0	0	0	0	0	0
5960b81430fd892a624fe420e4745beb	Niabella drilacis strain E90 16S ribosomal RNA, partial sequence	NR_109744.1	93.3333	D_0__Bacteria;D_1__Bacteroidetes;D_2__Bacteroidia;D_3__Chitinophagales;D_4__Chitinophagaceae	0.997568	54	1.25786		0	0	0	0	0	0	0	0	0	0	0	0	0	0	0	0	0	0	0	0	0	0	0	0	0	0	0	0	0	0	0	0	0	0	0	0	0	0	0	0	0
6d7f2b9bc610d9bced255dac852f8093	Ignatzschineria larvae DSM 13226 strain L1/68 16S ribosomal RNA, partial sequence	NR_025382.1	95.7958	D_0__Bacteria;D_1__Proteobacteria;D_2__Gammaproteobacteria;D_3__Cardiobacteriales;D_4__Wohlfahrtiimonadaceae;D_5__Ignatzschineria;Ambiguous_taxa	0.997836	54	0.628931		0	0	0	0	0	0	0	0	0	0	0	0	0	0	0	0	0	0	0	0	0	0	0	0	0	0	0	0	0	0	0	0	0	0	0	0	0	0	0	0	0
40d1ed1f832a1f17354cc3630c42a813	Bacillus alcalophilus strain 1 16S ribosomal RNA, partial sequence	NR_036889.1	92.2388	D_0__Bacteria;D_1__Firmicutes;D_2__Bacilli;D_3__Lactobacillales;D_4__Enterococcaceae;D_5__Enterococcus;D_6__uncultured Enterococcus sp.	0.772243	53	0.628931		0	0	0	0	0	0	0	0	0	0	0	0	0	0	0	0	0	0	0	0	0	0	0	0	0	0	0	0	0	0	0	0	0	0	0	0	0	0	0	0	0
14845af08895c08b835fc844fd99876a	Lactobacillus ozensis DSM 23829 = JCM 17196 strain Mizu2-1 16S ribosomal RNA, partial sequence	NR_113194.1	94.6269	D_0__Bacteria;D_1__Firmicutes;D_2__Bacilli;D_3__Lactobacillales;D_4__Lactobacillaceae;D_5__Lactobacillus	0.937952	53	0.628931		0	0	0	0	0	0	0	0	0	0	0	0	0	0	0	0	0	0	0	0	0	0	0	0	0	0	0	0	0	0	0	0	0	0	0	0	0	0	0	0	0
90b6c5b1e20abe66d458f172015ac886	Marinobacterium marisflavi strain IMCC4074 16S ribosomal RNA, partial sequence	NR_125520.1	93.0931	D_0__Bacteria;D_1__Proteobacteria;D_2__Gammaproteobacteria	0.996542	53	0.628931		0	0	0	0	0	0	0	0	0	0	0	0	0	0	0	0	0	0	0	0	0	0	0	0	0	0	0	0	0	0	0	0	0	0	0	0	0	0	0	0	0
f4fc85e01e4430820e11ace19ba4558e	Proteus mirabilis strain ATCC 29906 16S ribosomal RNA, partial sequence	NR_114419.1	93.0931	D_0__Bacteria;D_1__Proteobacteria;D_2__Gammaproteobacteria;D_3__Enterobacteriales;D_4__Enterobacteriaceae;D_5__Proteus	0.895807	53	0.628931		0	0	0	0	0	0	0	0	0	0	0	0	0	0	0	0	0	0	0	0	0	0	0	0	0	0	0	0	0	0	0	0	0	0	0	0	0	0	0	0	0
6a6daa34aea79dc282ba406083f0d324	Lacticigenium naphtae strain MIC1-18 16S ribosomal RNA, partial sequence	NR_041685.1	96.7066	D_0__Bacteria;D_1__Firmicutes;D_2__Bacilli;D_3__Lactobacillales;D_4__Carnobacteriaceae	0.864263	52	1.25786		0	0	0	0	0	0	0	0	0	0	0	0	0	0	0	0	6	0	46	0	0	0	0	0	0	0	0	0	0	0	0	0	0	0	0	0	0	0	0	0	0
77f39252e4fbbbd1b3373affd606a720	Bifidobacterium scardovii strain CCUG 13008 A 16S ribosomal RNA, partial sequence	NR_025452.1	97.5976	D_0__Bacteria;D_1__Actinobacteria;D_2__Actinobacteria;D_3__Bifidobacteriales;D_4__Bifidobacteriaceae;D_5__Bifidobacterium	0.991525	52	1.88679		0	0	0	0	0	0	0	0	0	0	0	0	0	0	0	0	0	0	0	0	0	0	0	0	0	0	0	0	0	0	0	0	0	0	0	0	0	0	0	0	0
3479c87ee93469742d111d0a6c55b67c	Frischella perrara strain PEB0191 16S ribosomal RNA, complete sequence	NR_118490.1	96.3855	D_0__Bacteria;D_1__Proteobacteria;D_2__Gammaproteobacteria;D_3__Orbales;D_4__Orbaceae;D_5__Gilliamella	0.849984	52	0.628931		0	0	0	0	0	0	0	0	0	0	0	0	0	0	0	0	0	0	0	0	0	0	0	0	0	0	0	0	0	0	0	0	0	0	0	0	0	0	0	0	0
a85effb525502a0f59280cecee0ccfdc	Gluconobacter cerevisiae strain LMG 27748 16S ribosomal RNA, partial sequence	NR_117735.1	88.2883	D_0__Bacteria;D_1__Bacteroidetes;D_2__Bacteroidia;D_3__Bacteroidales	0.952333	52	0.628931		0	0	0	0	0	0	0	0	0	0	0	0	0	0	0	0	0	0	0	0	0	0	0	0	0	0	0	0	0	0	0	0	0	0	0	0	0	0	0	0	0
3618eb30e0aeb3ab48f031b14d5bfd5a	Pectobacterium aroidearum strain SCRI 109 16S ribosomal RNA, partial sequence	NR_159925.1	96.6967	D_0__Bacteria;D_1__Proteobacteria;D_2__Gammaproteobacteria;D_3__Enterobacteriales;D_4__Enterobacteriaceae	0.997325	52	0.628931		0	0	0	0	0	0	0	0	0	0	0	0	0	0	0	0	0	0	0	0	0	0	0	0	0	0	0	0	0	0	0	0	0	0	0	0	0	0	0	0	0
07aa4e5d84be66bc062f45c1940f0615	Bifidobacterium gallicum strain P6 16S ribosomal RNA, partial sequence	NR_037118.1	93.4524	D_0__Bacteria;D_1__Actinobacteria;D_2__Actinobacteria;D_3__Bifidobacteriales;D_4__Bifidobacteriaceae;D_5__Bifidobacterium	0.76797	52	0.628931		0	0	0	0	0	0	0	0	0	0	0	0	0	0	0	0	0	0	0	0	0	0	0	0	0	0	0	0	0	0	0	0	0	0	0	0	0	0	0	0	0
d2e7584d9c18d27fb62bb4fb6a1574d7	Kosakonia oryziphila strain REICA_142 16S ribosomal RNA, partial sequence	NR_125587.1	94.5946	D_0__Bacteria;D_1__Proteobacteria;D_2__Gammaproteobacteria;D_3__Orbales;D_4__Orbaceae;D_5__Gilliamella	0.720873	52	0.628931		0	0	0	0	0	0	0	0	0	0	0	0	0	0	0	0	0	0	0	0	0	0	0	0	0	0	0	0	0	0	0	0	0	0	0	0	0	0	0	0	0
be1f446b00272abf59ea486498ed52fd	Apibacter raozihei strain HY041 16S ribosomal RNA, partial sequence	NR_170498.1	92.1687	D_0__Bacteria;D_1__Bacteroidetes;D_2__Bacteroidia;D_3__Flavobacteriales;D_4__Flavobacteriaceae	0.977702	52	0		0	0	0	0	0	0	0	0	0	0	0	0	0	0	0	0	0	0	0	0	0	0	0	0	0	0	0	0	0	0	0	0	0	0	0	0	0	0	0	0	0
87592db3b17e6ba2ed8ef04a33936911	Lactobacillus gallinarum strain ATCC 33199 16S ribosomal RNA, partial sequence	NR_042111.1	92.1687	D_0__Bacteria;D_1__Actinobacteria;D_2__Coriobacteriia;D_3__Coriobacteriales;D_4__Atopobiaceae;D_5__Coriobacteriaceae UCG-002;D_6__uncultured bacterium	0.972209	52	0.628931		0	0	0	0	0	0	0	0	0	0	0	0	0	0	0	0	0	0	52	0	0	0	0	0	0	0	0	0	0	0	0	0	0	0	0	0	0	0	0	0	0
8b936b6d98e605c5feaf4532e82959c9	Lactobacillus nenjiangensis strain 11102 16S ribosomal RNA, partial sequence	NR_125563.1	93.1548	D_0__Bacteria;D_1__Firmicutes;D_2__Bacilli;D_3__Lactobacillales;D_4__Lactobacillaceae;D_5__Lactobacillus	0.725972	51	0.628931		0	0	0	0	0	0	0	0	0	0	0	0	0	0	0	0	0	0	0	0	0	0	0	0	0	0	0	0	0	0	0	0	0	0	0	0	0	0	0	0	0
c26cd0355dfafdced290b11ea3de2fea	Marinospirillum alkaliphilum strain Z4 16S ribosomal RNA, partial sequence	NR_028788.1	96.3855	D_0__Bacteria;D_1__Proteobacteria;D_2__Gammaproteobacteria;D_3__Oceanospirillales;D_4__Halomonadaceae;D_5__Carnimonas;D_6__uncultured bacterium	0.999431	51	0.628931		0	0	0	0	0	0	0	0	0	0	0	0	0	0	0	0	0	0	0	0	0	0	0	0	0	0	0	0	0	0	0	0	0	0	0	0	0	0	0	0	0
b9517580cf1deb4516ae018e67c4cc1c	Prevotella bryantii B14 16S ribosomal RNA, partial sequence	NR_028866.1	92.4051	D_0__Bacteria;D_1__Bacteroidetes;D_2__Bacteroidia;D_3__Bacteroidales	0.945859	51	0.628931		0	0	0	0	0	0	0	0	0	0	0	0	0	0	0	0	0	0	0	0	0	0	0	0	0	0	0	0	0	0	0	0	0	0	0	0	0	0	0	0	0
5685a1e542f731db6935914b08f9a0fc	Larsenimonas suaedae strain ST307 16S ribosomal RNA, partial sequence	NR_151924.1	95.7958	D_0__Bacteria;D_1__Proteobacteria;D_2__Gammaproteobacteria;D_3__Oceanospirillales;D_4__Halomonadaceae;D_5__Carnimonas;D_6__uncultured bacterium	0.990626	51	0.628931		0	0	0	0	0	0	0	0	0	0	0	0	0	0	0	0	0	0	0	0	0	0	0	0	0	0	0	0	0	0	0	0	0	0	0	0	0	0	0	0	0
bfebd8188c129ebad24f78432a321e28	Leuconostoc citreum strain ATCC 49370 16S ribosomal RNA, partial sequence	NR_041727.1	92.2388	D_0__Bacteria;D_1__Firmicutes;D_2__Bacilli;D_3__Lactobacillales;D_4__Leuconostocaceae;D_5__Leuconostoc	0.768247	51	0.628931		0	0	0	0	0	0	0	0	0	0	0	0	0	0	0	0	0	0	0	0	0	0	0	0	0	0	0	0	0	0	0	0	0	0	0	0	0	0	0	0	0
396348463020fe9f93d1fcd1abe33d17	Marinomonas hwangdonensis strain HDW-15 16S ribosomal RNA, partial sequence	NR_109448.1	92.145	D_0__Bacteria;D_1__Proteobacteria;D_2__Gammaproteobacteria	0.944313	51	0.628931		0	0	0	0	0	0	0	0	0	0	0	0	0	0	0	0	0	0	0	0	0	0	0	0	0	0	0	0	0	0	0	0	0	0	0	0	0	0	0	0	0
ae4efad5443d2823c3c8acfa62c7c21f	Bifidobacterium merycicum strain JCM 8219 16S ribosomal RNA, partial sequence	NR_115643.1	91.9162	D_0__Bacteria;D_1__Actinobacteria;D_2__Actinobacteria;D_3__Bifidobacteriales;D_4__Bifidobacteriaceae	0.756809	51	0.628931		0	0	0	0	0	0	0	0	0	0	0	0	0	0	0	0	0	0	0	0	0	0	0	0	0	0	0	0	0	0	0	0	0	0	0	0	0	0	0	0	0
99c9bde27c1b5b9ad6273d61c7c1f820	Psychrobacter aestuarii strain SC35 16S ribosomal RNA, partial sequence	NR_116520.1	91.5916	D_0__Bacteria;D_1__Proteobacteria;D_2__Gammaproteobacteria	0.999909	50	0.628931		0	0	0	0	0	0	0	0	0	0	0	0	0	0	0	0	0	0	0	0	0	0	0	0	0	0	0	0	0	0	0	0	0	0	0	0	0	0	0	0	0
8c2bf3622439d6d86078aca43d66c7ac	Lactobacillus bombi strain BTLCH M1/2 16S ribosomal RNA, partial sequence	NR_134065.1	97.6048	D_0__Bacteria;D_1__Firmicutes;D_2__Bacilli;D_3__Lactobacillales;D_4__Lactobacillaceae;D_5__Lactobacillus	0.997609	50	0.628931		0	0	0	0	0	0	0	0	0	0	0	0	0	0	0	0	0	0	0	0	0	0	0	0	0	0	0	0	0	0	0	0	0	0	0	0	0	0	0	0	0
a870994936d42ba17bb15adda3801b44	Pantoea septica strain LMG 5345 16S ribosomal RNA, partial sequence	NR_116752.1	99.0991	D_0__Bacteria;D_1__Proteobacteria;D_2__Gammaproteobacteria;D_3__Enterobacteriales;D_4__Enterobacteriaceae	0.999971	50	0.628931		0	0	0	0	0	0	0	0	0	0	0	0	0	0	0	0	0	0	0	0	0	0	0	0	0	0	0	0	0	0	0	0	0	0	0	0	0	0	0	0	0
824f8a4283464488b28d908f17b8053f	Bacteroides zoogleoformans strain JCM 16136 16S ribosomal RNA, partial sequence	NR_113353.1	86.5269	D_0__Bacteria;D_1__Bacteroidetes;D_2__Bacteroidia;D_3__Bacteroidales	0.777787	50	0.628931		0	0	0	0	0	0	0	0	0	0	0	0	0	0	0	0	0	0	0	0	0	0	0	0	0	0	0	0	0	0	0	0	0	0	0	0	0	0	0	0	0
c874f844fbcd7e8ba80a932066143ad1	Bartonella apis strain PEB0122 16S ribosomal RNA, partial sequence	NR_147774.1	90.8012	D_0__Bacteria;D_1__Proteobacteria;D_2__Alphaproteobacteria	0.884164	50	0.628931		0	0	0	0	0	0	0	0	0	0	0	0	0	0	0	0	0	0	0	0	0	0	0	0	0	0	0	0	0	0	0	0	0	0	0	0	0	0	0	0	0
e02ff1a725c78021b3d820a027bf80ae	Leuconostoc rapi strain LMG 27676 16S ribosomal RNA, partial sequence	NR_136799.1	91.9643	D_0__Bacteria	1	50	0.628931		0	0	0	0	0	0	0	0	0	0	0	0	0	0	0	0	0	0	0	0	0	0	0	0	0	0	0	0	0	0	0	0	0	0	0	0	0	0	0	0	0
5ed2715c1d03337ae0114c1f4e4a047d	Streptococcus devriesei strain CCUG 47155 16S ribosomal RNA, partial sequence	NR_029015.1	95.509	D_0__Bacteria;D_1__Firmicutes;D_2__Bacilli;D_3__Lactobacillales;D_4__Streptococcaceae	0.71674	50	0.628931		0	0	0	0	0	0	0	0	0	0	0	0	0	0	0	0	0	0	0	0	0	0	0	0	0	0	0	0	0	0	0	0	0	0	0	0	0	0	0	0	0
f0dafd4a63a44e249a418b6e03d00aab	Apibacter adventoris strain wkB301 16S ribosomal RNA, complete sequence	NR_148773.1	89.9408	D_0__Bacteria	1	50	0.628931		0	0	0	0	0	0	0	0	0	0	0	0	0	0	0	0	0	0	0	0	0	0	0	0	0	0	0	0	0	0	0	0	0	0	0	0	0	0	0	0	0
d73fba705ded9ca6c44043af867a9a14	Asaia platycodi JCM 25414 strain T-683 16S ribosomal RNA, partial sequence	NR_112879.1	97.3134	D_0__Bacteria;D_1__Proteobacteria;D_2__Alphaproteobacteria;D_3__Acetobacterales;D_4__Acetobacteraceae	0.999224	50	1.88679		0	0	0	0	0	0	0	0	0	0	0	0	0	0	0	0	0	0	0	0	0	0	0	0	0	0	0	0	0	0	0	0	0	0	0	0	0	0	0	0	0
90b8dc2e9e61abef43d9236232ec4cd2	Atopobium vaginae DSM 15829 16S ribosomal RNA, partial sequence	NR_117757.1	97.561	D_0__Bacteria;D_1__Actinobacteria;D_2__Coriobacteriia;D_3__Coriobacteriales;D_4__Atopobiaceae;D_5__Atopobium	0.999463	49	1.88679		0	0	0	0	0	0	0	0	0	0	0	0	0	0	0	0	0	0	0	0	0	0	0	0	0	0	0	0	0	0	0	0	0	0	0	0	0	0	0	0	0
cee987b000bb7958841c6d0bf2796527	Acetobacter okinawensis JCM 25146 strain 1-35 16S ribosomal RNA, partial sequence	NR_113546.1	93.3934	D_0__Bacteria;D_1__Proteobacteria;D_2__Alphaproteobacteria;D_3__Acetobacterales;D_4__Acetobacteraceae	0.781208	49	0.628931		0	0	0	0	0	0	0	0	0	0	0	0	0	0	0	0	0	0	0	0	0	0	0	0	0	0	0	0	0	0	0	0	0	0	0	0	0	0	0	0	0
9f34aae963f473f88f574bd78cef9708	Snodgrassella alvi wkB2 16S ribosomal RNA, complete sequence	NR_118404.2	96.988	D_0__Bacteria;D_1__Proteobacteria;D_2__Gammaproteobacteria;D_3__Betaproteobacteriales;D_4__Neisseriaceae;D_5__Snodgrassella;D_6__uncultured Neisseriaceae bacterium	0.767981	49	0.628931		0	0	0	0	0	0	0	0	0	0	0	0	0	0	0	0	0	0	0	0	0	0	0	0	0	0	0	0	0	0	0	0	0	0	0	0	0	0	0	0	0
42bc60a592588b236bc230589abcd898	Carnimonas nigrificans strain CTCBS 1 16S ribosomal RNA, partial sequence	NR_029342.1	96.6867	D_0__Bacteria;D_1__Proteobacteria;D_2__Gammaproteobacteria;D_3__Oceanospirillales;D_4__Halomonadaceae;D_5__Carnimonas;D_6__uncultured bacterium	0.983034	49	0.628931		0	0	0	0	0	0	0	0	0	0	0	0	0	0	0	0	0	0	0	0	0	0	0	0	0	0	0	0	0	0	0	0	0	0	0	0	0	0	0	0	0
c4b43b76c1987dc9b3b7a9ab57f5d670	Olsenella profusa DSM 13989 strain CCUG 45371 16S ribosomal RNA, partial sequence	NR_116939.1	98.1707	D_0__Bacteria;D_1__Actinobacteria;D_2__Coriobacteriia;D_3__Coriobacteriales;D_4__Atopobiaceae;D_5__Olsenella	0.985718	49	0.628931		0	0	0	0	0	0	0	0	0	0	0	0	0	0	0	0	0	0	0	0	0	0	0	0	0	0	0	0	0	0	0	0	0	0	0	0	0	0	0	0	0
d1f9d6d0b64edb321c543c009b0f24eb	Lactobacillus ceti strain 142-2 16S ribosomal RNA, partial sequence	NR_042539.1	95.8333	D_0__Bacteria;D_1__Firmicutes;D_2__Bacilli;D_3__Lactobacillales;D_4__Lactobacillaceae;D_5__Lactobacillus	0.93531	49	0.628931		0	0	0	0	0	0	0	0	0	0	0	0	0	0	0	0	0	0	0	0	0	0	0	0	0	0	0	0	0	0	0	0	0	0	0	0	0	0	0	0	0
c9e849233fcfaea518efd544572b8d7e	Snodgrassella alvi wkB2 16S ribosomal RNA, complete sequence	NR_118404.2	95.4683	D_0__Bacteria;D_1__Proteobacteria;D_2__Gammaproteobacteria;D_3__Betaproteobacteriales;D_4__Neisseriaceae	0.999602	49	0.628931		0	0	0	0	0	0	0	0	0	0	0	0	0	0	0	0	0	0	0	0	0	0	0	0	0	0	0	0	0	0	0	0	0	0	0	0	0	0	0	0	0
71c762d5cf6b81526636aa02f30bacfd	Neokomagataea thailandica NBRC 106555 strain BCC 25710 16S ribosomal RNA, partial sequence	NR_112958.1	98.1818	D_0__Bacteria;D_1__Proteobacteria;D_2__Alphaproteobacteria;D_3__Acetobacterales;D_4__Acetobacteraceae;D_5__uncultured;D_6__uncultured Acetobacteraceae bacterium	0.992375	49	0.628931		0	0	0	0	0	0	0	0	0	0	0	0	0	0	0	0	0	0	0	0	0	0	0	0	0	0	0	0	0	0	0	0	0	0	0	0	0	0	0	0	0
5b3252f2adab175e6591128ce48c069b	Klebsiella variicola strain F2R9 16S ribosomal RNA, partial sequence	NR_025635.1	94.8949	D_0__Bacteria;D_1__Proteobacteria;D_2__Gammaproteobacteria;D_3__Enterobacteriales;D_4__Enterobacteriaceae	0.859417	49	0.628931		0	0	0	0	0	0	0	0	0	0	0	0	0	0	0	0	0	0	0	0	0	0	0	0	0	0	0	0	0	0	0	0	0	0	0	0	0	0	0	0	0
8083c6e14dc822edb011bcb859101a24	Ignatzschineria larvae DSM 13226 strain L1/68 16S ribosomal RNA, partial sequence	NR_025382.1	95.7831	D_0__Bacteria;D_1__Proteobacteria;D_2__Gammaproteobacteria;D_3__Cardiobacteriales;D_4__Wohlfahrtiimonadaceae;D_5__Ignatzschineria;Ambiguous_taxa	0.999674	49	0.628931		0	0	0	0	0	0	0	0	0	0	0	0	0	0	0	0	0	0	0	0	0	0	0	0	0	0	0	0	0	0	0	0	0	0	0	0	0	0	0	0	0
d76a8dddd6e062c3d09ab037208a474c	Blautia glucerasea strain JCM 17039 16S ribosomal RNA, partial sequence	NR_113231.1	94.3114	D_0__Bacteria;D_1__Firmicutes;D_2__Clostridia;D_3__Clostridiales;D_4__Lachnospiraceae	0.998453	48	1.88679		0	0	0	0	0	0	0	0	0	0	0	0	0	0	0	0	0	0	0	0	0	0	0	0	0	0	0	0	0	0	0	0	0	0	0	0	0	0	0	0	0
cd36ac48dcddfcc2a944c188b7c27fb8	Neokomagataea tanensis NBRC 106556 strain BCC 25711 16S ribosomal RNA, partial sequence	NR_112959.1	99.3939	D_0__Bacteria;D_1__Proteobacteria;D_2__Alphaproteobacteria;D_3__Acetobacterales;D_4__Acetobacteraceae;D_5__Gluconobacter	0.780288	48	0.628931		0	0	0	0	0	0	0	0	0	0	0	0	0	0	0	0	0	0	0	0	0	0	0	0	0	0	0	0	0	0	0	0	0	0	0	0	0	0	0	0	0
a7e69da1c87b9b4ea3036272681fadf0	Apibacter adventoris strain wkB301 16S ribosomal RNA, complete sequence	NR_148773.1	89.5833	D_0__Bacteria	1	48	0.628931		0	0	0	0	0	0	0	0	0	0	0	0	0	0	0	0	0	0	0	0	0	0	0	0	0	0	0	0	0	0	0	0	0	0	0	0	0	0	0	0	0
c3f3103661ca34631add569443c9942d	[Erwinia] teleogrylli strain SCU-B244 16S ribosomal RNA, partial sequence	NR_144582.1	96.1078	D_0__Bacteria;D_1__Proteobacteria;D_2__Gammaproteobacteria;D_3__Enterobacteriales;D_4__Enterobacteriaceae	0.989258	48	0.628931		0	0	0	0	0	0	0	0	0	0	0	0	0	0	0	0	0	0	0	0	0	0	0	0	0	0	0	0	0	0	0	0	0	0	0	0	0	0	0	0	0
b54a9ccb1cde2bfe4a6f46867dbbb747	Aeromonas australiensis strain 266 16S ribosomal RNA, partial sequence	NR_108872.1	99.6988	D_0__Bacteria;D_1__Proteobacteria;D_2__Gammaproteobacteria;D_3__Aeromonadales;D_4__Aeromonadaceae;D_5__Aeromonas	1	48	1.25786		0	0	0	0	0	0	0	0	0	0	0	0	0	0	0	0	0	0	0	0	0	0	0	0	0	0	0	0	0	0	0	0	0	0	0	0	0	0	0	0	0
d28b5ffca8338d388c12edafc03186e9	Gluconobacter frateurii strain LMG 1365 16S ribosomal RNA, partial sequence	NR_118193.1	90.9639	D_0__Bacteria;D_1__Proteobacteria;D_2__Alphaproteobacteria;D_3__Acetobacterales;D_4__Acetobacteraceae	0.802897	48	1.25786		0	0	20	0	0	0	0	0	0	0	0	0	0	0	0	0	0	0	0	0	0	0	0	0	0	0	0	0	0	0	0	0	0	0	0	0	0	0	0	0	0
be6e065cdce0b936d5dcad6d6ced018d	Tissierella creatinini strain DSM 9508 16S ribosomal RNA, partial sequence	NR_117155.1	94.2771	D_0__Bacteria;D_1__Firmicutes;D_2__Clostridia;D_3__Clostridiales;D_4__Family XI;D_5__Tissierella	0.930431	48	0.628931		0	0	0	0	0	0	0	0	0	0	0	0	0	0	0	0	0	0	0	0	0	0	0	0	0	0	0	0	0	0	0	0	0	0	0	0	0	0	0	0	0
f7c32266463a76d4c895be7fa31545b3	Salinivibrio proteolyticus strain DV 16S ribosomal RNA, partial sequence	NR_028703.1	91.2651	D_0__Bacteria;D_1__Proteobacteria;D_2__Gammaproteobacteria	0.998363	48	0.628931		0	0	0	0	0	0	0	0	0	0	0	0	0	0	0	0	0	0	0	0	0	0	0	0	0	0	0	0	0	0	0	0	0	0	0	0	0	0	0	0	0
51cc7ee001e98d5549219db20da7fbc6	Chitinolyticbacter meiyuanensis strain SYBC-H1 16S ribosomal RNA, partial sequence	NR_117420.1	90.0302	D_0__Bacteria;D_1__Proteobacteria;D_2__Gammaproteobacteria;D_3__Betaproteobacteriales	0.730458	48	0.628931		0	0	0	0	0	0	0	0	0	0	0	0	0	0	0	0	0	0	0	0	0	0	0	0	0	0	0	0	0	0	0	0	0	0	0	0	0	0	0	0	0
1bb7b0656284efb4df37d7187b2784fc	Stenotrophomonas maltophilia strain ATCC 13637 16S ribosomal RNA, partial sequence	NR_112030.1	100	D_0__Bacteria;D_1__Proteobacteria;D_2__Gammaproteobacteria;D_3__Xanthomonadales;D_4__Xanthomonadaceae;D_5__Stenotrophomonas	0.996084	48	1.88679		0	0	0	0	0	0	0	0	0	0	0	0	0	13	0	0	0	0	0	0	0	0	0	0	0	0	0	0	0	0	0	0	0	0	0	0	0	0	0	0	0
43cfae97958b7ceba4174b5c4c573d3c	Syntrophomonas cellicola strain 19J-3 16S ribosomal RNA, partial sequence	NR_125510.1	89.2537	D_0__Bacteria;D_1__Proteobacteria;D_2__Gammaproteobacteria	0.928831	48	2.51572		0	0	0	0	0	0	0	0	0	0	0	0	0	0	0	0	0	0	0	0	0	0	0	0	0	0	0	0	0	0	0	0	0	0	0	0	0	0	0	0	0
75c1364560b7305f1c3fe2b404cbe1c8	Lactobacillus iners strain DSM 13335 16S ribosomal RNA gene, partial sequence	NR_036982.1	95.2096	D_0__Bacteria;D_1__Firmicutes;D_2__Bacilli;D_3__Lactobacillales;D_4__Lactobacillaceae;D_5__Lactobacillus	0.730496	48	0.628931		0	0	0	0	0	0	0	0	0	0	0	0	0	0	0	0	0	0	0	0	0	0	0	0	0	0	0	0	0	0	0	0	0	0	0	0	0	0	0	0	0
d52c90fd0b0bfc5df58b825ba831cc4d	Desulfovibrio africanus subsp. uniflagellum strain SR-1 16S ribosomal RNA, partial sequence	NR_122091.1	87.9518	D_0__Bacteria	1	48	0.628931		0	0	0	0	0	0	0	0	0	0	0	0	0	0	0	0	0	0	0	0	0	0	0	0	0	0	0	0	0	0	0	0	0	0	0	0	0	0	0	0	0
23254200b8343d06c7dfac27108b7741	Stenoxybacter acetivorans strain TAM-DN1 16S ribosomal RNA, partial sequence	NR_044180.1	95.4955	D_0__Bacteria;D_1__Proteobacteria;D_2__Gammaproteobacteria;D_3__Betaproteobacteriales;D_4__Neisseriaceae;D_5__Snodgrassella	0.745505	48	0.628931		0	0	0	0	0	0	0	0	0	0	0	0	0	0	0	0	0	0	0	0	0	0	0	0	0	0	0	0	0	0	0	0	0	0	0	0	0	0	0	0	0
40c9d6086354786795284f40dc2e131e	Carnimonas nigrificans strain CTCBS 1 16S ribosomal RNA, partial sequence	NR_029342.1	96.3855	D_0__Bacteria;D_1__Proteobacteria;D_2__Gammaproteobacteria;D_3__Oceanospirillales;D_4__Halomonadaceae;D_5__Carnimonas;D_6__uncultured bacterium	0.991949	48	1.88679		0	0	0	0	9	0	0	0	0	0	0	0	0	15	0	0	0	0	0	0	0	0	0	0	0	0	0	0	0	0	0	0	0	0	0	0	0	0	0	0	0
35230b9c6fa7150cff925471468dee33	Lactobacillus aviarius subsp. araffinosus strain LMG 23560 16S ribosomal RNA, partial sequence	NR_104979.1	96.7066	D_0__Bacteria;D_1__Firmicutes;D_2__Bacilli;D_3__Lactobacillales;D_4__Lactobacillaceae;D_5__Lactobacillus	0.991887	48	0.628931		0	0	0	0	0	0	0	0	0	0	0	0	0	0	0	0	0	0	0	0	0	0	0	0	0	48	0	0	0	0	0	0	0	0	0	0	0	0	0	0	0
51e85c6ace6973078dc7f672e0d15f73	Acetobacter peroxydans strain JCM 25077 16S ribosomal RNA, partial sequence	NR_113554.1	92.0973	D_0__Bacteria;D_1__Proteobacteria	0.993316	47	0.628931		0	0	0	0	0	0	0	0	0	0	0	0	0	0	0	0	0	0	0	0	0	0	0	0	0	0	0	0	0	0	0	0	0	0	0	0	0	0	0	0	0
bc0d87ebeefe1e77e87a62584db67240	Alysiella filiformis strain NBRC 102454 16S ribosomal RNA, partial sequence	NR_114098.1	89.5522	D_0__Bacteria;D_1__Proteobacteria	0.981048	47	0.628931		0	0	0	0	0	0	0	0	0	0	0	0	0	0	0	0	0	0	0	0	0	0	0	0	0	0	0	0	0	0	0	0	0	0	0	0	0	0	0	0	0
f8ed30bd241c6a6cab10054a962a701d	Carnimonas nigrificans strain CTCBS 1 16S ribosomal RNA, partial sequence	NR_029342.1	95.4955	D_0__Bacteria;D_1__Proteobacteria;D_2__Gammaproteobacteria;D_3__Oceanospirillales;D_4__Halomonadaceae;D_5__Carnimonas;D_6__uncultured bacterium	0.812057	47	1.25786		0	0	0	0	0	0	0	0	0	0	0	0	0	0	0	0	0	0	0	0	0	0	0	0	0	0	0	0	0	0	0	0	0	0	0	0	0	0	0	0	0
ec3c1d513334ccf95476755f32c9b169	Pseudomonas paralactis strain DSM 29164 16S ribosomal RNA, partial sequence	NR_156987.1	100	D_0__Bacteria;D_1__Proteobacteria;D_2__Gammaproteobacteria;D_3__Pseudomonadales;D_4__Pseudomonadaceae;D_5__Pseudomonas	0.999989	47	0.628931		0	0	0	0	0	0	0	0	0	0	0	0	0	0	0	0	0	0	0	0	0	0	0	0	0	0	0	0	0	0	0	0	0	0	0	0	0	0	0	0	0
d924cc695b22985ea96e24eb0c3fa460	Marinomonas blandensis strain MED121 16S ribosomal RNA, complete sequence	NR_153747.1	91.5663	D_0__Bacteria;D_1__Proteobacteria;D_2__Gammaproteobacteria	0.988558	47	0.628931		0	0	0	0	0	0	0	0	0	0	0	0	0	0	0	0	0	0	0	0	0	0	0	0	0	0	0	0	0	0	0	0	0	0	0	0	0	0	0	0	0
f3a6face397c959020c89e3c06ae8b1a	Acetobacter okinawensis JCM 25146 strain 1-35 16S ribosomal RNA, partial sequence	NR_113546.1	96.4072	D_0__Bacteria;D_1__Proteobacteria;D_2__Alphaproteobacteria;D_3__Acetobacterales;D_4__Acetobacteraceae	0.998789	47	0.628931		0	0	0	0	0	0	0	0	0	0	0	0	0	0	0	0	0	0	0	0	0	0	0	0	0	0	0	0	0	0	0	0	0	0	0	0	0	0	0	0	0
fe2d50665a9180dd85a67ca6ee5fb207	Apibacter adventoris strain wkB301 16S ribosomal RNA, complete sequence	NR_148773.1	92.1212	D_0__Bacteria;D_1__Bacteroidetes;D_2__Bacteroidia;D_3__Flavobacteriales	0.976326	47	1.25786		0	0	0	0	0	0	0	0	0	0	0	0	0	0	0	0	0	0	0	0	0	0	0	0	0	0	0	0	0	0	0	0	0	0	0	0	0	0	0	0	0
0bd7cca24ec072d37add8741c27bfdae	Marinospirillum alkaliphilum strain Z4 16S ribosomal RNA, partial sequence	NR_028788.1	96.6867	D_0__Bacteria;D_1__Proteobacteria;D_2__Gammaproteobacteria;D_3__Oceanospirillales;D_4__Halomonadaceae;D_5__Carnimonas;D_6__uncultured bacterium	0.998082	46	0.628931		0	0	0	0	0	0	0	0	0	0	0	0	0	0	0	0	0	0	0	0	0	0	0	0	0	0	0	0	0	0	0	0	0	0	0	0	0	0	0	0	0
e892ed09ff1652c6a353eb01dd1fd4e4	Snodgrassella alvi wkB2 16S ribosomal RNA, complete sequence	NR_118404.2	97.281	D_0__Bacteria;D_1__Proteobacteria;D_2__Gammaproteobacteria;D_3__Betaproteobacteriales;D_4__Neisseriaceae	0.999905	46	0.628931		0	0	0	0	0	0	0	0	0	0	0	0	0	0	0	0	0	0	0	46	0	0	0	0	0	0	0	0	0	0	0	0	0	0	0	0	0	0	0	0	0
23d66b43a824eee2bfc1614058acede9	Aeromonas schubertii strain ATCC 43700 16S ribosomal RNA, partial sequence	NR_119043.1	90.9366	D_0__Bacteria;D_1__Proteobacteria;D_2__Gammaproteobacteria;D_3__Enterobacteriales;D_4__Enterobacteriaceae	0.831231	46	0.628931		0	0	0	0	0	0	0	0	0	0	0	0	0	0	0	0	0	0	0	0	0	0	0	0	0	0	0	0	0	0	0	0	0	0	0	0	0	0	0	0	0
e6e80f503cadcadf4b8228536655e48b	Yokenella regensburgei strain CIP 105435 16S ribosomal RNA, partial sequence	NR_104934.1	100	D_0__Bacteria;D_1__Proteobacteria;D_2__Gammaproteobacteria;D_3__Enterobacteriales;D_4__Enterobacteriaceae	0.999999	46	0.628931		0	0	0	0	0	0	0	0	0	0	0	0	0	0	0	0	0	0	0	0	0	0	0	0	0	0	0	0	0	0	0	0	0	0	0	0	0	0	0	0	0
90e41b3ef48487f86e50aeed7932c9fa	Carnimonas nigrificans strain CTCBS 1 16S ribosomal RNA, partial sequence	NR_029342.1	96.6867	D_0__Bacteria;D_1__Proteobacteria;D_2__Gammaproteobacteria;D_3__Oceanospirillales;D_4__Halomonadaceae;D_5__Carnimonas;D_6__uncultured bacterium	0.994866	46	0.628931		0	0	0	0	0	0	0	0	0	0	0	0	0	0	0	0	0	0	0	0	0	0	0	0	0	0	0	0	0	0	0	0	0	0	0	0	0	0	0	0	0
6130c9304d22a296f4d6f40b6476a294	Clostridium chartatabidum strain 163 16S ribosomal RNA, partial sequence	NR_029239.3	97.8852	D_0__Bacteria;D_1__Firmicutes;D_2__Clostridia;D_3__Clostridiales;D_4__Clostridiaceae 1;D_5__Clostridium sensu stricto 1;Ambiguous_taxa	0.762077	46	1.25786		0	0	0	0	0	0	0	0	0	0	0	0	0	0	0	0	0	0	0	0	0	0	0	0	0	0	0	0	0	0	0	0	0	0	0	0	0	0	0	0	0
f8b00860f3276df22821454c4b53773e	Citrobacter gillenii strain CDC 4693-86 16S ribosomal RNA, partial sequence	NR_041697.1	99.6979	D_0__Bacteria;D_1__Proteobacteria;D_2__Gammaproteobacteria;D_3__Enterobacteriales;D_4__Enterobacteriaceae	0.999998	46	0.628931		0	0	0	0	0	0	0	0	0	0	0	0	0	0	0	0	0	0	0	0	0	0	0	0	0	0	0	0	0	0	0	0	0	0	0	0	0	0	0	0	0
80b2e4afa4d09e9c38426b3741fa35a6	Leuconostoc citreum strain ATCC 49370 16S ribosomal RNA, partial sequence	NR_041727.1	100	D_0__Bacteria;D_1__Firmicutes;D_2__Bacilli;D_3__Lactobacillales;D_4__Leuconostocaceae;D_5__Leuconostoc	1	46	0.628931		0	0	0	0	0	0	0	0	0	0	0	0	0	0	0	0	0	0	0	0	0	0	0	0	0	0	0	0	0	0	0	0	0	0	0	0	0	0	0	0	0
f21550b4d2f29978347e26e11177c614	Larsenimonas suaedae strain ST307 16S ribosomal RNA, partial sequence	NR_151924.1	94.6108	D_0__Bacteria;D_1__Proteobacteria;D_2__Gammaproteobacteria;D_3__Oceanospirillales;D_4__Halomonadaceae;D_5__Carnimonas;D_6__uncultured bacterium	0.895865	46	0.628931		0	0	0	0	0	0	0	0	0	0	0	0	0	0	0	0	0	0	0	0	0	0	0	0	0	0	0	0	0	0	0	0	0	0	0	0	0	0	0	0	0
93cc8b90b065f0ebd742484d7322d59e	Lactobacillus ceti strain 142-2 16S ribosomal RNA, partial sequence	NR_042539.1	96.0961	D_0__Bacteria;D_1__Firmicutes;D_2__Bacilli;D_3__Lactobacillales;D_4__Lactobacillaceae;D_5__Lactobacillus	0.899389	46	0.628931		0	0	0	0	0	0	0	0	0	0	0	0	0	0	0	0	0	0	0	0	0	0	0	0	0	0	0	0	0	0	46	0	0	0	0	0	0	0	0	0	0
51a0057195fda4fa5f4375b1897aa819	Acetobacter peroxydans strain JCM 25077 16S ribosomal RNA, partial sequence	NR_113554.1	92.4012	D_0__Bacteria;D_1__Proteobacteria;D_2__Gammaproteobacteria;D_3__Xanthomonadales;D_4__Xanthomonadaceae	0.783946	46	0.628931		0	0	0	0	0	0	0	0	0	0	0	0	0	0	0	0	0	0	0	0	0	0	0	0	0	0	0	0	0	0	0	0	0	0	0	0	0	0	0	0	0
9a07da6216944b6f2c7d100cae94775c	Acinetobacter movanagherensis strain Movanagher 4 16S ribosomal RNA, partial sequence	NR_145841.1	93.7126	D_0__Bacteria;D_1__Proteobacteria;D_2__Gammaproteobacteria;D_3__Pseudomonadales;D_4__Moraxellaceae;D_5__Acinetobacter	0.866051	45	0.628931		0	0	0	0	0	0	0	0	0	0	0	0	0	0	0	0	0	0	0	0	0	0	0	0	0	0	0	0	0	0	0	0	0	0	0	0	0	0	0	0	0
7e326816a5ef0c99c3b1689bb96e971d	Serratia rubidaea strain DSM 4480 16S ribosomal RNA, partial sequence	NR_114716.1	95.1807	D_0__Bacteria;D_1__Proteobacteria;D_2__Gammaproteobacteria;D_3__Enterobacteriales;D_4__Enterobacteriaceae	0.776081	45	0.628931		0	0	0	0	0	0	0	0	0	0	0	0	0	0	0	0	0	0	0	0	0	0	0	0	0	0	0	0	0	0	0	0	0	0	0	0	0	0	0	0	45
a11ab76e4fde8a1021fa42fd1d2304f9	Bifidobacterium commune strain H23-83 16S ribosomal RNA, partial sequence	NR_136422.1	98.494	D_0__Bacteria;D_1__Actinobacteria;D_2__Actinobacteria;D_3__Bifidobacteriales;D_4__Bifidobacteriaceae;D_5__Bifidobacterium	0.997453	45	0.628931		0	0	0	0	0	0	0	0	0	0	0	0	0	0	0	0	0	0	0	0	0	0	0	0	0	0	0	0	0	0	0	0	0	0	0	0	0	0	0	0	45
e8643939ea6fc6eef2447b31b9489da5	Fructobacillus durionis strain D-24 16S ribosomal RNA, partial sequence	NR_042285.1	97.0149	D_0__Bacteria;D_1__Firmicutes;D_2__Bacilli;D_3__Lactobacillales;D_4__Leuconostocaceae;D_5__Fructobacillus;Ambiguous_taxa	0.999557	45	0.628931		0	0	0	0	0	0	0	0	0	0	0	0	0	0	0	0	0	45	0	0	0	0	0	0	0	0	0	0	0	0	0	0	0	0	0	0	0	0	0	0	0
228f4408159cfabe39c692488da0de72	Marinospirillum alkaliphilum strain Z4 16S ribosomal RNA, partial sequence	NR_028788.1	94.864	D_0__Bacteria;D_1__Proteobacteria;D_2__Gammaproteobacteria	0.999978	45	0.628931		0	0	0	0	0	0	0	0	0	0	0	0	0	0	0	0	0	0	0	0	0	0	0	0	0	0	0	0	0	0	0	0	0	0	0	0	0	0	0	0	0
a4e89bf76e5e0bdc5180e32551ead57e	Shewanella algicola strain ST-6 16S ribosomal RNA, partial sequence	NR_149298.1	92.2156	D_0__Bacteria;D_1__Proteobacteria;D_2__Gammaproteobacteria;D_3__Enterobacteriales;D_4__Enterobacteriaceae	0.868201	45	0.628931		0	0	0	0	0	0	0	0	0	0	0	0	0	0	0	0	0	0	0	0	0	0	0	0	0	0	0	0	0	0	0	0	0	0	0	0	0	0	0	0	0
aa83d1b934bc1870cd7cb3ab34bfc0ae	Shewanella woodyi strain ATCC 51908 16S ribosomal RNA, partial sequence	NR_074846.1	91.6168	D_0__Bacteria;D_1__Proteobacteria;D_2__Gammaproteobacteria;D_3__Enterobacteriales;D_4__Enterobacteriaceae	0.803806	45	0.628931		0	45	0	0	0	0	0	0	0	0	0	0	0	0	0	0	0	0	0	0	0	0	0	0	0	0	0	0	0	0	0	0	0	0	0	0	0	0	0	0	0
6901545a72c013f7d2f6fe1d68381afe	Prevotella corporis strain JCM 8529 16S ribosomal RNA, partial sequence	NR_113099.1	91.1315	D_0__Bacteria;D_1__Bacteroidetes;D_2__Bacteroidia;D_3__Bacteroidales	0.943726	45	0.628931		0	0	0	0	0	0	0	0	0	0	0	0	0	0	0	0	0	0	0	0	0	0	0	0	0	0	0	0	0	0	0	0	0	0	0	0	0	0	0	0	0
5cedc34987ba56a93376f93a3e416b18	Klebsiella pneumoniae strain ATCC 13883 16S ribosomal RNA, partial sequence	NR_119278.1	99.3994	D_0__Bacteria;D_1__Proteobacteria;D_2__Gammaproteobacteria;D_3__Enterobacteriales;D_4__Enterobacteriaceae;D_5__Klebsiella	0.852628	45	0.628931		0	0	0	0	0	0	0	0	0	0	0	0	0	0	0	0	0	0	0	0	0	0	0	0	0	0	0	0	0	0	0	0	0	0	0	0	0	0	0	0	0
04942a198520ee42a59ce1d6cde50267	Frischella perrara strain PEB0191 16S ribosomal RNA, complete sequence	NR_118490.1	100	D_0__Bacteria;D_1__Proteobacteria;D_2__Gammaproteobacteria;D_3__Orbales;D_4__Orbaceae;D_5__Gilliamella;D_6__uncultured gamma proteobacterium	0.949584	45	0.628931		0	0	0	0	0	0	0	0	0	0	0	0	0	0	0	0	0	0	0	0	0	0	0	0	0	0	0	0	0	0	0	0	0	0	0	0	0	0	0	0	0
b6d7b34cbe15f7414a9f00bf8fbf5f9c	Lactobacillus kosoi strain 10H 16S ribosomal RNA, partial sequence	NR_159092.1	97.006	D_0__Bacteria;D_1__Firmicutes;D_2__Bacilli;D_3__Lactobacillales;D_4__Lactobacillaceae;D_5__Lactobacillus	0.976952	45	0.628931		0	0	0	0	0	0	0	0	0	0	0	0	0	0	0	0	0	0	0	0	0	0	0	0	0	0	0	0	0	0	0	0	0	0	0	0	0	0	0	0	0
1d268f85a72a6d5ee01f1c785f25c727	Pseudonocardia antimicrobica strain YIM 63235 16S ribosomal RNA, partial sequence	NR_108394.1	100	D_0__Bacteria;D_1__Actinobacteria;D_2__Actinobacteria;D_3__Pseudonocardiales;D_4__Pseudonocardiaceae;D_5__Pseudonocardia;Ambiguous_taxa	0.901269	45	0.628931		0	0	0	0	0	0	0	0	0	0	0	0	0	0	0	0	0	0	0	0	0	0	0	0	0	0	0	0	0	0	0	0	0	0	0	0	0	0	0	0	0
34a71bb4a61f7d36b527ab65965e55a9	Corynebacterium terpenotabidum strain Y-11 16S ribosomal RNA, complete sequence	NR_121699.2	100	D_0__Bacteria;D_1__Actinobacteria;D_2__Actinobacteria;D_3__Corynebacteriales;D_4__Corynebacteriaceae	0.997989	45	2.51572		0	0	0	0	0	0	0	0	0	0	0	0	0	0	0	0	0	0	0	0	0	0	0	0	0	0	0	0	0	0	0	0	0	0	0	0	0	0	0	0	0
31359344de7a9580534bb77c1ef2b528	Yokenella regensburgei strain CIP 105435 16S ribosomal RNA, partial sequence	NR_104934.1	100	D_0__Bacteria;D_1__Proteobacteria;D_2__Gammaproteobacteria;D_3__Enterobacteriales;D_4__Enterobacteriaceae	0.999999	44	0		0	0	0	0	0	0	0	0	0	0	0	0	0	0	0	0	0	0	0	0	0	0	0	0	0	0	0	0	0	0	0	0	0	0	0	0	0	0	0	0	0
6b348e5fc7a36e3fc1b4c0a52466f0a2	Pantoea rodasii strain LMG 26273 16S ribosomal RNA, partial sequence	NR_118120.1	99.6997	D_0__Bacteria;D_1__Proteobacteria;D_2__Gammaproteobacteria;D_3__Enterobacteriales;D_4__Enterobacteriaceae	0.999997	44	0.628931		0	0	0	0	0	0	0	0	0	0	0	0	0	0	0	0	0	0	0	0	0	0	0	0	0	0	0	0	0	0	0	0	0	0	0	0	0	0	0	0	0
5af4e202089cb3367d7bc70c932054cc	Frischella perrara strain PEB0191 16S ribosomal RNA, complete sequence	NR_118490.1	95.509	D_0__Bacteria;D_1__Proteobacteria;D_2__Gammaproteobacteria;D_3__Orbales;D_4__Orbaceae;D_5__Gilliamella;Ambiguous_taxa	0.803508	44	0.628931		0	0	0	0	0	0	0	0	0	0	0	0	0	0	0	0	0	0	0	0	0	0	0	0	0	0	0	0	0	0	0	0	0	0	0	0	0	0	0	0	0
1545f930837d68cc63022b9a36ac891c	Bifidobacterium commune strain H23-83 16S ribosomal RNA, partial sequence	NR_136422.1	90.1493	D_0__Bacteria;D_1__Actinobacteria;D_2__Actinobacteria	0.723393	44	0.628931		0	0	0	0	0	0	0	0	0	0	0	0	0	0	0	0	0	0	0	0	0	0	0	0	0	0	0	0	0	0	0	0	0	0	0	0	0	0	0	0	0
70595ed753e4abaa215abb5cd3690a15	Wohlfahrtiimonas chitiniclastica DSM 18708 strain S5 16S ribosomal RNA, partial sequence	NR_042554.1	93.0723	D_0__Bacteria;D_1__Proteobacteria;D_2__Gammaproteobacteria;D_3__Cardiobacteriales;D_4__Wohlfahrtiimonadaceae;D_5__Wohlfahrtiimonas;D_6__Wohlfahrtiimonas chitiniclastica	0.803292	44	0.628931		0	0	0	0	0	0	0	0	0	0	0	0	0	0	0	0	0	0	0	0	0	0	0	0	0	0	0	0	0	0	0	0	0	0	0	0	0	0	0	0	0
891482c4b6b35ce0652297a0de17b2d5	Neptuniibacter caesariensis strain MED92 16S ribosomal RNA, complete sequence	NR_042749.1	93.6937	D_0__Bacteria;D_1__Proteobacteria;D_2__Gammaproteobacteria;D_3__Enterobacteriales;D_4__Enterobacteriaceae	0.984169	44	0.628931		0	0	0	0	0	0	0	0	0	0	0	0	0	0	0	0	0	0	0	0	0	0	0	0	0	0	0	0	0	0	0	0	0	0	0	0	0	0	0	0	0
21a9088868a0ae74bf5ec712c7bc662d	Cronobacter sakazakii strain JCM1233 16S ribosomal RNA, partial sequence	NR_112006.1	94.6269	D_0__Bacteria;D_1__Proteobacteria;D_2__Gammaproteobacteria;D_3__Enterobacteriales;D_4__Enterobacteriaceae	0.992984	44	0.628931		0	0	0	0	0	0	0	0	0	0	0	0	0	0	0	0	0	0	44	0	0	0	0	0	0	0	0	0	0	0	0	0	0	0	0	0	0	0	0	0	0
c9e856f431b1022b3f666b8c554ff8ff	Syntrophomonas wolfei subsp. saponavida strain DSM 4212 16S ribosomal RNA, partial sequence	NR_115849.1	91.2651	D_0__Bacteria;D_1__Proteobacteria;D_2__Gammaproteobacteria	0.920042	44	0.628931		0	0	0	0	0	0	0	0	0	0	0	0	0	0	0	0	0	0	0	0	0	0	0	0	0	0	0	0	0	0	0	0	0	0	0	0	0	0	0	0	0
08abbeb33aa9e44a8a8f02848370f27d	Proteus hauseri strain DSM 14437 16S ribosomal RNA, partial sequence	NR_104767.1	95.8209	D_0__Bacteria;D_1__Proteobacteria;D_2__Gammaproteobacteria;D_3__Enterobacteriales;D_4__Enterobacteriaceae	0.955716	44	0.628931		0	0	0	0	0	0	0	0	0	0	0	0	0	0	0	0	0	0	0	0	0	0	0	0	0	0	0	0	0	0	0	0	0	0	0	0	0	0	0	0	0
029083212ff6ea85d2be99379a90add5	Comamonas piscis strain CN1 16S ribosomal RNA, partial sequence	NR_148635.1	97.0238	D_0__Bacteria;D_1__Proteobacteria;D_2__Gammaproteobacteria;D_3__Betaproteobacteriales;D_4__Burkholderiaceae	0.999989	44	1.88679		0	0	0	0	0	0	0	0	0	0	0	0	0	0	0	0	0	0	0	0	0	0	0	0	0	0	0	0	0	0	0	0	0	0	0	0	0	0	0	0	0
75c8ceb2f6aa022009af97c61eb4782c	Franconibacter daqui strain DL503 16S ribosomal RNA, partial sequence	NR_159235.1	92.5373	D_0__Bacteria;D_1__Proteobacteria;D_2__Gammaproteobacteria;D_3__Enterobacteriales;D_4__Enterobacteriaceae	0.979705	43	0.628931		0	0	0	0	0	0	0	0	0	0	0	0	0	0	0	0	0	0	0	0	0	0	0	0	0	0	0	0	0	0	0	0	0	0	0	0	0	0	0	0	0
420a9e1cf1b4d829b5a95d40a791104b	Desulfovibrio hydrothermalis AM13 = DSM 14728 16S ribosomal RNA, partial sequence	NR_121715.1	84.7761	D_0__Bacteria;D_1__Patescibacteria;D_2__Saccharimonadia;D_3__Saccharimonadales	0.986407	43	1.25786		0	0	0	0	0	0	0	0	0	0	0	0	0	0	0	0	0	0	0	0	0	0	0	0	0	0	0	0	0	0	0	0	0	0	0	0	0	0	0	0	0
d49137b30376a64841616ff5d6ea5740	Citrobacter youngae strain GTC 1314 16S ribosomal RNA, partial sequence	NR_041527.1	98.1982	D_0__Bacteria;D_1__Proteobacteria;D_2__Gammaproteobacteria;D_3__Enterobacteriales;D_4__Enterobacteriaceae	0.999986	43	0.628931		0	0	0	0	0	0	0	0	0	0	0	0	0	0	0	0	0	0	0	0	0	0	0	0	0	0	0	0	0	0	0	0	0	0	0	0	0	0	0	0	0
1ffca3489b129fa0033cb5aed8116f80	Mangrovibacter yixingensis strain TULL-A 16S ribosomal RNA, partial sequence	NR_136780.1	96.997	D_0__Bacteria;D_1__Proteobacteria;D_2__Gammaproteobacteria;D_3__Enterobacteriales;D_4__Enterobacteriaceae	0.999106	43	0.628931		0	0	0	0	0	0	0	0	0	0	0	0	0	0	0	0	0	0	0	0	0	0	0	0	0	0	0	0	0	0	0	0	0	0	0	0	0	0	0	0	0
7c72bc6f9dfaeb31ebcb41d05a610d5d	Aestuariibaculum marinum strain IP7 16S ribosomal RNA, partial sequence	NR_165698.1	89.9696	D_0__Bacteria	1	43	0.628931		0	0	0	0	0	0	0	0	0	0	0	0	0	0	0	0	0	0	0	0	0	0	0	0	0	0	0	0	0	0	0	0	0	0	0	0	0	0	0	0	0
3d2a443a1b51408e11011a1a60fad988	Shewanella woodyi strain ATCC 51908 16S ribosomal RNA, partial sequence	NR_074846.1	90.991	D_0__Bacteria;D_1__Proteobacteria;D_2__Gammaproteobacteria;D_3__Enterobacteriales;D_4__Enterobacteriaceae	0.784187	43	0.628931		0	0	0	0	0	0	0	0	0	0	0	0	0	0	0	0	0	0	0	0	0	0	0	0	0	0	0	0	0	0	0	0	0	0	0	0	0	0	0	0	0
8bfc09c709dfcbb3348070d16674ca32	Prevotella maculosa strain JCM 15638 16S ribosomal RNA, partial sequence	NR_113110.1	92.6829	D_0__Bacteria;D_1__Bacteroidetes;D_2__Bacteroidia;D_3__Bacteroidales;D_4__Prevotellaceae	0.981425	43	0.628931		0	0	0	0	0	0	0	0	0	0	0	0	0	0	0	0	0	0	0	0	0	0	0	0	0	0	0	0	0	0	0	0	0	0	0	0	0	0	0	0	0
fb9b01f727dfd67e55148e33a0766dd0	Lactobacillus kosoi strain 10H 16S ribosomal RNA, partial sequence	NR_159092.1	93.4132	D_0__Bacteria;D_1__Firmicutes;D_2__Bacilli;D_3__Lactobacillales;D_4__Lactobacillaceae;D_5__Lactobacillus	0.925022	43	0.628931		0	0	0	0	0	0	0	0	0	0	0	0	0	0	0	0	0	0	0	0	0	0	0	0	0	0	0	0	0	0	0	0	0	0	0	0	0	0	0	0	0
ecb1fe7f2ee3bfe0159a1a765d0aa8f8	Klebsiella pneumoniae strain DSM 30104 16S ribosomal RNA, partial sequence	NR_117685.1	91.6667	D_0__Bacteria;D_1__Proteobacteria;D_2__Gammaproteobacteria;D_3__Enterobacteriales;D_4__Enterobacteriaceae;D_5__Providencia	0.739134	43	0.628931		0	0	0	0	0	0	0	0	0	0	0	0	0	0	0	0	0	0	0	0	0	0	0	0	0	0	0	0	0	0	0	0	0	0	0	0	0	0	0	0	0
f395e9580275a53675814c112a4f795c	Lacticigenium naphtae strain MIC1-18 16S ribosomal RNA, partial sequence	NR_041685.1	96.3855	D_0__Bacteria;D_1__Firmicutes;D_2__Bacilli;D_3__Lactobacillales;D_4__Carnobacteriaceae	0.871823	43	0.628931		0	0	0	0	0	0	0	0	0	0	0	0	0	0	0	0	0	0	0	43	0	0	0	0	0	0	0	0	0	0	0	0	0	0	0	0	0	0	0	0	0
a6c3a1bb688ad2014f25fe648cbc44ef	Pantoea rwandensis strain LMG 26275 16S ribosomal RNA, partial sequence	NR_118121.1	99.6979	D_0__Bacteria;D_1__Proteobacteria;D_2__Gammaproteobacteria;D_3__Enterobacteriales;D_4__Enterobacteriaceae;D_5__Pantoea	0.85704	43	0.628931		0	0	0	0	0	0	0	0	0	0	0	0	0	0	0	0	0	0	0	0	0	0	0	0	0	0	0	0	0	0	0	0	0	0	0	0	0	0	0	0	0
a54c7c7c2093bcb69a2bc2f4edc066da	Pseudomonas oleovorans strain IAM 1508 16S ribosomal RNA, partial sequence	NR_043423.1	99.6997	D_0__Bacteria;D_1__Proteobacteria;D_2__Gammaproteobacteria;D_3__Pseudomonadales;D_4__Pseudomonadaceae;D_5__Pseudomonas	0.999844	43	1.88679		0	0	0	0	0	0	0	0	0	0	0	0	0	0	0	0	0	0	0	0	0	0	0	0	0	0	0	0	0	0	0	0	0	0	0	0	0	0	0	0	0
2baf67e2836b6e194624f0e43e38daba	Bartonella apis strain PEB0122 16S ribosomal RNA, partial sequence	NR_147774.1	99.7024	D_0__Bacteria;D_1__Proteobacteria;D_2__Alphaproteobacteria;D_3__Rhizobiales;D_4__Rhizobiaceae;D_5__Bartonella;D_6__uncultured Rhizobiales bacterium	0.972036	43	0.628931		0	0	0	0	0	0	0	0	0	0	0	0	0	0	0	0	0	0	0	0	0	0	0	0	0	0	0	0	0	0	0	0	0	0	0	0	0	0	0	0	0
6b0727d6820c79d136cd6580fa0fee21	Bartonella apis strain PEB0122 16S ribosomal RNA, partial sequence	NR_147774.1	93.4911	D_0__Bacteria;D_1__Proteobacteria;D_2__Alphaproteobacteria;D_3__Rhizobiales;D_4__Rhizobiaceae	0.79358	43	0.628931		0	0	0	0	0	0	0	0	0	0	0	0	0	0	0	0	0	0	0	0	0	0	0	0	0	0	0	0	0	0	0	0	0	0	0	0	0	0	0	0	0
e434b2a339ec3577a8b9911ca462f97f	Commensalibacter intestini A911 16S ribosomal RNA, partial sequence	NR_116307.1	91.9881	D_0__Bacteria;D_1__Proteobacteria;D_2__Alphaproteobacteria;D_3__Acetobacterales;D_4__Acetobacteraceae	0.907763	43	0.628931		0	0	0	0	0	0	0	0	0	0	0	0	0	0	0	0	0	0	0	0	0	0	0	0	0	0	0	0	0	0	0	0	0	0	0	0	0	0	0	0	0
4b61ab521fcdb6c47e935fff94290bb1	Fructobacillus fructosus strain NBRC 3516 16S ribosomal RNA, partial sequence	NR_113579.1	99.403	D_0__Bacteria;D_1__Firmicutes;D_2__Bacilli;D_3__Lactobacillales;D_4__Leuconostocaceae;D_5__Fructobacillus;Ambiguous_taxa	0.99407	42	0.628931		0	0	0	0	0	0	0	0	0	0	0	0	0	0	0	0	0	0	0	0	0	0	0	0	0	0	0	0	0	0	0	0	0	0	0	0	0	0	0	0	0
57356c951b56aea3c625d1ea1fa72b18	Apibacter adventoris strain wkB301 16S ribosomal RNA, complete sequence	NR_148773.1	93.0723	D_0__Bacteria;D_1__Bacteroidetes;D_2__Bacteroidia;D_3__Flavobacteriales;D_4__Weeksellaceae;D_5__Apibacter	0.731145	42	1.25786		0	0	0	0	0	0	0	0	0	0	0	0	0	0	0	0	0	0	0	0	0	0	0	0	0	0	0	0	0	0	0	0	0	0	0	0	0	0	0	0	0
a997358c8fd267ea2b4f93a1ca4c56af	Franconibacter daqui strain DL503 16S ribosomal RNA, partial sequence	NR_159235.1	92.5373	D_0__Bacteria;D_1__Proteobacteria;D_2__Gammaproteobacteria;D_3__Enterobacteriales;D_4__Enterobacteriaceae	0.989531	42	0.628931		0	0	0	0	0	0	0	0	0	0	0	0	0	0	0	0	0	0	0	0	0	0	0	0	0	0	0	0	0	0	0	0	0	0	0	0	0	0	0	0	0
[truncated: 764 more rows]
[truncated: 131 more columns]
