# Supplementary material for: Why Did the Bee Eat the Chicken? Symbiont Gain, Loss, and Retention in the Vulture Bee Microbiome
Source: mBio. 2021 Nov 23;12(6):e02317-21. doi: 10.1128/mBio.02317-21 (PMC8609352; doi:10.1128/mBio.02317-21)
Supplement: TABLE S5 [file mbio.02317-21-st005.xlsx]

## Sheet: Sheet1
	Absent	Facultative	Obligate
Absent		0.014985	0.1089
Facultative	0.077516		0.005
Obligate	0.012159	<0.001
