# Supplementary material for: Why Did the Bee Eat the Chicken? Symbiont Gain, Loss, and Retention in the Vulture Bee Microbiome
Source: mBio. 2021 Nov 23;12(6):e02317-21. doi: 10.1128/mBio.02317-21 (PMC8609352; doi:10.1128/mBio.02317-21)
Supplement: TABLE S6 [file mbio.02317-21-st006.xlsx]

## Sheet: Sheet1
ASV_ID	W	Reject null hypothesis	BLASTTax	BayesTax	100Absent	100Facultative	100Necrophagy
3001bab88d3cfbb46ae5425c6f90171d	1850	TRUE	Commensalibacter intestini A911 16S ribosomal RNA, partial sequence	D_0__Bacteria;D_1__Proteobacteria;D_2__Alphaproteobacteria;D_3__Acetobacterales;D_4__Acetobacteraceae	1682	1	3823		Differentially abundant in obligate necrophages
724e737e00a22ff3c9bf4f1cdff6de8e	1850	TRUE	Lactobacillus kosoi strain 10H 16S ribosomal RNA, partial sequence	D_0__Bacteria;D_1__Firmicutes;D_2__Bacilli;D_3__Lactobacillales;D_4__Lactobacillaceae;D_5__Lactobacillus;D_6__uncultured Bacilli bacterium	1	252	2999		Differentially abundant in facultative necrophages
a8270aaa0e3da000e7c2120c89f884e0	1850	TRUE	Lactobacillus kosoi strain 10H 16S ribosomal RNA, partial sequence	D_0__Bacteria;D_1__Firmicutes;D_2__Bacilli;D_3__Lactobacillales;D_4__Lactobacillaceae;D_5__Lactobacillus;D_6__uncultured Bacilli bacterium	53	276	3874		Differentially abundant in pollinivores
30bb8d48237f937688d445d74635589b	1848	TRUE	Lactobacillus jinshani strain HSLZ-75 16S ribosomal RNA, partial sequence	D_0__Bacteria;D_1__Firmicutes;D_2__Bacilli;D_3__Lactobacillales;D_4__Lactobacillaceae;D_5__Lactobacillus	1	18	2026
706298276ab868e0b2b800a0cfd27bca	1848	TRUE	Acinetobacter movanagherensis strain Movanagher 4 16S ribosomal RNA, partial sequence	D_0__Bacteria;D_1__Proteobacteria;D_2__Gammaproteobacteria;D_3__Pseudomonadales;D_4__Moraxellaceae;D_5__Acinetobacter	140	1526	865
1385198d9b52a2927b12f6c44fdf5f35	1846	TRUE	Lactobacillus jinshani strain HSLZ-75 16S ribosomal RNA, partial sequence	D_0__Bacteria;D_1__Firmicutes;D_2__Bacilli;D_3__Lactobacillales;D_4__Lactobacillaceae;D_5__Lactobacillus	1	1	466
11eae822a5a37cbf1f5018f2ebad5b51	1845	TRUE	Lactobacillus jinshani strain HSLZ-75 16S ribosomal RNA, partial sequence	D_0__Bacteria;D_1__Firmicutes;D_2__Bacilli;D_3__Lactobacillales;D_4__Lactobacillaceae;D_5__Lactobacillus	100	13	5129
71b872dadba004ed34eeef922f95db37	1843	TRUE	Lactobacillus jinshani strain HSLZ-75 16S ribosomal RNA, partial sequence	D_0__Bacteria;D_1__Firmicutes;D_2__Bacilli;D_3__Lactobacillales;D_4__Lactobacillaceae;D_5__Lactobacillus	144	25	6845
14db30fa9c553eaf9cc39915c7d42761	1842	TRUE	Bifidobacterium pseudocatenulatum strain B1279 16S ribosomal RNA, partial sequence	D_0__Bacteria;D_1__Actinobacteria;D_2__Actinobacteria;D_3__Bifidobacteriales;D_4__Bifidobacteriaceae;D_5__Bifidobacterium	195	638	16
f9223e445d26ef85c71b7e9c566e048c	1840	TRUE	Bifidobacterium commune strain H23-83 16S ribosomal RNA, partial sequence	D_0__Bacteria;D_1__Actinobacteria;D_2__Actinobacteria;D_3__Bifidobacteriales;D_4__Bifidobacteriaceae;D_5__Bifidobacterium	954	1	711
79fe8a6f3255a9119dc4503bbf12d338	1839	TRUE	Bifidobacterium pseudocatenulatum strain B1279 16S ribosomal RNA, partial sequence	D_0__Bacteria;D_1__Actinobacteria;D_2__Actinobacteria;D_3__Bifidobacteriales;D_4__Bifidobacteriaceae;D_5__Bifidobacterium	164	534	12
def3a37bcd91fccee691c7dbcd26fd8a	1830	TRUE	Neokomagataea tanensis NBRC 106556 strain BCC 25711 16S ribosomal RNA, partial sequence	D_0__Bacteria;D_1__Proteobacteria;D_2__Alphaproteobacteria;D_3__Acetobacterales;D_4__Acetobacteraceae	8388	1	1
21f3f69c422b5bb744fbce69548265ca	1829	TRUE	Bombella apis strain MRM1 16S ribosomal RNA, partial sequence	D_0__Bacteria;D_1__Proteobacteria;D_2__Alphaproteobacteria;D_3__Acetobacterales;D_4__Acetobacteraceae	13405	1	1
d3247d413a3b9940365aaf6472a81372	1827	TRUE	Neokomagataea tanensis NBRC 106556 strain BCC 25711 16S ribosomal RNA, partial sequence	D_0__Bacteria;D_1__Proteobacteria;D_2__Alphaproteobacteria;D_3__Acetobacterales;D_4__Acetobacteraceae	6967	12	1
286c543ecff4a4c0f34369959503c769	1823	TRUE	Acetobacter peroxydans strain JCM 25077 16S ribosomal RNA, partial sequence	D_0__Bacteria;D_1__Proteobacteria;D_2__Alphaproteobacteria;D_3__Acetobacterales;D_4__Acetobacteraceae;D_5__uncultured;D_6__uncultured Acetobacteraceae bacterium	1	1	6391
b3f8cb5d85f7cc550cecaf5db34a2158	1822	TRUE	Bombella apis strain MRM1 16S ribosomal RNA, partial sequence	D_0__Bacteria;D_1__Proteobacteria;D_2__Alphaproteobacteria;D_3__Acetobacterales;D_4__Acetobacteraceae;D_5__Bombella;D_6__uncultured Acetobacteraceae bacterium	1837	1	1
6cbc8e80b4eb8f85e6749e51d989b56d	1820	TRUE	Bifidobacterium commune strain H23-83 16S ribosomal RNA, partial sequence	D_0__Bacteria;D_1__Actinobacteria;D_2__Actinobacteria;D_3__Bifidobacteriales;D_4__Bifidobacteriaceae;D_5__Bifidobacterium	2088	771	521
8c47a44d759d930fc4fb045a8d5bcc22	1819	TRUE	Bifidobacterium commune strain H23-83 16S ribosomal RNA, partial sequence	D_0__Bacteria;D_1__Actinobacteria;D_2__Actinobacteria;D_3__Bifidobacteriales;D_4__Bifidobacteriaceae;D_5__Bifidobacterium	1613	146	1
342bf84ea740cb8ecdefe4bd6f2b9b59	1818	TRUE	Acetobacter peroxydans strain JCM 25077 16S ribosomal RNA, partial sequence	D_0__Bacteria;D_1__Proteobacteria;D_2__Alphaproteobacteria;D_3__Acetobacterales;D_4__Acetobacteraceae;D_5__uncultured;D_6__uncultured Acetobacteraceae bacterium	1	58	8414
7cda39720af3818ac0187d881b0633d4	1816	TRUE	Lactobacillus jinshani strain HSLZ-75 16S ribosomal RNA, partial sequence	D_0__Bacteria;D_1__Firmicutes;D_2__Bacilli	1	1	131
47637a9ddbf3460ea91a912a563eda23	1815	TRUE	Bifidobacterium commune strain H23-83 16S ribosomal RNA, partial sequence	D_0__Bacteria;D_1__Actinobacteria;D_2__Actinobacteria;D_3__Bifidobacteriales;D_4__Bifidobacteriaceae;D_5__Bifidobacterium	1310	138	1
b4e005acfe47f318a1718c29a6d1c7a6	1813	TRUE	Bombella apis strain MRM1 16S ribosomal RNA, partial sequence	D_0__Bacteria;D_1__Proteobacteria;D_2__Alphaproteobacteria;D_3__Acetobacterales;D_4__Acetobacteraceae;D_5__uncultured;D_6__uncultured Acetobacteraceae bacterium	17142	1	1
e392a514199e2f76650a1d91d0d667de	1810	TRUE	Bifidobacterium commune strain H23-83 16S ribosomal RNA, partial sequence	D_0__Bacteria;D_1__Actinobacteria;D_2__Actinobacteria;D_3__Bifidobacteriales;D_4__Bifidobacteriaceae;D_5__Bifidobacterium	18	464	14
e26a39f7f7abb4f495043fb9351d40f5	1808	TRUE	Lactobacillus helsingborgensis strain Bma5N 16S ribosomal RNA, partial sequence	D_0__Bacteria;D_1__Firmicutes;D_2__Bacilli;D_3__Lactobacillales;D_4__Lactobacillaceae;D_5__Lactobacillus	1601	907	1259
a51873e0c5cfbaa1813a80be13d519e2	1806	TRUE	Snodgrassella alvi wkB2 16S ribosomal RNA, complete sequence	D_0__Bacteria;D_1__Proteobacteria;D_2__Gammaproteobacteria;D_3__Betaproteobacteriales;D_4__Neisseriaceae	11833	1	1
67cba96391b2f03c3ea879c872604ee2	1806	TRUE	Snodgrassella alvi wkB2 16S ribosomal RNA, complete sequence	D_0__Bacteria;D_1__Proteobacteria;D_2__Gammaproteobacteria;D_3__Betaproteobacteriales;D_4__Neisseriaceae	14320	1	1
004af2d060008519bb0b0adab167aa52	1806	TRUE	Bifidobacterium bohemicum DSM 22767 strain JEMLUCVIII-4 16S ribosomal RNA, partial sequence	D_0__Bacteria;D_1__Actinobacteria;D_2__Actinobacteria;D_3__Bifidobacteriales;D_4__Bifidobacteriaceae;D_5__Bifidobacterium	1009	1	1
a039d0d1647549a392e27dac61b90060	1802	TRUE	Lactobacillus bombi strain BTLCH M1/2 16S ribosomal RNA, partial sequence	D_0__Bacteria;D_1__Firmicutes;D_2__Bacilli;D_3__Lactobacillales;D_4__Lactobacillaceae;D_5__Lactobacillus	6065	1	1
3845e6a141a6d19e14692b5b68e5382a	1801	TRUE	Acetobacter peroxydans strain JCM 25077 16S ribosomal RNA, partial sequence	D_0__Bacteria;D_1__Proteobacteria;D_2__Alphaproteobacteria;D_3__Acetobacterales;D_4__Acetobacteraceae;D_5__uncultured;D_6__uncultured Acetobacteraceae bacterium	1	1	506
b43c37d9f62f213218e8e666a7fdefcd	1801	TRUE	Lactobacillus helsingborgensis strain Bma5N 16S ribosomal RNA, partial sequence	D_0__Bacteria;D_1__Firmicutes;D_2__Bacilli;D_3__Lactobacillales;D_4__Lactobacillaceae;D_5__Lactobacillus;D_6__uncultured Lactobacillus sp.	1364	664	989
f303260f072309a56a96e258349f9fef	1800	TRUE	Bombella apis strain MRM1 16S ribosomal RNA, partial sequence	D_0__Bacteria;D_1__Proteobacteria;D_2__Alphaproteobacteria;D_3__Acetobacterales;D_4__Acetobacteraceae;D_5__uncultured;D_6__uncultured Acetobacteraceae bacterium	13224	1	1
a310cd15e4aee9f87e110ee8bfb28a7c	1800	TRUE	Acinetobacter movanagherensis strain Movanagher 4 16S ribosomal RNA, partial sequence	D_0__Bacteria;D_1__Proteobacteria;D_2__Gammaproteobacteria;D_3__Pseudomonadales;D_4__Moraxellaceae;D_5__Acinetobacter	109	1183	604
365c50d63129942ea757da4aa8595c39	1798	TRUE	Photobacterium aquimaris strain CAIM 1844 16S ribosomal RNA, partial sequence	D_0__Bacteria;D_1__Proteobacteria;D_2__Gammaproteobacteria;D_3__Vibrionales;D_4__Vibrionaceae;D_5__Photobacterium;D_6__uncultured bacterium	1	1	591
69b23e1df22d38734fe33087883c7d3b	1796	TRUE	Gluconobacter cerevisiae strain LMG 27748 16S ribosomal RNA, partial sequence	D_0__Bacteria;D_1__Proteobacteria;D_2__Alphaproteobacteria;D_3__Acetobacterales;D_4__Acetobacteraceae;D_5__uncultured;D_6__uncultured Acetobacteraceae bacterium	426	1	1
bf6040f4e9e67c2e674ee8284e56d6cf	1793	TRUE	Photobacterium aquimaris strain CAIM 1844 16S ribosomal RNA, partial sequence	D_0__Bacteria;D_1__Proteobacteria;D_2__Gammaproteobacteria;D_3__Vibrionales;D_4__Vibrionaceae;D_5__Photobacterium;D_6__uncultured bacterium	1	1	466
6de3c4d734d2f395572746abe9331f7a	1792	TRUE	Lactobacillus hamsteri strain DSM 5661 16S ribosomal RNA, partial sequence	D_0__Bacteria;D_1__Firmicutes;D_2__Bacilli;D_3__Lactobacillales;D_4__Lactobacillaceae;D_5__Lactobacillus	790	138	4
196ed942aa040ce273fd47fe205ddc9f	1791	TRUE	Bombella apis strain MRM1 16S ribosomal RNA, partial sequence	D_0__Bacteria;D_1__Proteobacteria;D_2__Alphaproteobacteria;D_3__Acetobacterales;D_4__Acetobacteraceae;D_5__uncultured;D_6__uncultured Acetobacteraceae bacterium	2359	1	1
b8b5b91b1fdb9412f948adf9636a7607	1789	TRUE	Lactobacillus hamsteri strain DSM 5661 16S ribosomal RNA, partial sequence	D_0__Bacteria;D_1__Firmicutes;D_2__Bacilli;D_3__Lactobacillales;D_4__Lactobacillaceae;D_5__Lactobacillus	1030	165	1
ed589b3415d19226bee9dca279258ddc	1788	TRUE	Carnimonas nigrificans strain CTCBS 1 16S ribosomal RNA, partial sequence	D_0__Bacteria;D_1__Proteobacteria;D_2__Gammaproteobacteria;D_3__Oceanospirillales;D_4__Halomonadaceae;D_5__Carnimonas;D_6__uncultured bacterium	610	1	1355
2ef74e777ed45bef225935e429cb71c7	1787	TRUE	Lactobacillus aviarius subsp. araffinosus strain LMG 23560 16S ribosomal RNA, partial sequence	D_0__Bacteria;D_1__Firmicutes;D_2__Bacilli;D_3__Lactobacillales;D_4__Lactobacillaceae;D_5__Lactobacillus	545	21	1
24f694b9428a66845a2bf3c834bf899d	1786	TRUE	Chlamydia avium 10DC88 16S ribosomal RNA, partial sequence	D_0__Bacteria;D_1__Chlamydiae;D_2__Chlamydiae;D_3__Chlamydiales;D_4__Simkaniaceae;D_5__Candidatus Rhabdochlamydia;D_6__Candidatus Rhabdochlamydia porcellionis	1	1	456
6e5f385a87a49f304b699e45c49a9304	1782	TRUE	Gluconobacter cerevisiae strain LMG 27748 16S ribosomal RNA, partial sequence	D_0__Bacteria;D_1__Proteobacteria;D_2__Alphaproteobacteria;D_3__Acetobacterales;D_4__Acetobacteraceae;D_5__uncultured;D_6__uncultured Acetobacteraceae bacterium	383	1	1
fe9cd185b1bfd1a883398937c232688a	1782	TRUE	Bombella apis strain MRM1 16S ribosomal RNA, partial sequence	D_0__Bacteria;D_1__Proteobacteria;D_2__Alphaproteobacteria;D_3__Acetobacterales;D_4__Acetobacteraceae;D_5__Bombella	7473	1	1
a9de683e3ec9369004d209b8c209d65f	1777	TRUE	Fructobacillus durionis strain D-24 16S ribosomal RNA, partial sequence	D_0__Bacteria;D_1__Firmicutes;D_2__Bacilli;D_3__Lactobacillales;D_4__Leuconostocaceae;D_5__Fructobacillus;Ambiguous_taxa	34	1	1480
b84c3693ff697346b9fec45a20bd54ee	1775	TRUE	Enterococcus wangshanyuanii strain MN05 16S ribosomal RNA, partial sequence	D_0__Bacteria;D_1__Firmicutes;D_2__Bacilli;D_3__Lactobacillales;D_4__Enterococcaceae;D_5__Enterococcus	73	1524	24
70ffeebc84e4236f1cc6601ad8205f80	1770	TRUE	Brochothrix thermosphacta DSM 20171 = FSL F6-1036 16S ribosomal RNA, partial sequence	D_0__Bacteria;D_1__Firmicutes;D_2__Bacilli;D_3__Bacillales;D_4__Listeriaceae	45	54	100
719828a0bf1f097a88871ffdec34e05f	1767	TRUE	Lactobacillus aviarius subsp. araffinosus strain LMG 23560 16S ribosomal RNA, partial sequence	D_0__Bacteria;D_1__Firmicutes;D_2__Bacilli;D_3__Lactobacillales;D_4__Lactobacillaceae;D_5__Lactobacillus	453	5	1
08e5caebc176652d1f246a3a84c94b88	1766	TRUE	Lactobacillus helsingborgensis strain Bma5N 16S ribosomal RNA, partial sequence	D_0__Bacteria;D_1__Firmicutes;D_2__Bacilli;D_3__Lactobacillales;D_4__Lactobacillaceae;D_5__Lactobacillus	1	1	1511
80c6af35a720771516ab8f27e906cd47	1762	TRUE	Lactococcus piscium strain CCUG 32732 16S ribosomal RNA, partial sequence	D_0__Bacteria;D_1__Firmicutes;D_2__Bacilli;D_3__Lactobacillales;D_4__Streptococcaceae;D_5__Lactococcus;Ambiguous_taxa	1	13	1175
910516b6fc8eccac2273647ad1d14765	1760	TRUE	Convivina intestini strain R-53105 16S ribosomal RNA, partial sequence	D_0__Bacteria;D_1__Firmicutes;D_2__Bacilli;D_3__Lactobacillales;D_4__Leuconostocaceae;D_5__Leuconostoc	1	1	227
bd488b71aed0f0410aba9305c4489eaf	1755	TRUE	Kushneria aurantia strain A10 16S ribosomal RNA, partial sequence	D_0__Bacteria;D_1__Proteobacteria;D_2__Gammaproteobacteria;D_3__Oceanospirillales;D_4__Halomonadaceae;D_5__Carnimonas;D_6__uncultured bacterium	222	1	575
339ec908058365bb69149e50594fadfb	1754	TRUE	Neokomagataea thailandica NBRC 106555 strain BCC 25710 16S ribosomal RNA, partial sequence	D_0__Bacteria;D_1__Proteobacteria;D_2__Alphaproteobacteria;D_3__Acetobacterales;D_4__Acetobacteraceae;D_5__uncultured;D_6__uncultured Acetobacteraceae bacterium	243	1	1
b51fd9b234f7b47c457ef1b37b474894	1754	TRUE	Lactobacillus acidophilus strain NBRC 13951 16S ribosomal RNA, partial sequence	D_0__Bacteria;D_1__Firmicutes;D_2__Bacilli;D_3__Lactobacillales;D_4__Lactobacillaceae;D_5__Lactobacillus	3975	1143	1
0b21fc5028d9a2dc2bdc363048c76d14	1753	TRUE	Flavobacterium cloacae strain wh15 16S ribosomal RNA, partial sequence	D_0__Bacteria;D_1__Bacteroidetes;D_2__Bacteroidia;D_3__Flavobacteriales;D_4__Flavobacteriaceae	1	1	317
e7dd324c2d6374c5b54c04006f2f6c0d	1746	TRUE	Enterococcus wangshanyuanii strain MN05 16S ribosomal RNA, partial sequence	D_0__Bacteria;D_1__Firmicutes;D_2__Bacilli;D_3__Lactobacillales;D_4__Enterococcaceae;D_5__Enterococcus	55	1110	1
45e7a64f05f0269f8b5e55fc0238c1ff	1746	TRUE	Flaviramulus ichthyoenteri Th78 16S ribosomal RNA, partial sequence	D_0__Bacteria;D_1__Bacteroidetes;D_2__Bacteroidia;D_3__Flavobacteriales;D_4__Flavobacteriaceae	1	1	214
259ccf7f6f882c717ca177fa0b5f99a5	1743	TRUE	Vagococcus fessus strain m2661/98/1 16S ribosomal RNA, partial sequence	D_0__Bacteria;D_1__Firmicutes;D_2__Bacilli;D_3__Lactobacillales;D_4__Enterococcaceae	1	22	478
25fd4740bab6846f483867183cdba561	1741	TRUE	Enterococcus sulfureus strain NCIMB 13117 16S ribosomal RNA, partial sequence	D_0__Bacteria;D_1__Firmicutes;D_2__Bacilli;D_3__Lactobacillales;D_4__Enterococcaceae	1	79	76
2dacb676a74036df1e52d53f973cc6ed	1737	TRUE	Neokomagataea tanensis NBRC 106556 strain BCC 25711 16S ribosomal RNA, partial sequence	D_0__Bacteria;D_1__Proteobacteria;D_2__Alphaproteobacteria;D_3__Acetobacterales;D_4__Acetobacteraceae;D_5__Gluconobacter	1834	1	1
e2ba3d064899598d96ad3d12a57a570d	1728	TRUE	Lactobacillus kosoi strain 10H 16S ribosomal RNA, partial sequence	D_0__Bacteria;D_1__Firmicutes;D_2__Bacilli;D_3__Lactobacillales;D_4__Lactobacillaceae;D_5__Lactobacillus	1	1	139
c6e0f966b5677802e4229259348a96a3	1722	TRUE	Convivina intestini strain R-53105 16S ribosomal RNA, partial sequence	D_0__Bacteria;D_1__Firmicutes;D_2__Bacilli;D_3__Lactobacillales;D_4__Leuconostocaceae;D_5__Leuconostoc	38	1	276
32cd4fd21824040e0cfdf74bcb668cb2	1722	TRUE	Convivina intestini strain R-53105 16S ribosomal RNA, partial sequence	D_0__Bacteria;D_1__Firmicutes;D_2__Bacilli;D_3__Lactobacillales;D_4__Leuconostocaceae;D_5__Leuconostoc	38	1	230
0698fafe5b3a2d1ab2138cc569d0c7e9	1718	TRUE	Convivina intestini strain R-53105 16S ribosomal RNA, partial sequence	D_0__Bacteria;D_1__Firmicutes;D_2__Bacilli;D_3__Lactobacillales;D_4__Leuconostocaceae;D_5__Leuconostoc	1	1	70
72a6718afe0710688fe71d18e28095e6	1717	TRUE	Acetobacter suratthaniensis strain AI32 16S ribosomal RNA, partial sequence	D_0__Bacteria;D_1__Proteobacteria;D_2__Alphaproteobacteria	1	1	56
89a7f6511f92b02419b3f0213b6a07dc	1717	TRUE	Convivina intestini strain R-53105 16S ribosomal RNA, partial sequence	D_0__Bacteria;D_1__Firmicutes;D_2__Bacilli;D_3__Lactobacillales;D_4__Leuconostocaceae;D_5__Leuconostoc	32	1	73
7ae7c7d5ad921c4ed78e984aff4fec0a	1703	TRUE	Bifidobacterium bohemicum DSM 22767 strain JEMLUCVIII-4 16S ribosomal RNA, partial sequence	D_0__Bacteria;D_1__Actinobacteria;D_2__Actinobacteria;D_3__Bifidobacteriales;D_4__Bifidobacteriaceae;D_5__Bifidobacterium	191	404	269
880c309f381b8ffffada599dbc6e34d5	1702	TRUE	Lactobacillus bombi strain BTLCH M1/2 16S ribosomal RNA, partial sequence	D_0__Bacteria;D_1__Firmicutes;D_2__Bacilli;D_3__Lactobacillales;D_4__Lactobacillaceae;D_5__Lactobacillus	3242	1	1
ad23805868e8ad655901d1134b4af9cd	1692	TRUE	Bifidobacterium bohemicum DSM 22767 strain JEMLUCVIII-4 16S ribosomal RNA, partial sequence	D_0__Bacteria;D_1__Actinobacteria;D_2__Actinobacteria;D_3__Bifidobacteriales;D_4__Bifidobacteriaceae;D_5__Bifidobacterium	269	520	350
e5b558c623687270409ef45fb91aa41a	1690	TRUE	Salinicola tamaricis strain F01 16S ribosomal RNA, partial sequence	D_0__Bacteria;D_1__Proteobacteria;D_2__Gammaproteobacteria	1	1	255
8e57f0760baa1bfe47681829bb023d43	1678	TRUE	Convivina intestini strain R-53105 16S ribosomal RNA, partial sequence	D_0__Bacteria;D_1__Firmicutes;D_2__Bacilli;D_3__Lactobacillales;D_4__Leuconostocaceae;D_5__Leuconostoc	2383	190	1
f0795222211c421754566f02465d1d6e	1668	TRUE	Acetobacter peroxydans strain JCM 25077 16S ribosomal RNA, partial sequence	D_0__Bacteria;D_1__Proteobacteria;D_2__Alphaproteobacteria;D_3__Acetobacterales;D_4__Acetobacteraceae;D_5__uncultured;D_6__uncultured Acetobacteraceae bacterium	1	1	121
883b4b35403e28d07190119e3c3433a9	1655	FALSE	Enterococcus aquimarinus strain API 8407116 16S ribosomal RNA, partial sequence	D_0__Bacteria;D_1__Firmicutes;D_2__Bacilli;D_3__Lactobacillales;D_4__Enterococcaceae;D_5__Vagococcus;Ambiguous_taxa	1	1	119
e4d7d2fa9ceefafc5116ae0d1162b0d2	1648	FALSE	Lactococcus piscium strain CCUG 32732 16S ribosomal RNA, partial sequence	D_0__Bacteria;D_1__Firmicutes;D_2__Bacilli;D_3__Lactobacillales;D_4__Streptococcaceae;D_5__Lactococcus;Ambiguous_taxa	1	1	884
a297361c99c6ab59cd3478ba37fc923c	1642	FALSE	Zymobacter palmae strain ATCC 51623 16S ribosomal RNA, partial sequence	D_0__Bacteria;D_1__Proteobacteria;D_2__Gammaproteobacteria;D_3__Oceanospirillales	86	21	244
5981f9f5737db961b31e261559e9533b	1635	FALSE	Lactobacillus ozensis DSM 23829 = JCM 17196 strain Mizu2-1 16S ribosomal RNA, partial sequence	D_0__Bacteria;D_1__Firmicutes;D_2__Bacilli;D_3__Lactobacillales;D_4__Lactobacillaceae;D_5__Lactobacillus	6545	18299	1
931b5cefd4b6a168f1639ac6aa2d78e6	1634	FALSE	Fructobacillus durionis strain D-24 16S ribosomal RNA, partial sequence	D_0__Bacteria;D_1__Firmicutes;D_2__Bacilli;D_3__Lactobacillales;D_4__Leuconostocaceae;D_5__Fructobacillus;Ambiguous_taxa	1	256	613
bdfebae7663974d58b4ab89c41e7af05	1634	FALSE	Commensalibacter intestini A911 16S ribosomal RNA, partial sequence	D_0__Bacteria;D_1__Proteobacteria;D_2__Alphaproteobacteria;D_3__Acetobacterales;D_4__Acetobacteraceae	1	1	20580
9e647625d85f960e1fe941ec0a1c6290	1613	FALSE	Olsenella profusa DSM 13989 strain CCUG 45371 16S ribosomal RNA, partial sequence	D_0__Bacteria;D_1__Actinobacteria;D_2__Coriobacteriia;D_3__Coriobacteriales;D_4__Atopobiaceae;D_5__Olsenella	1	280	1
fe8def9cf18454027da6ae3a6be3d362	1607	FALSE	Commensalibacter intestini A911 16S ribosomal RNA, partial sequence	D_0__Bacteria;D_1__Proteobacteria;D_2__Alphaproteobacteria;D_3__Acetobacterales;D_4__Acetobacteraceae;D_5__Commensalibacter;Ambiguous_taxa	10	8285	409
105bd51a85d112da1f05ad64670ea6fa	1604	FALSE	Snodgrassella alvi wkB2 16S ribosomal RNA, complete sequence	D_0__Bacteria;D_1__Proteobacteria;D_2__Gammaproteobacteria;D_3__Betaproteobacteriales;D_4__Neisseriaceae;D_5__Snodgrassella	74	1866	66
6612cc6c0e6d7fd54e95148abafa7945	1555	FALSE	Fructobacillus durionis strain D-24 16S ribosomal RNA, partial sequence	D_0__Bacteria;D_1__Firmicutes;D_2__Bacilli;D_3__Lactobacillales;D_4__Leuconostocaceae;D_5__Fructobacillus;Ambiguous_taxa	29	223	529
72a1403c88cdc0fa01d656490df068f2	1554	FALSE	Snodgrassella alvi wkB2 16S ribosomal RNA, complete sequence	D_0__Bacteria;D_1__Proteobacteria;D_2__Gammaproteobacteria;D_3__Betaproteobacteriales;D_4__Neisseriaceae;D_5__Snodgrassella	55	1206	48
8b35554d9f0b2ca500c5d07bcdf5a1fd	1548	FALSE	Salinicola tamaricis strain F01 16S ribosomal RNA, partial sequence	D_0__Bacteria;D_1__Proteobacteria;D_2__Gammaproteobacteria	1	1	186
c9a9438054e14bc2a14ece35c6bc36d6	1531	FALSE	Commensalibacter intestini A911 16S ribosomal RNA, partial sequence	D_0__Bacteria;D_1__Proteobacteria;D_2__Alphaproteobacteria;D_3__Acetobacterales;D_4__Acetobacteraceae	1	1	443
c6210c42c7734e4b2518891e10da8a37	1530	FALSE	Commensalibacter intestini A911 16S ribosomal RNA, partial sequence	D_0__Bacteria;D_1__Proteobacteria;D_2__Alphaproteobacteria;D_3__Acetobacterales;D_4__Acetobacteraceae;D_5__Commensalibacter;Ambiguous_taxa	1	6866	293
ee55e937acc58b10ace8b97dfc650e5f	1528	FALSE	Apibacter adventoris strain wkB301 16S ribosomal RNA, complete sequence	D_0__Bacteria;D_1__Bacteroidetes;D_2__Bacteroidia;D_3__Flavobacteriales	1	382	1
0f017dbcf5751c63243995af8273b834	1483	FALSE	Mixta tenebrionis strain BIT-26 16S ribosomal RNA, partial sequence	D_0__Bacteria;D_1__Proteobacteria;D_2__Gammaproteobacteria;D_3__Enterobacteriales;D_4__Enterobacteriaceae	1	260	20
9024eff58503421f38fc09e57ae4d3f6	1466	FALSE	Lactobacillus ceti strain 142-2 16S ribosomal RNA, partial sequence	D_0__Bacteria;D_1__Firmicutes;D_2__Bacilli;D_3__Lactobacillales;D_4__Lactobacillaceae;D_5__Lactobacillus	1	168	1
8fe081996265f27af2b7d1262c6b4130	1327	FALSE	Vagococcus fessus strain m2661/98/1 16S ribosomal RNA, partial sequence	D_0__Bacteria;D_1__Firmicutes;D_2__Bacilli;D_3__Lactobacillales;D_4__Enterococcaceae	1	26	382
d2bb92c1e4c20ccd79331587d2593da6	1313	FALSE	Cosenzaea myxofaciens ATCC 19692 strain NCIMB 13273 16S ribosomal RNA, partial sequence	D_0__Bacteria;D_1__Proteobacteria;D_2__Gammaproteobacteria;D_3__Orbales;D_4__Orbaceae;D_5__Gilliamella	1	1	1999
0e072df8c9fa9fd681a9d852aef6ced9	1244	FALSE	Enterococcus aquimarinus strain API 8407116 16S ribosomal RNA, partial sequence	D_0__Bacteria;D_1__Firmicutes;D_2__Bacilli;D_3__Lactobacillales;D_4__Enterococcaceae;D_5__Vagococcus;Ambiguous_taxa	1	1	71
a96bafdd516a73b3ee34dd9a4e5e8188	1230	FALSE	Stenotrophomonas rhizophila strain e-p10 16S ribosomal RNA, partial sequence	D_0__Bacteria;D_1__Proteobacteria;D_2__Gammaproteobacteria;D_3__Xanthomonadales;D_4__Xanthomonadaceae	8	1	49
d94a64c47c769e25c10560ec36c11f59	1148	FALSE	Commensalibacter intestini A911 16S ribosomal RNA, partial sequence	D_0__Bacteria;D_1__Proteobacteria;D_2__Alphaproteobacteria;D_3__Acetobacterales;D_4__Acetobacteraceae;D_5__Commensalibacter;Ambiguous_taxa	1	785	1
68a3478704ba574ae42eb8b0fa993643	1111	FALSE	Carnimonas nigrificans strain CTCBS 1 16S ribosomal RNA, partial sequence	D_0__Bacteria;D_1__Proteobacteria;D_2__Gammaproteobacteria;D_3__Oceanospirillales;D_4__Halomonadaceae;D_5__Carnimonas;D_6__uncultured bacterium	1	1	35
3769660690aa3bc80341f778f8a4abc5	1008	FALSE	Carnimonas nigrificans strain CTCBS 1 16S ribosomal RNA, partial sequence	D_0__Bacteria;D_1__Proteobacteria;D_2__Gammaproteobacteria;D_3__Oceanospirillales;D_4__Halomonadaceae;D_5__Carnimonas;D_6__uncultured bacterium	1	1	39
a4d569b33a33c62292a3845f9dbc7bac	697	FALSE	Fructobacillus pseudoficulneus strain LC 51 16S ribosomal RNA, partial sequence	D_0__Bacteria;D_1__Firmicutes;D_2__Bacilli;D_3__Lactobacillales;D_4__Leuconostocaceae;D_5__Fructobacillus;Ambiguous_taxa	1	439	1
51afacf785554afddc528984fb251c3a	639	FALSE	Commensalibacter intestini A911 16S ribosomal RNA, partial sequence	D_0__Bacteria;D_1__Proteobacteria;D_2__Alphaproteobacteria;D_3__Acetobacterales;D_4__Acetobacteraceae;D_5__Commensalibacter;Ambiguous_taxa	46	968	1
7fecb54aec9176ce6e8ad4eb27210752	627	FALSE	Mixta tenebrionis strain BIT-26 16S ribosomal RNA, partial sequence	D_0__Bacteria;D_1__Proteobacteria;D_2__Gammaproteobacteria;D_3__Enterobacteriales;D_4__Enterobacteriaceae	1	208	20
8c0e0d71018b1d9abd4e69f206d8f4e6	609	FALSE	Snodgrassella alvi wkB2 16S ribosomal RNA, complete sequence	D_0__Bacteria;D_1__Proteobacteria;D_2__Gammaproteobacteria;D_3__Betaproteobacteriales;D_4__Neisseriaceae	1	1356	10
b6c27c4e6a9b8fa21240ee31a0d810db	604	FALSE	Acetobacter suratthaniensis strain AI32 16S ribosomal RNA, partial sequence	D_0__Bacteria;D_1__Proteobacteria;D_2__Alphaproteobacteria	1	1	64
af3df6fe037d30cd01e93b2cff028311	418	FALSE	Enterococcus sulfureus strain NCIMB 13117 16S ribosomal RNA, partial sequence	D_0__Bacteria;D_1__Firmicutes;D_2__Bacilli;D_3__Lactobacillales;D_4__Enterococcaceae	1	44	49
36be3e54a9030886c48ed0c885703a9a	330	FALSE	Convivina intestini strain R-53105 16S ribosomal RNA, partial sequence	D_0__Bacteria;D_1__Firmicutes;D_2__Bacilli;D_3__Lactobacillales;D_4__Leuconostocaceae;D_5__Leuconostoc	2044	151	1
a54b187b4e9ab35acc15d67aeed22b77	330	FALSE	Myroides guanonis strain IM13 16S ribosomal RNA, partial sequence	D_0__Bacteria;D_1__Bacteroidetes;D_2__Bacteroidia;D_3__Flavobacteriales;D_4__Flavobacteriaceae	1	79	113
7a34b1bf54008cd8f39a6c87adad291e	226	FALSE	Lactobacillus sanfranciscensis strain LMG 16002 16S ribosomal RNA, partial sequence	D_0__Bacteria;D_1__Firmicutes;D_2__Bacilli;D_3__Lactobacillales;D_4__Lactobacillaceae;D_5__Lactobacillus	1424	217	1
7c05d58bbf49037f97e982921af04027	205	FALSE	Lactobacillus bombi strain BTLCH M1/2 16S ribosomal RNA, partial sequence	D_0__Bacteria;D_1__Firmicutes;D_2__Bacilli;D_3__Lactobacillales;D_4__Lactobacillaceae;D_5__Lactobacillus	437	22	1
9af56bfa81ec02210f2a54abcedaf679	200	FALSE	Commensalibacter intestini A911 16S ribosomal RNA, partial sequence	D_0__Bacteria;D_1__Proteobacteria;D_2__Alphaproteobacteria;D_3__Acetobacterales;D_4__Acetobacteraceae;D_5__Commensalibacter;Ambiguous_taxa	1	201	1
6963e7c78da2b3d57f5d21664608824e	197	FALSE	Bombella apis strain MRM1 16S ribosomal RNA, partial sequence	D_0__Bacteria;D_1__Proteobacteria;D_2__Alphaproteobacteria;D_3__Acetobacterales;D_4__Acetobacteraceae	848	1	1
391cb6fb667c3c65070b1cb2fcc00ec3	195	FALSE	Photorhabdus temperata strain XINach 16S ribosomal RNA, partial sequence	D_0__Bacteria;D_1__Proteobacteria;D_2__Gammaproteobacteria;D_3__Enterobacteriales;D_4__Enterobacteriaceae	1	424	1
ab33a6010fae1f9ce23c882756ca181b	188	FALSE	Convivina intestini strain R-53105 16S ribosomal RNA, partial sequence	D_0__Bacteria;D_1__Firmicutes;D_2__Bacilli;D_3__Lactobacillales;D_4__Leuconostocaceae;D_5__Leuconostoc	1	1656	1
06416705a028a152785615b5005dda87	149	FALSE	Lactobacillus helsingborgensis strain Bma5N 16S ribosomal RNA, partial sequence	D_0__Bacteria;D_1__Firmicutes;D_2__Bacilli;D_3__Lactobacillales;D_4__Lactobacillaceae;D_5__Lactobacillus;D_6__uncultured Lactobacillus sp.	478	1	242
cfb8ca110985d83b4d05f56b084b40ac	149	FALSE	Snodgrassella alvi wkB2 16S ribosomal RNA, complete sequence	D_0__Bacteria;D_1__Proteobacteria;D_2__Gammaproteobacteria;D_3__Betaproteobacteriales;D_4__Neisseriaceae	14508	14	1
a0eb586b939204af2a4e794f15d03962	143	FALSE	Snodgrassella alvi wkB2 16S ribosomal RNA, complete sequence	D_0__Bacteria;D_1__Proteobacteria;D_2__Gammaproteobacteria;D_3__Betaproteobacteriales;D_4__Neisseriaceae	11377	1	1
c5d3d66d79eb68270fa064dcd3bb5c88	138	FALSE	Zymobacter palmae strain ATCC 51623 16S ribosomal RNA, partial sequence	D_0__Bacteria;D_1__Proteobacteria;D_2__Gammaproteobacteria;D_3__Oceanospirillales	368	195	161
a6365a651818495ba025d360f17aff5f	137	FALSE	Pseudomonas oleovorans strain IAM 1508 16S ribosomal RNA, partial sequence	D_0__Bacteria;D_1__Proteobacteria;D_2__Gammaproteobacteria;D_3__Pseudomonadales;D_4__Pseudomonadaceae;D_5__Pseudomonas	67	1	1
4a7cd0fa62652140cb2993f37f75731f	133	FALSE	Desulfovibrio senegalensis strain BlaC1 16S ribosomal RNA, partial sequence	D_0__Bacteria;D_1__Patescibacteria;D_2__Saccharimonadia;D_3__Saccharimonadales	675	1	1
b4cc9fcab87ae522ac8afb6ad1050252	128	FALSE	Gluconobacter cerevisiae strain LMG 27748 16S ribosomal RNA, partial sequence	D_0__Bacteria;D_1__Proteobacteria;D_2__Alphaproteobacteria;D_3__Acetobacterales;D_4__Acetobacteraceae	277	1	1
e01785f1d3b1b10414ee86d35f3b5e97	127	FALSE	Lactobacillus jinshani strain HSLZ-75 16S ribosomal RNA, partial sequence	D_0__Bacteria;D_1__Firmicutes;D_2__Bacilli;D_3__Lactobacillales;D_4__Lactobacillaceae;D_5__Lactobacillus	135	1	1
ee9d6a9accc57cc0cf48c354e27dc841	126	FALSE	Olsenella umbonata strain lac31 16S ribosomal RNA, partial sequence	D_0__Bacteria;D_1__Actinobacteria;D_2__Coriobacteriia;D_3__Coriobacteriales;D_4__Atopobiaceae;D_5__Olsenella;D_6__uncultured bacterium	1031	36	1
1fda5ef87e7925502249903673c25680	121	FALSE	Bombella apis strain MRM1 16S ribosomal RNA, partial sequence	D_0__Bacteria;D_1__Proteobacteria;D_2__Alphaproteobacteria;D_3__Acetobacterales;D_4__Acetobacteraceae	163	1	1
7bf63d3c7864bde26828f44f67bdaf43	115	FALSE	Pseudomonas versuta strain L10.10 16S ribosomal RNA, partial sequence	D_0__Bacteria;D_1__Proteobacteria;D_2__Gammaproteobacteria;D_3__Pseudomonadales;D_4__Pseudomonadaceae;D_5__Pseudomonas;D_6__Pseudomonas fragi	83	556	140
07f27429a8ebd9c12d42c4191c340efb	110	FALSE	Kosakonia oryziphila strain REICA_142 16S ribosomal RNA, partial sequence	D_0__Bacteria;D_1__Proteobacteria;D_2__Gammaproteobacteria;D_3__Orbales;D_4__Orbaceae;D_5__Gilliamella	1	968	1
77b753e26bc26baa589ec936d7b54fde	109	FALSE	Sphingomonas trueperi strain NBRC 100456 16S ribosomal RNA, partial sequence	D_0__Bacteria;D_1__Proteobacteria;D_2__Alphaproteobacteria;D_3__Sphingomonadales;D_4__Sphingomonadaceae;D_5__Sphingomonas	61	1	1
baf7df83dd5e852cf4dfed0403ed4323	107	FALSE	Lactobacillus bombi strain BTLCH M1/2 16S ribosomal RNA, partial sequence	D_0__Bacteria;D_1__Firmicutes;D_2__Bacilli;D_3__Lactobacillales;D_4__Lactobacillaceae;D_5__Lactobacillus	1081	1	1
e8fc7e30aecd2de85fd95a2ab7adfc9c	105	FALSE	Bombella apis strain MRM1 16S ribosomal RNA, partial sequence	D_0__Bacteria;D_1__Proteobacteria;D_2__Alphaproteobacteria;D_3__Acetobacterales;D_4__Acetobacteraceae;D_5__uncultured;D_6__uncultured Acetobacteraceae bacterium	2540	1	1
a013fe7c460649bafd95400d422b12fb	104	FALSE	Convivina intestini strain R-53105 16S ribosomal RNA, partial sequence	D_0__Bacteria;D_1__Firmicutes;D_2__Bacilli;D_3__Lactobacillales;D_4__Leuconostocaceae;D_5__Leuconostoc	1	281	1
d7bb333c476083418b256b3955725c6a	103	FALSE	Acetobacter peroxydans strain JCM 25077 16S ribosomal RNA, partial sequence	D_0__Bacteria;D_1__Proteobacteria;D_2__Alphaproteobacteria;D_3__Acetobacterales;D_4__Acetobacteraceae;D_5__uncultured;D_6__uncultured Acetobacteraceae bacterium	2223	1	1
a54c7c7c2093bcb69a2bc2f4edc066da	102	FALSE	Pseudomonas oleovorans strain IAM 1508 16S ribosomal RNA, partial sequence	D_0__Bacteria;D_1__Proteobacteria;D_2__Gammaproteobacteria;D_3__Pseudomonadales;D_4__Pseudomonadaceae;D_5__Pseudomonas	18	1	1
7ce72916b34ac19d8cbebd896fb21c30	102	FALSE	Fructobacillus tropaeoli strain F214-1 16S ribosomal RNA, partial sequence	D_0__Bacteria;D_1__Firmicutes;D_2__Bacilli;D_3__Lactobacillales;D_4__Leuconostocaceae;D_5__Fructobacillus;Ambiguous_taxa	546	631	28
35cfd01f2ac82405bf527e91259881f2	101	FALSE	Lactobacillus amylovorus DSM 20531 16S ribosomal RNA, partial sequence	D_0__Bacteria;D_1__Firmicutes;D_2__Bacilli;D_3__Lactobacillales;D_4__Lactobacillaceae;D_5__Lactobacillus	1	859	70
d7782c95ffdac475d0222d1359b5c5c8	100	FALSE	Brevundimonas diminuta strain LMG 2089 16S ribosomal RNA, partial sequence	D_0__Bacteria;D_1__Proteobacteria;D_2__Alphaproteobacteria;D_3__Caulobacterales;D_4__Caulobacteraceae;D_5__Brevundimonas	5	1	1
06b31f2b01661204af57e3c932feee84	99	FALSE	#N/A	D_0__Bacteria	3	1	1
7a777ba95b12b72651bb0634690d159f	99	FALSE	Sphingomonas trueperi strain NBRC 100456 16S ribosomal RNA, partial sequence	D_0__Bacteria;D_1__Proteobacteria;D_2__Alphaproteobacteria;D_3__Sphingomonadales;D_4__Sphingomonadaceae;D_5__Sphingomonas	13	1	1
44fe32f24627e1abed73d46e3c0737a6	99	FALSE	Tanticharoenia aidae strain VTH-Ai06 16S ribosomal RNA, partial sequence	D_0__Bacteria;D_1__Proteobacteria;D_2__Alphaproteobacteria;D_3__Acetobacterales;D_4__Acetobacteraceae	36	1	1
43d043254ceb499cb8faefaa25c49875	99	FALSE	Taibaiella smilacinae strain PTJT-5 16S ribosomal RNA, partial sequence	D_0__Bacteria;D_1__Bacteroidetes;D_2__Bacteroidia;D_3__Cytophagales	6	1	1
118fed50f501e849e33e6ae481d26483	99	FALSE	Bombella apis strain MRM1 16S ribosomal RNA, partial sequence	D_0__Bacteria;D_1__Proteobacteria;D_2__Alphaproteobacteria;D_3__Acetobacterales;D_4__Acetobacteraceae	3	1	1
afd9856b947ddf1d0457271eee893e9c	99	FALSE	Swingsia samuiensis strain AH83 16S ribosomal RNA, partial sequence	D_0__Bacteria;D_1__Proteobacteria;D_2__Alphaproteobacteria;D_3__Acetobacterales;D_4__Acetobacteraceae	5	1	1
b60ec12ce35c8f98858ab26151838d15	99	FALSE	Leucobacter aridicollis strain L-9 16S ribosomal RNA, partial sequence	D_0__Bacteria;D_1__Actinobacteria;D_2__Actinobacteria;D_3__Micrococcales;D_4__Microbacteriaceae;D_5__Leucobacter;Ambiguous_taxa	6	1	1
0464f82082fb0096dac8dee4ba87210e	98	FALSE	Microbacterium testaceum strain DSM 20166 16S ribosomal RNA, partial sequence	D_0__Bacteria;D_1__Actinobacteria;D_2__Actinobacteria;D_3__Micrococcales;D_4__Microbacteriaceae;D_5__Microbacterium;D_6__Microbacterium testaceum	5	1	1
8990f2f03eb41d887995de260a32ece1	98	FALSE	Syntrophomonas wolfei strain Goettingen G311 16S ribosomal RNA, partial sequence	D_0__Bacteria;D_1__Patescibacteria;D_2__Saccharimonadia;D_3__Saccharimonadales;D_4__Saccharimonadaceae;D_5__uncultured bacterium;D_6__uncultured bacterium	5	1	1
f2403d9808055190236214f2b0756274	98	FALSE	Pleomorphomonas carboxyditropha strain SVCO-16 16S ribosomal RNA, partial sequence	D_0__Bacteria;D_1__Proteobacteria;D_2__Alphaproteobacteria;D_3__Rhizobiales;D_4__Pleomorphomonadaceae;D_5__Pleomorphomonas;Ambiguous_taxa	3	1	1
03106148a5598b38c3ef4f0c3ee50654	98	FALSE	Perlucidibaca piscinae strain NBRC 102354 16S ribosomal RNA, partial sequence	D_0__Bacteria;D_1__Proteobacteria;D_2__Gammaproteobacteria;D_3__Pseudomonadales;D_4__Moraxellaceae;D_5__Perlucidibaca;Ambiguous_taxa	5	1	1
1d3d82a01e7421f3026801638b0c46b0	98	FALSE	Pantoea rwandensis strain LMG 26275 16S ribosomal RNA, partial sequence	D_0__Bacteria;D_1__Proteobacteria;D_2__Gammaproteobacteria;D_3__Enterobacteriales;D_4__Enterobacteriaceae;D_5__Pantoea	5	1	1
4682e755156d66cc889822253c665264	98	FALSE	Gluconobacter cerinus strain IFO 3267 16S ribosomal RNA, partial sequence	D_0__Bacteria;D_1__Proteobacteria;D_2__Alphaproteobacteria;D_3__Acetobacterales;D_4__Acetobacteraceae	4	1	1
6fbe59b6da3f15cf8e4ffda666dd1f92	98	FALSE	Aureimonas leprariae strain YIM 132180 16S ribosomal RNA, partial sequence	D_0__Bacteria;D_1__Proteobacteria;D_2__Alphaproteobacteria;D_3__Rhizobiales;D_4__Rhizobiaceae;D_5__Aureimonas;D_6__uncultured bacterium	5	1	1
0f70159a9869269a8058cc9ac3604ffc	98	FALSE	Agaricicola taiwanensis strain CC-SBABM117 16S ribosomal RNA, partial sequence	D_0__Bacteria;D_1__Proteobacteria;D_2__Alphaproteobacteria;D_3__Rhizobiales;D_4__Rhizobiales Incertae Sedis;D_5__Bauldia;D_6__uncultured bacterium	6	1	1
cc75797af7a2908d2d35ace12c89ff3a	98	FALSE	Comamonas terrigena strain LMG 1253 16S ribosomal RNA, partial sequence	D_0__Bacteria;D_1__Proteobacteria;D_2__Gammaproteobacteria;D_3__Betaproteobacteriales;D_4__Burkholderiaceae	5	1	1
b4eb13a3bfd92515e9b8c00e4d42a536	98	FALSE	Dyella humi strain DHG40 16S ribosomal RNA, partial sequence	D_0__Bacteria;D_1__Proteobacteria;D_2__Gammaproteobacteria;D_3__Xanthomonadales;D_4__Rhodanobacteraceae	6	1	1
be601993fae0c7f2c72f7b5881023d69	98	FALSE	Conexibacter stalactiti strain YC2-25 16S ribosomal RNA, partial sequence	D_0__Bacteria;D_1__Actinobacteria;D_2__Thermoleophilia;D_3__Solirubrobacterales;D_4__67-14	6	1	1
a95787fb604d66ede1ee10504c096350	98	FALSE	Ignatzschineria larvae DSM 13226 strain L1/68 16S ribosomal RNA, partial sequence	D_0__Bacteria;D_1__Proteobacteria;D_2__Gammaproteobacteria;D_3__Cardiobacteriales;D_4__Wohlfahrtiimonadaceae;D_5__Ignatzschineria;Ambiguous_taxa	1	848	110
06f4faa6b96859e9b0f4ee68e7fba20e	98	FALSE	Lentilitoribacter donghaensis strain BH-4 16S ribosomal RNA, partial sequence	D_0__Bacteria	72	1	1
6f401d20dba030a6df2c1e9752b42481	98	FALSE	Actinomycetospora succinea strain TT00-49 16S ribosomal RNA, partial sequence	D_0__Bacteria;D_1__Actinobacteria;D_2__Actinobacteria;D_3__Pseudonocardiales;D_4__Pseudonocardiaceae;D_5__Actinomycetospora;D_6__uncultured bacterium	5	1	1
e3907ee96b9a150fbfc94abde471a453	98	FALSE	Aureimonas altamirensis DSM 21988 strain S21B 16S ribosomal RNA, partial sequence	D_0__Bacteria;D_1__Proteobacteria;D_2__Alphaproteobacteria;D_3__Rhizobiales;D_4__Rhizobiaceae;D_5__Aureimonas	6	1	1
a80b6ec7bac178de23ae8fe4b54216fb	98	FALSE	Gordonia sinesedis strain J72 16S ribosomal RNA, partial sequence	D_0__Bacteria;D_1__Actinobacteria;D_2__Actinobacteria;D_3__Corynebacteriales;D_4__Nocardiaceae;D_5__Gordonia	4	1	1
a6af94467c7ff78418c2b899e31636ea	98	FALSE	Curvibacter delicatus strain 146 16S ribosomal RNA, partial sequence	D_0__Bacteria;D_1__Proteobacteria;D_2__Gammaproteobacteria;D_3__Betaproteobacteriales;D_4__Burkholderiaceae	5	1	1
1e82014b8054f6d9989abe187c258749	98	FALSE	Streptomyces nodosus strain ATCC 14899 16S ribosomal RNA, complete sequence	D_0__Bacteria;D_1__Actinobacteria;D_2__Actinobacteria;D_3__Streptomycetales;D_4__Streptomycetaceae;D_5__Streptomyces	5	1	1
2cde6514ae10de6d698612caffcb1fbf	98	FALSE	Gluconobacter cerevisiae strain LMG 27748 16S ribosomal RNA, partial sequence	D_0__Bacteria;D_1__Proteobacteria;D_2__Alphaproteobacteria;D_3__Acetobacterales;D_4__Acetobacteraceae;D_5__Gluconobacter	4	1	1
4d6b07ea6e70057aa3b4bca36b48dd9e	98	FALSE	Gluconobacter cerevisiae strain LMG 27748 16S ribosomal RNA, partial sequence	D_0__Bacteria;D_1__Proteobacteria;D_2__Alphaproteobacteria;D_3__Acetobacterales;D_4__Acetobacteraceae;D_5__uncultured	25	1	1
308c8b8a9a0d3c0a553e8930fa038ad9	98	FALSE	Acidovorax konjaci strain DSM 7481 16S ribosomal RNA, partial sequence	D_0__Bacteria;D_1__Proteobacteria;D_2__Gammaproteobacteria;D_3__Betaproteobacteriales;D_4__Burkholderiaceae;D_5__Ramlibacter	4	1	1
a7c5d942f8660fba5354820a85d8a473	98	FALSE	Swingsia samuiensis strain AH83 16S ribosomal RNA, partial sequence	D_0__Bacteria;D_1__Proteobacteria;D_2__Alphaproteobacteria;D_3__Acetobacterales;D_4__Acetobacteraceae	5	1	1
0eb98849391b2fb7be23ef94cbd0651a	98	FALSE	Bifidobacterium commune strain H23-83 16S ribosomal RNA, partial sequence	D_0__Bacteria;D_1__Actinobacteria;D_2__Actinobacteria;D_3__Bifidobacteriales;D_4__Bifidobacteriaceae;D_5__Bifidobacterium	1	22	1
65f8d38f33382e2b0b5734cbbe5455ac	98	FALSE	Marinomonas communis strain LMG 2864 16S ribosomal RNA, partial sequence	D_0__Bacteria;D_1__Proteobacteria;D_2__Gammaproteobacteria;D_3__Enterobacteriales;D_4__Enterobacteriaceae	6	1	1
42819eadafa94a597803553e301d87f8	98	FALSE	Methylobacterium goesingense strain iEII3 16S ribosomal RNA, partial sequence	D_0__Bacteria;D_1__Proteobacteria;D_2__Alphaproteobacteria;D_3__Rhizobiales;D_4__Beijerinckiaceae;D_5__Methylobacterium;D_6__uncultured bacterium	3	1	1
8700c8b1bd2a258f82c950b92ca42265	98	FALSE	Sphingobium yanoikuyae strain NBRC 15102 16S ribosomal RNA, partial sequence	D_0__Bacteria;D_1__Proteobacteria;D_2__Alphaproteobacteria;D_3__Sphingomonadales;D_4__Sphingomonadaceae;D_5__Sphingobium	6	1	1
5f6d7f342c7ba469b691078033083138	98	FALSE	Actinomycetospora cinnamomea strain IY07-53 16S ribosomal RNA, partial sequence	D_0__Bacteria;D_1__Actinobacteria;D_2__Actinobacteria	5	1	1
28ff0c751d0998d59eb0a1a709b9bf35	98	FALSE	Paenibacillus bovis strain BD3526 16S ribosomal RNA, complete sequence	D_0__Bacteria;D_1__Firmicutes;D_2__Bacilli;D_3__Bacillales;D_4__Paenibacillaceae;D_5__Paenibacillus	5	1	1
0210b9d23bf080b109f86821365c297a	98	FALSE	Sphingobacterium lactis strain WCC 4512 16S ribosomal RNA, partial sequence	D_0__Bacteria;D_1__Bacteroidetes;D_2__Bacteroidia;D_3__Sphingobacteriales;D_4__Sphingobacteriaceae	4	1	1
a55092583e78c5f2bbdca0fa7de9a147	98	FALSE	Gordonia amicalis strain IEGM 16S ribosomal RNA, partial sequence	D_0__Bacteria;D_1__Actinobacteria;D_2__Actinobacteria;D_3__Corynebacteriales;D_4__Nocardiaceae;D_5__Gordonia;Ambiguous_taxa	1	5	1
f773ba75373a18a9072b0f7f85c73663	98	FALSE	#N/A	D_0__Bacteria	3	1	1
921111a7fce293ef57fc30896634709b	98	FALSE	Lautropia mirabilis strain SSI AB 2188 16S ribosomal RNA, partial sequence	D_0__Bacteria;D_1__Proteobacteria;D_2__Gammaproteobacteria;D_3__Betaproteobacteriales;D_4__Burkholderiaceae;D_5__Lautropia;D_6__uncultured bacterium	4	1	1
5ad3ef8d6092014d7b047f4896404add	98	FALSE	Stenotrophomonas rhizophila strain e-p10 16S ribosomal RNA, partial sequence	D_0__Bacteria;D_1__Proteobacteria;D_2__Gammaproteobacteria;D_3__Xanthomonadales;D_4__Xanthomonadaceae	6	1	1
0967958cf8749648cdda71466f6fdf67	98	FALSE	Clostridium moniliforme strain 2055 16S ribosomal RNA, partial sequence	D_0__Bacteria;D_1__Firmicutes;D_2__Clostridia;D_3__Clostridiales;D_4__Clostridiaceae 1;D_5__Clostridium sensu stricto 1	3	1	1
f7988d4680a5746189e3c27c1fad392e	98	FALSE	Acetobacter estunensis strain LMG 1626 16S ribosomal RNA, partial sequence	D_0__Bacteria;D_1__Proteobacteria;D_2__Alphaproteobacteria;D_3__Acetobacterales;D_4__Acetobacteraceae;D_5__uncultured;D_6__uncultured Acetobacteraceae bacterium	3	1	1
0aa5b123b9380d6b2157538ea2e3bd21	98	FALSE	Bombella apis strain MRM1 16S ribosomal RNA, partial sequence	D_0__Bacteria;D_1__Proteobacteria;D_2__Alphaproteobacteria;D_3__Acetobacterales;D_4__Acetobacteraceae	3	1	1
eda2c05aceb401edb6b90b1fbf8298bf	98	FALSE	Lactobacillus ceti strain 142-2 16S ribosomal RNA, partial sequence	D_0__Bacteria;D_1__Firmicutes;D_2__Bacilli;D_3__Lactobacillales;D_4__Lactobacillaceae;D_5__Lactobacillus	1	130	1
22ce600e4b0936844694088d69156206	98	FALSE	Swingsia samuiensis strain AH83 16S ribosomal RNA, partial sequence	D_0__Bacteria;D_1__Proteobacteria;D_2__Alphaproteobacteria;D_3__Acetobacterales;D_4__Acetobacteraceae	5	1	1
7b07322dde782cfc8a53ead51f75f9f1	98	FALSE	Quadrisphaera granulorum strain AG019 16S ribosomal RNA, partial sequence	D_0__Bacteria;D_1__Actinobacteria;D_2__Actinobacteria;D_3__Kineosporiales;D_4__Kineosporiaceae;D_5__Quadrisphaera;D_6__uncultured bacterium	4	1	1
42db01b3f45010bee4f4fade5e7532ae	97	FALSE	Gluconobacter frateurii strain LMG 1365 16S ribosomal RNA, partial sequence	D_0__Bacteria;D_1__Proteobacteria;D_2__Alphaproteobacteria;D_3__Acetobacterales;D_4__Acetobacteraceae	1	4	1
a68a3d44902839f0b08432d8f09e0381	97	FALSE	Gilliamella intestini strain LMG 28358 16S ribosomal RNA, partial sequence	D_0__Bacteria;D_1__Proteobacteria;D_2__Gammaproteobacteria;D_3__Orbales;D_4__Orbaceae;D_5__Gilliamella	1	228	1
79d41aef7f082e8a708d7b4460841105	97	FALSE	Bombella apis strain MRM1 16S ribosomal RNA, partial sequence	D_0__Bacteria;D_1__Proteobacteria;D_2__Alphaproteobacteria;D_3__Acetobacterales;D_4__Acetobacteraceae	1	5	1
6b51f0cf1d96499d2a8e0cbfd60944d1	97	FALSE	Rickettsia bellii strain RML369-C 16S ribosomal RNA, partial sequence	D_0__Bacteria;D_1__Proteobacteria;D_2__Alphaproteobacteria;D_3__Rickettsiales;D_4__Rickettsiaceae;D_5__Rickettsia;Ambiguous_taxa	1	3	1
39e620d1919474e57a05826de9188905	97	FALSE	Leuconostoc gelidum subsp. gasicomitatum strain TB 1-10 16S ribosomal RNA, complete sequence	D_0__Bacteria;D_1__Firmicutes;D_2__Bacilli;D_3__Lactobacillales;D_4__Leuconostocaceae;D_5__Leuconostoc	14	1	1
d62d607a105853cf18f8fcdc55308322	97	FALSE	Bacillus mycoides strain 273 16S ribosomal RNA, partial sequence	D_0__Bacteria;D_1__Firmicutes;D_2__Bacilli;D_3__Bacillales;D_4__Bacillaceae;D_5__Bacillus	13	1	1
fbac186e282de60c093538c9ec494c26	97	FALSE	Pectinatus brassicae strain TY 16S ribosomal RNA, partial sequence	D_0__Bacteria;D_1__Firmicutes;D_2__Negativicutes;D_3__Selenomonadales;D_4__Veillonellaceae	13	1	1
5a6af7fff624900dfca470d6968cd78e	97	FALSE	Citrobacter gillenii strain CDC 4693-86 16S ribosomal RNA, partial sequence	D_0__Bacteria;D_1__Proteobacteria;D_2__Gammaproteobacteria;D_3__Enterobacteriales;D_4__Enterobacteriaceae	10	1	1
b336a2f3886711e7ce04570a9425d6a8	97	FALSE	Commensalibacter intestini A911 16S ribosomal RNA, partial sequence	D_0__Bacteria;D_1__Proteobacteria;D_2__Alphaproteobacteria;D_3__Acetobacterales;D_4__Acetobacteraceae	1	3	1
aa65e871096fd7561d8bee10cdd3bc56	97	FALSE	Gluconobacter frateurii strain LMG 1365 16S ribosomal RNA, partial sequence	D_0__Bacteria;D_1__Proteobacteria;D_2__Alphaproteobacteria;D_3__Acetobacterales;D_4__Acetobacteraceae	1	4	1
b8885af9d3806d9a9ba1a61fedef916c	97	FALSE	Prevotella intermedia ATCC 25611 = DSM 20706 16S ribosomal RNA, partial sequence	D_0__Bacteria;D_1__Bacteroidetes;D_2__Bacteroidia;D_3__Bacteroidales;D_4__Prevotellaceae	1	3	1
a74f1c62afce7b46f61630481f6accf9	97	FALSE	Varunaivibrio sulfuroxidans strain TC8 16S ribosomal RNA, partial sequence	D_0__Bacteria;D_1__Proteobacteria;D_2__Alphaproteobacteria	1	3	1
1a69782e51ce22b1877079f222fcfc5e	97	FALSE	Convivina intestini strain R-53105 16S ribosomal RNA, partial sequence	D_0__Bacteria;D_1__Firmicutes;D_2__Bacilli;D_3__Lactobacillales;D_4__Leuconostocaceae;D_5__Leuconostoc	1	3	1
6333dc67a9c33ec82181768d8bfa35e3	97	FALSE	Bacteroides zoogleoformans strain JCM 16136 16S ribosomal RNA, partial sequence	D_0__Bacteria;D_1__Bacteroidetes;D_2__Bacteroidia;D_3__Bacteroidales	1	3	1
8e84e16a0e25b8a7f5fbe28e40c258b3	97	FALSE	Tumebacillus ginsengisoli strain Gsoil 1105 16S ribosomal RNA, partial sequence	D_0__Bacteria;D_1__Proteobacteria	10	1	1
5ace182cf92e8b262a44d5701c355204	97	FALSE	Tanticharoenia aidae strain VTH-Ai06 16S ribosomal RNA, partial sequence	D_0__Bacteria;D_1__Proteobacteria;D_2__Alphaproteobacteria;D_3__Acetobacterales;D_4__Acetobacteraceae	22	1	1
66139ade6f46aade9058654d02afe358	97	FALSE	Saccharibacter floricola strain S-877 16S ribosomal RNA, partial sequence	D_0__Bacteria;D_1__Proteobacteria;D_2__Alphaproteobacteria;D_3__Acetobacterales;D_4__Acetobacteraceae;D_5__Saccharibacter;D_6__uncultured Acetobacteraceae bacterium	1	5	1
9f138433d935958efaa4f53805ba4a0a	97	FALSE	Dickeya chrysanthemi strain LMG 2804 16S ribosomal RNA, partial sequence	D_0__Bacteria;D_1__Proteobacteria;D_2__Gammaproteobacteria;D_3__Enterobacteriales;D_4__Enterobacteriaceae	18	1	1
5b1723cd0ace66873bafc3cfb0397e2c	97	FALSE	Bombella apis strain MRM1 16S ribosomal RNA, partial sequence	D_0__Bacteria;D_1__Proteobacteria;D_2__Alphaproteobacteria;D_3__Acetobacterales;D_4__Acetobacteraceae	1	764	1
6c01df1633314de5f781895eaf4a0cd5	97	FALSE	Apibacter adventoris strain wkB301 16S ribosomal RNA, complete sequence	D_0__Bacteria	1	193	1
3446f4cf25d1f7af04a7cea4c8d4a851	97	FALSE	Neokomagataea tanensis NBRC 106556 strain BCC 25711 16S ribosomal RNA, partial sequence	D_0__Bacteria;D_1__Proteobacteria;D_2__Alphaproteobacteria;D_3__Acetobacterales;D_4__Acetobacteraceae	8	1	1
a57b65e917dfbc96e729638941856e67	97	FALSE	Snodgrassella alvi wkB2 16S ribosomal RNA, complete sequence	D_0__Bacteria	1	4	1
177a469e60f14aeeca68224160e9e5c8	97	FALSE	Lactobacillus bombicola strain R-53102 16S ribosomal RNA, partial sequence	D_0__Bacteria;D_1__Firmicutes;D_2__Bacilli;D_3__Lactobacillales;D_4__Lactobacillaceae;D_5__Lactobacillus;D_6__uncultured Lactobacillus sp.	1	3	1
eced0cf6f438ad79687d887e77424673	97	FALSE	Neokomagataea thailandica NBRC 106555 strain BCC 25710 16S ribosomal RNA, partial sequence	D_0__Bacteria;D_1__Proteobacteria;D_2__Alphaproteobacteria;D_3__Acetobacterales;D_4__Acetobacteraceae;D_5__uncultured;D_6__uncultured Acetobacteraceae bacterium	1	5	1
41f57734c413370bbd7310bf0f9e91bc	97	FALSE	Niabella yanshanensis strain CCBAU 05354 16S ribosomal RNA, partial sequence	D_0__Bacteria;D_1__Bacteroidetes;D_2__Bacteroidia;D_3__Chitinophagales;D_4__Chitinophagaceae	10	1	1
13fb7dffd22d6a6cdd9aaa306c56e5c5	97	FALSE	Acetobacter peroxydans strain JCM 25077 16S ribosomal RNA, partial sequence	D_0__Bacteria;D_1__Proteobacteria	9	1	1
c38b1f0d1f91ec06ad4fd6fbe68c6a09	97	FALSE	Sphingomonas leidyi strain ATCC 15260 16S ribosomal RNA, partial sequence	D_0__Bacteria;D_1__Proteobacteria;D_2__Alphaproteobacteria;D_3__Sphingomonadales;D_4__Sphingomonadaceae	13	1	1
cb820e2ec4905d183e274ad08c3ecd6e	97	FALSE	Bifidobacterium merycicum strain JCM 8219 16S ribosomal RNA, partial sequence	D_0__Bacteria;D_1__Actinobacteria;D_2__Actinobacteria;D_3__Bifidobacteriales;D_4__Bifidobacteriaceae;D_5__Bifidobacterium	25	1	1
a62b2b8a15c7ce9b9b2210399cb15615	97	FALSE	Methylobacterium indicum strain SE2.11 16S ribosomal RNA, partial sequence	D_0__Bacteria;D_1__Proteobacteria;D_2__Alphaproteobacteria;D_3__Rhizobiales;D_4__Beijerinckiaceae;D_5__Methylobacterium	17	1	1
923ab76dccfea8688db2150fda4b1734	97	FALSE	Lactococcus garvieae strain JCM 10343 16S ribosomal RNA, partial sequence	D_0__Bacteria;D_1__Firmicutes;D_2__Bacilli;D_3__Lactobacillales;D_4__Streptococcaceae;D_5__Lactococcus;D_6__Lactococcus garvieae subsp. garvieae	74	1	1
786622a6bb76531ef4e0bb1ba8cd5f19	97	FALSE	Diplorickettsia massiliensis 20B 16S ribosomal RNA, partial sequence	D_0__Bacteria;D_1__Proteobacteria;D_2__Gammaproteobacteria;D_3__Diplorickettsiales;D_4__Diplorickettsiaceae;D_5__Rickettsiella;D_6__uncultured bacterium	1	4	1
a9f63daa0fcf5e1da27491297af227c3	97	FALSE	Pantoea rodasii strain LMG 26273 16S ribosomal RNA, partial sequence	D_0__Bacteria;D_1__Proteobacteria;D_2__Gammaproteobacteria;D_3__Enterobacteriales;D_4__Enterobacteriaceae	16	1	1
5a1b156f3442c07ced1ae9072c9bf458	97	FALSE	Lactobacillus amylovorus DSM 20531 16S ribosomal RNA, partial sequence	D_0__Bacteria;D_1__Firmicutes	1	3	1
29c438196f02cf4ffbb00778489786f8	97	FALSE	Bombella apis strain MRM1 16S ribosomal RNA, partial sequence	D_0__Bacteria;D_1__Proteobacteria;D_2__Alphaproteobacteria;D_3__Acetobacterales;D_4__Acetobacteraceae	9	1	1
fea754aac5e1e6ef65f66ea17a3caa63	97	FALSE	Rickettsia bellii strain RML369-C 16S ribosomal RNA, partial sequence	D_0__Bacteria;D_1__Proteobacteria;D_2__Alphaproteobacteria;D_3__Rickettsiales;D_4__Rickettsiaceae;D_5__Rickettsia;Ambiguous_taxa	14	1	1
140ef46359f4e36967b572ec7deccbaf	97	FALSE	Prevotella koreensis strain KCOM 3155 16S ribosomal RNA, partial sequence	D_0__Bacteria;D_1__Bacteroidetes;D_2__Bacteroidia;D_3__Bacteroidales	1	4	1
2ab4777f8324ca7eb78314db2599b191	96	FALSE	Swingsia samuiensis strain AH83 16S ribosomal RNA, partial sequence	D_0__Bacteria;D_1__Proteobacteria;D_2__Alphaproteobacteria;D_3__Acetobacterales;D_4__Acetobacteraceae;D_5__uncultured;D_6__uncultured Acetobacteraceae bacterium	11	1	1
83ef38b9e683c11f3b715acdcdde4c11	96	FALSE	Lactobacillus gallinarum strain ATCC 33199 16S ribosomal RNA, partial sequence	D_0__Bacteria;D_1__Proteobacteria;D_2__Alphaproteobacteria;D_3__Acetobacterales;D_4__Acetobacteraceae	15	1	1
e3b8b0dce3d7b42b91b05c67f5c4925c	96	FALSE	Pectinatus sottacetonis strain FSRU B0405 16S ribosomal RNA, partial sequence	D_0__Bacteria;D_1__Firmicutes;D_2__Negativicutes;D_3__Selenomonadales;D_4__Veillonellaceae	27	1	1
becc87ce20f1ec99b4014cada5109746	96	FALSE	Bifidobacterium commune strain H23-83 16S ribosomal RNA, partial sequence	D_0__Bacteria;D_1__Actinobacteria;D_2__Actinobacteria;D_3__Bifidobacteriales;D_4__Bifidobacteriaceae;D_5__Bifidobacterium	1	35	1
0812905bce4648da868717f7b191c5b4	96	FALSE	Gordonia malaquae strain IMMIB WWCC-22 16S ribosomal RNA, partial sequence	D_0__Bacteria;D_1__Actinobacteria;D_2__Actinobacteria;D_3__Corynebacteriales;D_4__Nocardiaceae;D_5__Gordonia;Ambiguous_taxa	29	1	1
dd3d3a2bd114ddde5d803d27259d818b	96	FALSE	Sphingomonas gotjawalisoli strain SN6-9 16S ribosomal RNA, partial sequence	D_0__Bacteria;D_1__Proteobacteria;D_2__Alphaproteobacteria;D_3__Sphingomonadales;D_4__Sphingomonadaceae;D_5__Rhizorhapis;Ambiguous_taxa	10	1	1
bff93c45dd66f0f954d3d2c88ecddc5e	96	FALSE	Pectinatus cerevisiiphilus strain CECT 4927 16S ribosomal RNA, partial sequence	D_0__Bacteria;D_1__Firmicutes;D_2__Negativicutes;D_3__Selenomonadales;D_4__Veillonellaceae	8	1	1
aab7ba29a24f29cc2de7eb81e7536713	96	FALSE	Waddlia chondrophila WSU 86-1044 16S ribosomal RNA, partial sequence	D_0__Bacteria;D_1__Chlamydiae;D_2__Chlamydiae;D_3__Chlamydiales;D_4__Chlamydiaceae;D_5__uncultured;D_6__uncultured organism	23	1	1
25a4485c8f621aa799f26e57db457721	96	FALSE	Syntrophomonas palmitatica strain MPA 16S ribosomal RNA (rrnB), partial sequence	D_0__Bacteria;D_1__Patescibacteria;D_2__Saccharimonadia;D_3__Saccharimonadales	10	1	1
c1bc7807ee2a892aae7c294d115f4b7d	96	FALSE	Lactobacillus jinshani strain HSLZ-75 16S ribosomal RNA, partial sequence	D_0__Bacteria;D_1__Firmicutes;D_2__Bacilli	21	1	1
7ff883e7d2d627903484f87a957c3de9	96	FALSE	Brevundimonas lutea strain NS26 16S ribosomal RNA, partial sequence	D_0__Bacteria;D_1__Proteobacteria;D_2__Alphaproteobacteria;D_3__Caulobacterales;D_4__Caulobacteraceae;D_5__Brevundimonas	8	1	1
5a6beac6d4fb16302bdad41d26881ba5	96	FALSE	Acidovorax temperans strain PHL 16S ribosomal RNA, partial sequence	D_0__Bacteria;D_1__Proteobacteria;D_2__Gammaproteobacteria;D_3__Betaproteobacteriales;D_4__Burkholderiaceae	9	1	1
a25843b9f8a114a861c2af2c2ec0e024	96	FALSE	Klebsiella pneumoniae strain ATCC 13883 16S ribosomal RNA, partial sequence	D_0__Bacteria;D_1__Proteobacteria;D_2__Gammaproteobacteria;D_3__Enterobacteriales;D_4__Enterobacteriaceae	14	1	1
a192c976ede02f1c8c6051d44a0739a3	96	FALSE	Bacillus hisashii strain N-11 16S ribosomal RNA, partial sequence	D_0__Bacteria	16	1	1
b71c21ff30ce07ae87f6c51bcd400c3e	96	FALSE	Yersinia ruckeri strain CCUG 14190 16S ribosomal RNA, partial sequence	D_0__Bacteria;D_1__Proteobacteria;D_2__Gammaproteobacteria;D_3__Enterobacteriales;D_4__Enterobacteriaceae	17	1	1
f7b7d2780fc9ad9b59fbd0482baf54ff	96	FALSE	Pseudomonas amygdali strain AL1 16S ribosomal RNA, partial sequence	D_0__Bacteria;D_1__Proteobacteria;D_2__Alphaproteobacteria;D_3__Acetobacterales;D_4__Acetobacteraceae	8	1	1
050abe34abc47aaf551978ebb31a8fa9	96	FALSE	Bombella apis strain MRM1 16S ribosomal RNA, partial sequence	D_0__Bacteria;D_1__Proteobacteria;D_2__Alphaproteobacteria;D_3__Acetobacterales;D_4__Acetobacteraceae;D_5__Bombella;D_6__uncultured Acetobacteraceae bacterium	24	1	1
1cd951c1366401149b44df49e4327e24	96	FALSE	Bifidobacterium bohemicum DSM 22767 strain JEMLUCVIII-4 16S ribosomal RNA, partial sequence	D_0__Bacteria;D_1__Actinobacteria;D_2__Actinobacteria;D_3__Bifidobacteriales;D_4__Bifidobacteriaceae;D_5__Bifidobacterium	16	1	1
7ac9dff5922a053696910298ed4a4b11	96	FALSE	Bombella apis strain MRM1 16S ribosomal RNA, partial sequence	D_0__Bacteria;D_1__Proteobacteria;D_2__Alphaproteobacteria;D_3__Acetobacterales;D_4__Acetobacteraceae	14	1	1
dc930ab3f4bc0b56723a9c139c329aaa	96	FALSE	Bombella apis strain MRM1 16S ribosomal RNA, partial sequence	D_0__Bacteria;D_1__Proteobacteria;D_2__Alphaproteobacteria;D_3__Acetobacterales;D_4__Acetobacteraceae	1	4	1
3acbbfe9e97a1c64662e27c2d49d40bf	96	FALSE	Commensalibacter intestini A911 16S ribosomal RNA, partial sequence	D_0__Bacteria;D_1__Proteobacteria;D_2__Alphaproteobacteria	21	1	1
f077aa421f90e165c063983ee1257bcd	96	FALSE	Lactobacillus ozensis DSM 23829 = JCM 17196 strain Mizu2-1 16S ribosomal RNA, partial sequence	D_0__Bacteria;D_1__Firmicutes;D_2__Bacilli;D_3__Lactobacillales;D_4__Lactobacillaceae;D_5__Lactobacillus	27	1	1
9cb85f993410c1097d11e66a8e076017	96	FALSE	Aquabacterium commune strain B8 16S ribosomal RNA, partial sequence	D_0__Bacteria;D_1__Proteobacteria;D_2__Gammaproteobacteria;D_3__Betaproteobacteriales;D_4__Burkholderiaceae;D_5__Aquabacterium	1	5	1
4aec28f8ed4b6fb76915aa78ad48043c	96	FALSE	Neptuniibacter caesariensis strain MED92 16S ribosomal RNA, complete sequence	D_0__Bacteria;D_1__Proteobacteria;D_2__Gammaproteobacteria;D_3__Enterobacteriales;D_4__Enterobacteriaceae	21	1	1
e3d63fdf117dc504f680dfd16c3e7ca0	96	FALSE	Atlantibacter hermannii strain CIP 103176 16S ribosomal RNA, partial sequence	D_0__Bacteria;D_1__Proteobacteria;D_2__Gammaproteobacteria;D_3__Enterobacteriales;D_4__Enterobacteriaceae	20	1	1
c80968325aee1a15c278f0626d1a9d40	96	FALSE	Marinomonas blandensis strain MED121 16S ribosomal RNA, complete sequence	D_0__Bacteria;D_1__Proteobacteria;D_2__Gammaproteobacteria	62	1	1
7e9cc8641cf699f7d491f4affe6fcd48	96	FALSE	Bombella apis strain MRM1 16S ribosomal RNA, partial sequence	D_0__Bacteria;D_1__Proteobacteria;D_2__Alphaproteobacteria;D_3__Acetobacterales;D_4__Acetobacteraceae	1	4	1
ca31501fc2fd9b825bf9594d787090a5	96	FALSE	Bifidobacterium adolescentis ATCC 15703 16S ribosomal RNA, complete sequence	D_0__Bacteria;D_1__Actinobacteria;D_2__Actinobacteria;D_3__Bifidobacteriales;D_4__Bifidobacteriaceae	14	1	1
562ced7a9c54b165023e10dac063799b	96	FALSE	Acinetobacter bereziniae strain ATCC 17924 16S ribosomal RNA, partial sequence	D_0__Bacteria;D_1__Proteobacteria;D_2__Gammaproteobacteria	29	1	1
c75840db4db5e2de5703fd7f2306633f	96	FALSE	Bombella apis strain MRM1 16S ribosomal RNA, partial sequence	D_0__Bacteria;D_1__Proteobacteria;D_2__Alphaproteobacteria;D_3__Acetobacterales;D_4__Acetobacteraceae	24	1	1
4e5715595d4f1f29e9168cd3a9f08a61	96	FALSE	Dialister propionicifaciens strain JCM 17568 16S ribosomal RNA, partial sequence	D_0__Bacteria;D_1__Firmicutes;D_2__Negativicutes;D_3__Selenomonadales;D_4__Veillonellaceae;D_5__Dialister;Ambiguous_taxa	8	1	1
8ad0521cd9e5d46f0035bb00cc93294b	96	FALSE	Lactobacillus jinshani strain HSLZ-75 16S ribosomal RNA, partial sequence	D_0__Bacteria;D_1__Firmicutes;D_2__Bacilli;D_3__Lactobacillales;D_4__Lactobacillaceae;D_5__Lactobacillus;D_6__uncultured Lactobacillus sp.	7	1	1
794569455d4435cbe57ca8dca6e8b9ff	96	FALSE	Pantoea rodasii strain LMG 26273 16S ribosomal RNA, partial sequence	D_0__Bacteria;D_1__Proteobacteria;D_2__Gammaproteobacteria;D_3__Enterobacteriales;D_4__Enterobacteriaceae	12	1	1
a27dd7431116b0280ffb23a511d2eeaf	96	FALSE	Sphingomonas zeicaulis strain 541 16S ribosomal RNA, partial sequence	D_0__Bacteria;D_1__Proteobacteria;D_2__Alphaproteobacteria;D_3__Sphingomonadales;D_4__Sphingomonadaceae;D_5__Sphingomonas	1	5	1
5e225d7240136c59b134692f4cf80bcf	96	FALSE	Bombella apis strain MRM1 16S ribosomal RNA, partial sequence	D_0__Bacteria;D_1__Proteobacteria;D_2__Alphaproteobacteria;D_3__Acetobacterales;D_4__Acetobacteraceae	25	1	1
a6d6477cf373ca15cba8e09d5a617ad1	96	FALSE	Lactobacillus jinshani strain HSLZ-75 16S ribosomal RNA, partial sequence	D_0__Bacteria;D_1__Firmicutes;D_2__Bacilli;D_3__Lactobacillales;D_4__Lactobacillaceae;D_5__Lactobacillus	17	1	1
af22ea7f8c0b0fb5f1d65fe53a582eb1	96	FALSE	Lactobacillus kunkeei strain YH-15 16S ribosomal RNA, partial sequence	D_0__Bacteria;D_1__Firmicutes;D_2__Bacilli;D_3__Lactobacillales;D_4__Lactobacillaceae;D_5__Lactobacillus;D_6__Lactobacillus kunkeei	25	1	1
3f1f14fa8534adafc072c77dfd6ba4e2	96	FALSE	Acinetobacter gerneri strain DSM 14967 16S ribosomal RNA, partial sequence	D_0__Bacteria;D_1__Proteobacteria;D_2__Gammaproteobacteria;D_3__Pseudomonadales;D_4__Moraxellaceae;D_5__Acinetobacter	11	1	1
9b8ff2d8864051ec12689ad2bde5b5c5	96	FALSE	Snodgrassella alvi wkB2 16S ribosomal RNA, complete sequence	D_0__Bacteria;D_1__Proteobacteria;D_2__Gammaproteobacteria;D_3__Betaproteobacteriales;D_4__Neisseriaceae;D_5__Snodgrassella	9	1	1
bf591ac757e56d03e220f95aee1f6e29	96	FALSE	#N/A	D_0__Bacteria	9	1	1
61a438d8f8013103e92c7a3cf8969e31	96	FALSE	Sphingobacterium faecium strain DSM 11690 16S ribosomal RNA, partial sequence	D_0__Bacteria;D_1__Bacteroidetes;D_2__Bacteroidia;D_3__Sphingobacteriales;D_4__Sphingobacteriaceae;D_5__Sphingobacterium	8	1	1
bf03813661782e52870386d386b35bd8	96	FALSE	Pseudomonas matsuisoli strain CC-MHH0089 16S ribosomal RNA, partial sequence	D_0__Bacteria;D_1__Proteobacteria;D_2__Gammaproteobacteria;D_3__Pseudomonadales;D_4__Pseudomonadaceae;D_5__Pseudomonas	12	1	1
212a91114162c4bd59d5a3f8e0008e08	96	FALSE	Gordonia jinhuaensis strain ZYR 51 16S ribosomal RNA, partial sequence	D_0__Bacteria;D_1__Actinobacteria;D_2__Actinobacteria;D_3__Corynebacteriales;D_4__Nocardiaceae;D_5__Gordonia	8	1	1
a7b61daf3c0ebc6cc3f0d9a39ede0060	96	FALSE	Conchiformibius steedae strain NBRC 102457 16S ribosomal RNA, partial sequence	D_0__Bacteria;D_1__Proteobacteria;D_2__Gammaproteobacteria;D_3__Betaproteobacteriales	43	1	1
6582370bfc0fac64c9fa9559959003bb	96	FALSE	Prevotella enoeca strain JCM 12259 16S ribosomal RNA, partial sequence	D_0__Bacteria;D_1__Bacteroidetes;D_2__Bacteroidia;D_3__Bacteroidales;D_4__Prevotellaceae	25	1	1
f7674e799f62ff7c9b877ae78f45e264	96	FALSE	Commensalibacter intestini A911 16S ribosomal RNA, partial sequence	D_0__Bacteria	15	1	1
38d1bca28cc310e9a84c228ef3e91792	96	FALSE	Tatumella saanichensis strain NML 06-3099 16S ribosomal RNA, partial sequence	D_0__Bacteria;D_1__Proteobacteria;D_2__Gammaproteobacteria;D_3__Enterobacteriales;D_4__Enterobacteriaceae	12	12	1
42d0ae9c3c5ea629b675e6afd748eeab	96	FALSE	Weissella hellenica strain NBRC 15553 16S ribosomal RNA, partial sequence	D_0__Bacteria;D_1__Firmicutes;D_2__Bacilli;D_3__Lactobacillales;D_4__Leuconostocaceae;D_5__Weissella	28	1	1
5423fd00d21fb99b5a947a2804e65f01	96	FALSE	Gluconobacter cerevisiae strain LMG 27748 16S ribosomal RNA, partial sequence	D_0__Bacteria;D_1__Proteobacteria;D_2__Alphaproteobacteria;D_3__Acetobacterales;D_4__Acetobacteraceae;D_5__uncultured;D_6__uncultured Acetobacteraceae bacterium	38	1	1
4f1e73e10fe6b3f5fc5a7ff6b5f3ce38	96	FALSE	Mycolicibacterium bacteremicum strain ATCC 25791 16S ribosomal RNA, partial sequence	D_0__Bacteria;D_1__Actinobacteria;D_2__Actinobacteria;D_3__Corynebacteriales;D_4__Mycobacteriaceae;D_5__Mycobacterium	9	1	1
70244213e0a9a4d69d9c57e60a82c019	96	FALSE	Commensalibacter intestini A911 16S ribosomal RNA, partial sequence	D_0__Bacteria;D_1__Proteobacteria;D_2__Alphaproteobacteria;D_3__Acetobacterales;D_4__Acetobacteraceae	23	1	1
3386a8de1d3855697e892a68a18541a4	96	FALSE	Aureisphaera salina strain A6D-50 16S ribosomal RNA, partial sequence	D_0__Bacteria;D_1__Bacteroidetes;D_2__Bacteroidia;D_3__Flavobacteriales;D_4__Flavobacteriaceae	26	1	1
2ad1da66c1a19b706e8d5d22f3b5b190	96	FALSE	Pantoea eucrina strain LMG 2781 16S ribosomal RNA, partial sequence	D_0__Bacteria;D_1__Proteobacteria;D_2__Gammaproteobacteria;D_3__Enterobacteriales;D_4__Enterobacteriaceae	26	1	1
1b196c21b57013a965094efbe1b52a06	96	FALSE	Gordonia soli strain CC-AB07 16S ribosomal RNA, partial sequence	D_0__Bacteria;D_1__Actinobacteria;D_2__Actinobacteria;D_3__Corynebacteriales;D_4__Nocardiaceae;D_5__Gordonia	15	1	1
1d3ab9fc05090f4b5e5e779a9c8f9a50	96	FALSE	Brevibacterium sediminis strain CGMCC 1.15472 16S ribosomal RNA, partial sequence	D_0__Bacteria;D_1__Actinobacteria;D_2__Actinobacteria;D_3__Micrococcales;D_4__Brevibacteriaceae;D_5__Brevibacterium;Ambiguous_taxa	1	4	1
07e9d8b3a7be099f967d76cf58372aa8	96	FALSE	Lactobacillus ozensis DSM 23829 = JCM 17196 strain Mizu2-1 16S ribosomal RNA, partial sequence	D_0__Bacteria;D_1__Firmicutes;D_2__Bacilli;D_3__Lactobacillales;D_4__Lactobacillaceae;D_5__Lactobacillus	15	1	1
3311736ced49bb3fa6c474599cbf85a6	96	FALSE	Agrobacterium larrymoorei strain AF3.10 16S ribosomal RNA, partial sequence	D_0__Bacteria;D_1__Proteobacteria;D_2__Alphaproteobacteria;D_3__Rhizobiales;D_4__Rhizobiaceae;D_5__Allorhizobium-Neorhizobium-Pararhizobium-Rhizobium;D_6__Rhizobium sp.	9	1	1
a9ad3fbc31dab178491f2544673fd154	96	FALSE	Lactobacillus kefiranofaciens subsp. kefirgranum strain DSM 10550 16S ribosomal RNA, partial sequence	D_0__Bacteria	7	1	1
dea77949fade5fd960c38342d004c0a8	96	FALSE	Kosakonia oryziphila strain REICA_142 16S ribosomal RNA, partial sequence	D_0__Bacteria;D_1__Proteobacteria;D_2__Gammaproteobacteria	1	682	24
4ecfdc25ea0744f6eed82ca1670ea07f	96	FALSE	Kosakonia oryziphila strain REICA_142 16S ribosomal RNA, partial sequence	D_0__Bacteria;D_1__Proteobacteria;D_2__Gammaproteobacteria	1	5	1
75838f767b30d62953dd9390a0159314	96	FALSE	Pectinatus sottacetonis strain FSRU B0405 16S ribosomal RNA, partial sequence	D_0__Bacteria;D_1__Firmicutes;D_2__Negativicutes;D_3__Selenomonadales;D_4__Veillonellaceae	45	1	1
f0858e199ca620c310b8ffe11e006463	96	FALSE	Bombella apis strain MRM1 16S ribosomal RNA, partial sequence	D_0__Bacteria;D_1__Proteobacteria;D_2__Alphaproteobacteria;D_3__Acetobacterales;D_4__Acetobacteraceae	7	1	1
f585667e3ae5c2933059e93756d95dc4	96	FALSE	Leuconostoc gelidum subsp. gasicomitatum strain TB 1-10 16S ribosomal RNA, complete sequence	D_0__Bacteria;D_1__Firmicutes;D_2__Bacilli;D_3__Lactobacillales;D_4__Leuconostocaceae;D_5__Leuconostoc	18	1	1
f8f5af69cfeefd3ebd0da849779f88d2	96	FALSE	Silanimonas algicola strain M23 16S ribosomal RNA, partial sequence	D_0__Bacteria;D_1__Proteobacteria;D_2__Gammaproteobacteria;D_3__Xanthomonadales;D_4__Xanthomonadaceae	8	1	1
538e6d8c314bd99ec8cb016177d3c058	96	FALSE	Bifidobacterium bohemicum DSM 22767 strain JEMLUCVIII-4 16S ribosomal RNA, partial sequence	D_0__Bacteria;D_1__Actinobacteria;D_2__Actinobacteria;D_3__Bifidobacteriales;D_4__Bifidobacteriaceae;D_5__Bifidobacterium	16	1	1
2afab389898496ef93df7c184098d0dd	96	FALSE	Zymobacter palmae strain ATCC 51623 16S ribosomal RNA, partial sequence	D_0__Bacteria;D_1__Proteobacteria;D_2__Gammaproteobacteria	8	1	1
3346dae418c18d92a3d09f04cdf936d9	96	FALSE	Rurimicrobium arvi strain J107-1 16S ribosomal RNA, partial sequence	D_0__Bacteria;D_1__Bacteroidetes;D_2__Bacteroidia;D_3__Chitinophagales;D_4__Chitinophagaceae;D_5__Taibaiella;D_6__uncultured bacterium	7	1	1
7ba6c90bd8dcf1140829e7d5802fc799	96	FALSE	Moheibacter stercoris strain 784B1_12E-Caso 16S ribosomal RNA, partial sequence	D_0__Bacteria;D_1__Bacteroidetes;D_2__Bacteroidia;D_3__Flavobacteriales;D_4__Weeksellaceae;D_5__Moheibacter;D_6__uncultured bacterium	16	1	1
008c119d770dfdd062d9ea74a1363a68	96	FALSE	Insolitispirillum peregrinum strain NBRC 14922 16S ribosomal RNA, partial sequence	D_0__Bacteria	7	1	1
49b9b345a8d042458280d2bd64f2b269	96	FALSE	Neokomagataea tanensis NBRC 106556 strain BCC 25711 16S ribosomal RNA, partial sequence	D_0__Bacteria;D_1__Proteobacteria;D_2__Alphaproteobacteria;D_3__Acetobacterales;D_4__Acetobacteraceae	11	1	1
1a6ecf1ee09cebcfee115034c41141b6	96	FALSE	Labedella gwakjiensis strain KSW2-17 16S ribosomal RNA, partial sequence	D_0__Bacteria;D_1__Actinobacteria;D_2__Actinobacteria;D_3__Micrococcales;D_4__Microbacteriaceae	7	1	1
d46e7a78acf8d1108fa3b48578d92787	96	FALSE	Asaia lannensis strain NBRC 102526 16S ribosomal RNA, partial sequence	D_0__Bacteria;D_1__Proteobacteria;D_2__Alphaproteobacteria;D_3__Acetobacterales;D_4__Acetobacteraceae	20	1	1
fa1e9e2abbd8ae8e5fa27592103a2de4	96	FALSE	Staphylococcus hominis subsp. novobiosepticus strain GTC 1228 16S ribosomal RNA, partial sequence	D_0__Bacteria;D_1__Firmicutes;D_2__Bacilli;D_3__Bacillales;D_4__Staphylococcaceae;D_5__Staphylococcus	9	1	1
f05e05f96964043a77c4ec32be43a57d	96	FALSE	Reyranella soli strain KIS14-15 16S ribosomal RNA, partial sequence	D_0__Bacteria;D_1__Proteobacteria;D_2__Alphaproteobacteria;D_3__Reyranellales;D_4__Reyranellaceae;D_5__Reyranella;Ambiguous_taxa	7	1	1
a433bb163b6d62144fa8b2bcdcdedd45	96	FALSE	Pedobacter roseus strain CL-GP80 16S ribosomal RNA, partial sequence	D_0__Bacteria;D_1__Bacteroidetes;D_2__Bacteroidia;D_3__Sphingobacteriales;D_4__Sphingobacteriaceae	1	4	1
065de1f0eda66c13ab960c4aa017e6aa	96	FALSE	Olsenella profusa DSM 13989 strain CCUG 45371 16S ribosomal RNA, partial sequence	D_0__Bacteria;D_1__Actinobacteria;D_2__Coriobacteriia;D_3__Coriobacteriales;D_4__Atopobiaceae;D_5__Olsenella	51	1	1
f2e871484e21da99f57e7bf1c8e1b2cd	96	FALSE	Swingsia samuiensis strain AH83 16S ribosomal RNA, partial sequence	D_0__Bacteria;D_1__Proteobacteria;D_2__Alphaproteobacteria;D_3__Acetobacterales;D_4__Acetobacteraceae	7	1	1
ad541850f0c5b4796a76fe1013939ee9	96	FALSE	Rhizobium arenae strain MIM27 16S ribosomal RNA, partial sequence	D_0__Bacteria;D_1__Proteobacteria;D_2__Alphaproteobacteria;D_3__Rhizobiales;D_4__Rhizobiaceae	17	1	1
80d121325dd38177e1eaf8a605cd6772	96	FALSE	Aminipila butyrica strain FH042 16S ribosomal RNA, partial sequence	D_0__Bacteria;D_1__Firmicutes;D_2__Clostridia;D_3__Clostridiales;D_4__Family XIII	7	1	1
0b39421ddbf0773d0c50efdff40e5401	96	FALSE	Lactobacillus jinshani strain HSLZ-75 16S ribosomal RNA, partial sequence	D_0__Bacteria;D_1__Firmicutes;D_2__Bacilli	12	1	1
b68db194b3bd709ef016bdc95a748cac	96	FALSE	Swingsia samuiensis strain AH83 16S ribosomal RNA, partial sequence	D_0__Bacteria;D_1__Proteobacteria;D_2__Alphaproteobacteria;D_3__Acetobacterales;D_4__Acetobacteraceae	7	1	1
16389d1afd7b88204388b28eb1d049da	96	FALSE	Sphingomonas ginsenosidimutans strain Gsoil 1429 16S ribosomal RNA, partial sequence	D_0__Bacteria;D_1__Proteobacteria;D_2__Alphaproteobacteria;D_3__Sphingomonadales;D_4__Sphingomonadaceae;D_5__Sphingomonas	10	1	1
164e1d1769241af89ae4c9e378e53806	96	FALSE	Neisseria wadsworthii 9715 strain WC 05-9715 16S ribosomal RNA, partial sequence	D_0__Bacteria;D_1__Proteobacteria;D_2__Gammaproteobacteria;D_3__Betaproteobacteriales;D_4__Neisseriaceae;D_5__Snodgrassella	1	4	1
58c8f4329b9ec6919be5145b22c57abe	96	FALSE	Gluconobacter cerevisiae strain LMG 27748 16S ribosomal RNA, partial sequence	D_0__Bacteria;D_1__Proteobacteria;D_2__Alphaproteobacteria;D_3__Acetobacterales;D_4__Acetobacteraceae;D_5__uncultured;D_6__uncultured Acetobacteraceae bacterium	20	1	1
6123bcd37ecb141f7799da20456c6ab1	96	FALSE	Rhodomicrobium vannielii ATCC 17100 16S ribosomal RNA, partial sequence	D_0__Bacteria;D_1__Proteobacteria;D_2__Alphaproteobacteria;D_3__Rhizobiales;D_4__Rhodomicrobiaceae;D_5__Rhodomicrobium;D_6__uncultured bacterium	1	5	1
825e7c1f331bf17fabe247620202a696	96	FALSE	Spirosoma metallicum strain PR1014k 16S ribosomal RNA, partial sequence	D_0__Bacteria;D_1__Bacteroidetes;D_2__Bacteroidia;D_3__Cytophagales;D_4__Spirosomaceae;D_5__Spirosoma	7	1	1
9d20bb61ad23ab3c6a3799241393794e	96	FALSE	Lactobacillus nenjiangensis strain 11102 16S ribosomal RNA, partial sequence	D_0__Bacteria;D_1__Firmicutes;D_2__Bacilli;D_3__Lactobacillales;D_4__Leuconostocaceae	15	1	1
ba4319feb677eb61cb6b753f94d3f5ad	96	FALSE	Arthrobacter echini strain AM23 16S ribosomal RNA, partial sequence	D_0__Bacteria;D_1__Actinobacteria;D_2__Actinobacteria;D_3__Micrococcales;D_4__Micrococcaceae;D_5__Arthrobacter	11	1	1
37f596b6d40a43c700b72217589bd136	96	FALSE	Caulobacter segnis strain MBIC 2835 16S ribosomal RNA, partial sequence	D_0__Bacteria;D_1__Proteobacteria;D_2__Alphaproteobacteria;D_3__Caulobacterales;D_4__Caulobacteraceae	8	1	1
5028a9c6a60f1d8348e021a1f519f5c2	96	FALSE	Commensalibacter intestini A911 16S ribosomal RNA, partial sequence	D_0__Bacteria;D_1__Proteobacteria	25	1	1
d6526b151a8ce996f17480108ec464ea	96	FALSE	Commensalibacter intestini A911 16S ribosomal RNA, partial sequence	D_0__Bacteria;D_1__Proteobacteria;D_2__Alphaproteobacteria;D_3__Acetobacterales;D_4__Acetobacteraceae	27	1	1
08ba387c6943fee9649909a72f0e7a9d	96	FALSE	#N/A	D_0__Bacteria	10	1	1
8a6e0d3a7e425d843945b67dd0899762	96	FALSE	Frateuria aurantia strain DSM 6220 16S ribosomal RNA, partial sequence	D_0__Bacteria;D_1__Proteobacteria;D_2__Gammaproteobacteria;D_3__Xanthomonadales;D_4__Rhodanobacteraceae	1	4	1
50f44505397165168ca82c9bf9793f09	96	FALSE	Parasaccharibacter apium strain A29 16S ribosomal RNA, partial sequence	D_0__Bacteria;D_1__Proteobacteria;D_2__Alphaproteobacteria;D_3__Acetobacterales;D_4__Acetobacteraceae	8	1	1
3bf7111fdf9746e1ddfe277b26d2e774	96	FALSE	Commensalibacter intestini A911 16S ribosomal RNA, partial sequence	D_0__Bacteria;D_1__Proteobacteria;D_2__Alphaproteobacteria;D_3__Acetobacterales;D_4__Acetobacteraceae;D_5__Commensalibacter;Ambiguous_taxa	10	1	1
874ceb69a3589b40a5286bd5916e2dec	96	FALSE	Pantoea eucrina strain LMG 2781 16S ribosomal RNA, partial sequence	D_0__Bacteria;D_1__Proteobacteria;D_2__Gammaproteobacteria;D_3__Enterobacteriales;D_4__Enterobacteriaceae	18	1	1
9cddcbb8b02f21d4d2afcc7a27892de8	96	FALSE	Lactobacillus gasseri ATCC 33323 = JCM 1131 16S ribosomal RNA, complete sequence	D_0__Bacteria	1	5	1
ae58859adc5610d73982083400ec6f36	96	FALSE	Frateuria aurantia strain DSM 6220 16S ribosomal RNA, partial sequence	D_0__Bacteria;D_1__Proteobacteria;D_2__Gammaproteobacteria;D_3__Xanthomonadales;D_4__Rhodanobacteraceae	1	5	1
fe10ef26f446921d5594bcc2950e9e1c	96	FALSE	Comamonas humi strain GAU11 16S ribosomal RNA, partial sequence	D_0__Bacteria;D_1__Proteobacteria;D_2__Gammaproteobacteria;D_3__Betaproteobacteriales;D_4__Burkholderiaceae	9	1	1
124e138113df6dd1278458f9b47920c9	96	FALSE	Endobacter medicaginis strain M1MS02 16S ribosomal RNA, partial sequence	D_0__Bacteria;D_1__Proteobacteria;D_2__Alphaproteobacteria;D_3__Acetobacterales;D_4__Acetobacteraceae	18	1	1
52fbbe16ea12703d59f16a2d24c1d74d	96	FALSE	Gordonia effusa strain IFM 10200 16S ribosomal RNA, partial sequence	D_0__Bacteria;D_1__Actinobacteria;D_2__Actinobacteria;D_3__Corynebacteriales;D_4__Nocardiaceae;D_5__Gordonia;Ambiguous_taxa	9	1	1
92b6460eff76e472c35fdcffe07108f6	96	FALSE	Bombella apis strain MRM1 16S ribosomal RNA, partial sequence	D_0__Bacteria;D_1__Proteobacteria;D_2__Alphaproteobacteria;D_3__Acetobacterales;D_4__Acetobacteraceae	11	1	1
62d73dd37c77a2af5fdbdbbb071e9100	96	FALSE	Lactobacillus kosoi strain 10H 16S ribosomal RNA, partial sequence	D_0__Bacteria;D_1__Firmicutes;D_2__Bacilli;D_3__Lactobacillales;D_4__Lactobacillaceae;D_5__Lactobacillus;D_6__uncultured Bacilli bacterium	28	1	1
9958dfd6d13fd971e92e317565e0fcf3	96	FALSE	Chryseobacterium rigui strain CJ16 16S ribosomal RNA, partial sequence	D_0__Bacteria;D_1__Bacteroidetes;D_2__Bacteroidia;D_3__Flavobacteriales;D_4__Weeksellaceae;D_5__Chryseobacterium	1	4	1
761dccd3b36fc3ac318f01cfd00698c0	96	FALSE	Kineococcus endophyticus strain KLBMP 1274 16S ribosomal RNA, partial sequence	D_0__Bacteria;D_1__Actinobacteria;D_2__Actinobacteria;D_3__Kineosporiales;D_4__Kineosporiaceae;D_5__Kineococcus;Ambiguous_taxa	9	1	1
f28585c0c5b7a3db21f41802beda6aa9	96	FALSE	Bacillus kokeshiiformis strain MO-04 16S ribosomal RNA, partial sequence	D_0__Bacteria;D_1__Firmicutes;D_2__Bacilli	8	1	1
282d4dafdaf5af8f500f457a43477499	96	FALSE	Lysobacter oligotrophicus strain 107-E2 16S ribosomal RNA, partial sequence	D_0__Bacteria;D_1__Proteobacteria;D_2__Gammaproteobacteria;D_3__Xanthomonadales;D_4__Rhodanobacteraceae	15	1	1
784f5ba99f1f3f3efff0714d08f4c22c	96	FALSE	Bombella apis strain MRM1 16S ribosomal RNA, partial sequence	D_0__Bacteria;D_1__Proteobacteria;D_2__Alphaproteobacteria;D_3__Acetobacterales;D_4__Acetobacteraceae	11	1	1
27d4d24c0ca721e173a574c30d711a4e	96	FALSE	Stenotrophomonas maltophilia strain ATCC 13637 16S ribosomal RNA, partial sequence	D_0__Bacteria;D_1__Proteobacteria;D_2__Gammaproteobacteria;D_3__Xanthomonadales;D_4__Xanthomonadaceae;D_5__Stenotrophomonas	8	1	1
cbda4474d2ec89101301c66227ddfaab	96	FALSE	Humitalea rosea strain W37 16S ribosomal RNA, partial sequence	D_0__Bacteria;D_1__Proteobacteria;D_2__Gammaproteobacteria	28	1	1
2557839ee11f4dd8bf9d684a25e35eb6	96	FALSE	Bartonella apis strain PEB0122 16S ribosomal RNA, partial sequence	D_0__Bacteria;D_1__Proteobacteria;D_2__Alphaproteobacteria	18	1	1
bf26838583ca2ebe393d80f65883f0f1	96	FALSE	Tolumonas auensis strain DSM 9187 16S ribosomal RNA, partial sequence	D_0__Bacteria;D_1__Proteobacteria;D_2__Gammaproteobacteria	1	4	1
35230b9c6fa7150cff925471468dee33	96	FALSE	Lactobacillus aviarius subsp. araffinosus strain LMG 23560 16S ribosomal RNA, partial sequence	D_0__Bacteria;D_1__Firmicutes;D_2__Bacilli;D_3__Lactobacillales;D_4__Lactobacillaceae;D_5__Lactobacillus	49	1	1
659a825931edd5ab2a4442b61ba663f9	96	FALSE	Zymobacter palmae strain ATCC 51623 16S ribosomal RNA, partial sequence	D_0__Bacteria;D_1__Proteobacteria;D_2__Gammaproteobacteria;D_3__Oceanospirillales	27	1	1
24d19c36a6eca3bcfaf69fec22ae7af0	96	FALSE	Lonsdalea britannica strain LMG 26267 16S ribosomal RNA, partial sequence	D_0__Bacteria;D_1__Proteobacteria;D_2__Gammaproteobacteria;D_3__Enterobacteriales;D_4__Enterobacteriaceae	9	1	1
d3a7befc596b17dc5881505b88cfc631	96	FALSE	Rhodoblastus acidophilus strain DSM 137 16S ribosomal RNA, partial sequence	D_0__Bacteria;D_1__Proteobacteria;D_2__Alphaproteobacteria;D_3__Rhizobiales;D_4__Rhizobiaceae;D_5__Ochrobactrum	22	1	1
f8dc5f4528af867da746b99cf9c96115	96	FALSE	Commensalibacter intestini A911 16S ribosomal RNA, partial sequence	D_0__Bacteria;D_1__Proteobacteria;D_2__Alphaproteobacteria;D_3__Acetobacterales;D_4__Acetobacteraceae;D_5__Commensalibacter;Ambiguous_taxa	12	1	1
594ccd0f9d7ce73c619172dc1ebddd30	96	FALSE	Gluconacetobacter takamatsuzukensis strain T61213-20-1a 16S ribosomal RNA, partial sequence	D_0__Bacteria;D_1__Proteobacteria;D_2__Alphaproteobacteria;D_3__Acetobacterales;D_4__Acetobacteraceae	22	1	1
d3d9acdcac8c9eef4f8c0b035ee0768c	96	FALSE	Gordonia iterans strain IFM 10348 16S ribosomal RNA, partial sequence	D_0__Bacteria;D_1__Actinobacteria;D_2__Actinobacteria;D_3__Corynebacteriales;D_4__Nocardiaceae;D_5__Gordonia;D_6__uncultured bacterium	23	1	1
e513cc5672ca28133bb3bc32f453755a	96	FALSE	Commensalibacter intestini A911 16S ribosomal RNA, partial sequence	D_0__Bacteria;D_1__Proteobacteria;D_2__Alphaproteobacteria	25	1	1
342bce7b7ea19b4fa9365eaee16c90a2	96	FALSE	Aureimonas leprariae strain YIM 132180 16S ribosomal RNA, partial sequence	D_0__Bacteria;D_1__Proteobacteria;D_2__Alphaproteobacteria;D_3__Rhizobiales;D_4__Rhizobiaceae;D_5__Aureimonas;D_6__uncultured bacterium	8	1	1
7d45ec4a592cd29a9a3011cbeb91e44e	96	FALSE	Weissella kandleri strain NRIC 1628 16S ribosomal RNA, partial sequence	D_0__Bacteria;D_1__Firmicutes;D_2__Bacilli;D_3__Lactobacillales;D_4__Leuconostocaceae;D_5__Weissella;Ambiguous_taxa	7	1	1
f4659682fcddf39f9a9107f60bb1a5c5	96	FALSE	Taibaiella smilacinae strain PTJT-5 16S ribosomal RNA, partial sequence	D_0__Bacteria;D_1__Bacteroidetes;D_2__Bacteroidia;D_3__Cytophagales	10	1	1
0fc4bcc1058732f0d1f775880ecc771b	95	FALSE	Proteus hauseri strain DSM 14437 16S ribosomal RNA, partial sequence	D_0__Bacteria;D_1__Proteobacteria;D_2__Gammaproteobacteria;D_3__Enterobacteriales;D_4__Enterobacteriaceae	1	17	1
0cddf4b1ca3b18a4242a2e7bd4e85c87	95	FALSE	Enterobacter soli ATCC BAA-2102 strain LF7 16S ribosomal RNA, partial sequence	D_0__Bacteria;D_1__Proteobacteria	30	1	1
3638f85a63c5e2e381683fe24ae5fcf1	95	FALSE	Kosakonia oryziphila strain REICA_142 16S ribosomal RNA, partial sequence	D_0__Bacteria;D_1__Proteobacteria;D_2__Gammaproteobacteria;D_3__Enterobacteriales;D_4__Enterobacteriaceae	1	14	1
cb6c5e0aab9c59e6e4b14814f6ed6aa1	95	FALSE	Apibacter raozihei strain HY041 16S ribosomal RNA, partial sequence	D_0__Bacteria	1	10	1
ef11e446e1220efde023455b7c80b3be	95	FALSE	Chryseobacterium indologenes NBRC 14944 16S ribosomal RNA, partial sequence	D_0__Bacteria;D_1__Bacteroidetes;D_2__Bacteroidia;D_3__Flavobacteriales;D_4__Weeksellaceae;D_5__Chryseobacterium	31	1	1
062c8eb26d5772a9133f8529b79aff0e	95	FALSE	Bifidobacterium merycicum strain JCM 8219 16S ribosomal RNA, partial sequence	D_0__Bacteria;D_1__Actinobacteria;D_2__Actinobacteria	1	17	1
bf10797b761518ba3a879b56968d15c3	95	FALSE	Prevotella oris strain JCM 8540 16S ribosomal RNA, partial sequence	D_0__Bacteria;D_1__Bacteroidetes;D_2__Bacteroidia;D_3__Bacteroidales;D_4__Prevotellaceae	1	10	1
dec60f5bc9ea355e5965639f8bc1613a	95	FALSE	Klebsiella variicola strain F2R9 16S ribosomal RNA, partial sequence	D_0__Bacteria;D_1__Proteobacteria;D_2__Gammaproteobacteria;D_3__Enterobacteriales;D_4__Enterobacteriaceae	1	9	1
3a5999801134394b1c38deed762e57f7	95	FALSE	Salmonella enterica subsp. arizonae strain ATCC 13314 16S ribosomal RNA, partial sequence	D_0__Bacteria;D_1__Proteobacteria;D_2__Gammaproteobacteria;D_3__Enterobacteriales;D_4__Enterobacteriaceae	31	1	1
335a1229df6e88b8e63a68fb1d52c6a3	95	FALSE	Proteus terrae strain N5/687 16S ribosomal RNA, partial sequence	D_0__Bacteria;D_1__Proteobacteria;D_2__Gammaproteobacteria;D_3__Enterobacteriales;D_4__Enterobacteriaceae	1	9	1
41fdef9bdf82ea18c6129b0d4549c2a5	95	FALSE	Gluconobacter frateurii strain LMG 1365 16S ribosomal RNA, partial sequence	D_0__Bacteria;D_1__Proteobacteria;D_2__Alphaproteobacteria;D_3__Acetobacterales;D_4__Acetobacteraceae	1	8	1
202ad4cd0759b7da489dcda9a7271565	95	FALSE	Prevotella oryzae DSM 17970 strain JCM 13648 16S ribosomal RNA, partial sequence	D_0__Bacteria;D_1__Bacteroidetes;D_2__Bacteroidia;D_3__Bacteroidales;D_4__Prevotellaceae	1	11	1
16a8fa7a1a528ae4b42224f44971a38d	95	FALSE	Providencia heimbachae strain MUA 2-110 16S ribosomal RNA, partial sequence	D_0__Bacteria;D_1__Proteobacteria;D_2__Gammaproteobacteria	1	9	1
792385d5eaf195054399d073203a246c	95	FALSE	Commensalibacter intestini A911 16S ribosomal RNA, partial sequence	D_0__Bacteria;D_1__Proteobacteria;D_2__Alphaproteobacteria;D_3__Acetobacterales;D_4__Acetobacteraceae	32	1	1
3aaa727026bea02d4877ea418fe6fc05	95	FALSE	Pseudomonas stutzeri strain CCUG 11256 16S ribosomal RNA, partial sequence	D_0__Bacteria;D_1__Proteobacteria;D_2__Gammaproteobacteria	1	15	1
a478b54d28dac23132da1547ee4f304c	95	FALSE	Myroides phaeus strain MY15 16S ribosomal RNA, partial sequence	D_0__Bacteria;D_1__Firmicutes;D_2__Bacilli;D_3__Lactobacillales;D_4__Leuconostocaceae	1	19	1
ebf155e37b22fdde98a9bc6f12aa4269	95	FALSE	Mycolicibacterium neworleansense strain W6705 16S ribosomal RNA, partial sequence	D_0__Bacteria;D_1__Actinobacteria;D_2__Actinobacteria;D_3__Corynebacteriales;D_4__Mycobacteriaceae;D_5__Mycobacterium	1	6	1
3256b7e146a762765834f7e64db8bad9	95	FALSE	Swingsia samuiensis strain AH83 16S ribosomal RNA, partial sequence	D_0__Bacteria;D_1__Proteobacteria;D_2__Alphaproteobacteria;D_3__Acetobacterales;D_4__Acetobacteraceae	63	1	1
a4e89bf76e5e0bdc5180e32551ead57e	95	FALSE	Shewanella algicola strain ST-6 16S ribosomal RNA, partial sequence	D_0__Bacteria;D_1__Proteobacteria;D_2__Gammaproteobacteria;D_3__Enterobacteriales;D_4__Enterobacteriaceae	46	1	1
1b22966dbd699a8a820cf9993b470668	95	FALSE	Prevotella salivae strain EPSA11 16S ribosomal RNA, partial sequence	D_0__Bacteria;D_1__Bacteroidetes;D_2__Bacteroidia;D_3__Bacteroidales;D_4__Prevotellaceae	1	17	1
0535d1caa51a06bc84725dbb93e27989	95	FALSE	Pseudomonas flexibilis strain 78-123 16S ribosomal RNA, partial sequence	D_0__Bacteria;D_1__Proteobacteria;D_2__Gammaproteobacteria;D_3__Pseudomonadales;D_4__Pseudomonadaceae;D_5__Pseudomonas	1	17	1
019e1807318ee2cf289671b6d09546aa	95	FALSE	Pectinatus sottacetonis strain FSRU B0405 16S ribosomal RNA, partial sequence	D_0__Bacteria;D_1__Firmicutes;D_2__Negativicutes;D_3__Selenomonadales;D_4__Veillonellaceae	1	8	1
f2c2f9179ea37d5edeb2d24d3c8cf979	95	FALSE	Anaplasma phagocytophilum strain Webster 16S ribosomal RNA, partial sequence	D_0__Bacteria;D_1__Proteobacteria;D_2__Alphaproteobacteria;D_3__Rickettsiales;D_4__Anaplasmataceae;D_5__Wolbachia;Ambiguous_taxa	1	10	1
be6e065cdce0b936d5dcad6d6ced018d	95	FALSE	Tissierella creatinini strain DSM 9508 16S ribosomal RNA, partial sequence	D_0__Bacteria;D_1__Firmicutes;D_2__Clostridia;D_3__Clostridiales;D_4__Family XI;D_5__Tissierella	1	11	1
ec3c1d513334ccf95476755f32c9b169	95	FALSE	Pseudomonas paralactis strain DSM 29164 16S ribosomal RNA, partial sequence	D_0__Bacteria;D_1__Proteobacteria;D_2__Gammaproteobacteria;D_3__Pseudomonadales;D_4__Pseudomonadaceae;D_5__Pseudomonas	30	1	1
ffb5ba91e8b645c643779c170d2ed100	95	FALSE	Martelella endophytica strain YC6887 16S ribosomal RNA, complete sequence	D_0__Bacteria	1	6	1
14845af08895c08b835fc844fd99876a	95	FALSE	Lactobacillus ozensis DSM 23829 = JCM 17196 strain Mizu2-1 16S ribosomal RNA, partial sequence	D_0__Bacteria;D_1__Firmicutes;D_2__Bacilli;D_3__Lactobacillales;D_4__Lactobacillaceae;D_5__Lactobacillus	54	1	1
5525c89df588d9699a5271acdac4254c	95	FALSE	Parasediminibacterium paludis strain HME6815 16S ribosomal RNA, partial sequence	D_0__Bacteria;D_1__Bacteroidetes;D_2__Bacteroidia;D_3__Chitinophagales;D_4__Chitinophagaceae	1	8	1
b8f9e826fa51d0d969ef3787ae1d82de	95	FALSE	Neokomagataea thailandica NBRC 106555 strain BCC 25710 16S ribosomal RNA, partial sequence	D_0__Bacteria;D_1__Proteobacteria;D_2__Alphaproteobacteria;D_3__Acetobacterales;D_4__Acetobacteraceae	32	15	1
2250835ae6a2c974191b7c955096a84e	95	FALSE	Thermomonas fusca strain R-10289 16S ribosomal RNA, partial sequence	D_0__Bacteria;D_1__Proteobacteria;D_2__Gammaproteobacteria;D_3__Xanthomonadales;D_4__Xanthomonadaceae	31	1	1
67db1e3de1ca93fe235eeb483dc6e684	95	FALSE	Carnimonas nigrificans strain CTCBS 1 16S ribosomal RNA, partial sequence	D_0__Bacteria;D_1__Proteobacteria;D_2__Gammaproteobacteria;D_3__Oceanospirillales;D_4__Halomonadaceae;D_5__Carnimonas;D_6__uncultured bacterium	33	1	1
242fe0263aabcf0d30b2a9c4ac6aa6b1	95	FALSE	Actinomyces ihuae strain SD1 16S ribosomal RNA, partial sequence	D_0__Bacteria;D_1__Actinobacteria;D_2__Actinobacteria;D_3__Actinomycetales;D_4__Actinomycetaceae;D_5__Actinomyces	1	7	1
35101275403342b5b4d88005c64c6ae7	95	FALSE	Alcaligenes faecalis strain NBRC 13111 16S ribosomal RNA, partial sequence	D_0__Bacteria;D_1__Proteobacteria;D_2__Gammaproteobacteria;D_3__Betaproteobacteriales;D_4__Burkholderiaceae;D_5__Alcaligenes;Ambiguous_taxa	1	8	1
f08a9c2732aa0bab42ee449f9d6f9634	95	FALSE	Zymobacter palmae strain ATCC 51623 16S ribosomal RNA, partial sequence	D_0__Bacteria;D_1__Proteobacteria;D_2__Gammaproteobacteria;D_3__Oceanospirillales	33	1	1
88bed52e2a09065bb33e0007c0b1d52e	95	FALSE	Neokomagataea thailandica NBRC 106555 strain BCC 25710 16S ribosomal RNA, partial sequence	D_0__Bacteria;D_1__Proteobacteria;D_2__Gammaproteobacteria;D_3__Pseudomonadales;D_4__Moraxellaceae;D_5__Acinetobacter	30	1	1
8f76f8e125b54be77b96989d541a8de7	95	FALSE	Acinetobacter bereziniae strain ATCC 17924 16S ribosomal RNA, partial sequence	D_0__Bacteria;D_1__Proteobacteria;D_2__Gammaproteobacteria;D_3__Pseudomonadales;D_4__Moraxellaceae;D_5__Acinetobacter	33	1	1
c40e8e835a3475ded45cbec07b2bdd64	95	FALSE	Lactobacillus casei subsp. casei ATCC 393 strain JCM 1134 16S ribosomal RNA, partial sequence	D_0__Bacteria	1	6	1
9044d9fe30a51df5362df7e5b39d0e37	95	FALSE	Ventosimonas gracilis strain CV58 16S ribosomal RNA, partial sequence	D_0__Bacteria;D_1__Proteobacteria;D_2__Gammaproteobacteria	1	11	1
47c54a87d73b4c1af0751c718982f514	95	FALSE	Lactobacillus bombi strain BTLCH M1/2 16S ribosomal RNA, partial sequence	D_0__Bacteria;D_1__Firmicutes;D_2__Bacilli;D_3__Lactobacillales;D_4__Lactobacillaceae;D_5__Lactobacillus	33	1	1
910401bf6dc1ec3a81fe9f088f74f249	95	FALSE	Rhizobium soli DS-42 16S ribosomal RNA, partial sequence	D_0__Bacteria;D_1__Proteobacteria;D_2__Alphaproteobacteria;D_3__Rhizobiales;D_4__Rhizobiaceae	1	9	1
f58cfdce16ca99f407de9e47c29349b3	95	FALSE	Pantoea rodasii strain LMG 26273 16S ribosomal RNA, partial sequence	D_0__Bacteria;D_1__Proteobacteria;D_2__Gammaproteobacteria;D_3__Enterobacteriales;D_4__Enterobacteriaceae	1	9	1
eca23e46fd5890b2294e4295fa477349	95	FALSE	Fructobacillus pseudoficulneus strain LC 51 16S ribosomal RNA, partial sequence	D_0__Bacteria;D_1__Firmicutes;D_2__Bacilli;D_3__Lactobacillales;D_4__Leuconostocaceae;D_5__Fructobacillus;Ambiguous_taxa	1	368	45
3ab3afecd16ab14244c521bc63a2b7ab	95	FALSE	Lactobacillus gallinarum strain ATCC 33199 16S ribosomal RNA, partial sequence	D_0__Bacteria;D_1__Proteobacteria;D_2__Alphaproteobacteria;D_3__Acetobacterales;D_4__Acetobacteraceae	30	1	1
6f0a320f92762cfaf430e49afe6c4c4d	95	FALSE	Tanticharoenia aidae strain VTH-Ai06 16S ribosomal RNA, partial sequence	D_0__Bacteria;D_1__Proteobacteria;D_2__Alphaproteobacteria;D_3__Acetobacterales;D_4__Acetobacteraceae	38	1	1
2f4e71eb143e79734b34be5601384408	95	FALSE	Convivina intestini strain R-53105 16S ribosomal RNA, partial sequence	D_0__Bacteria;D_1__Firmicutes;D_2__Bacilli;D_3__Lactobacillales;D_4__Leuconostocaceae;D_5__Leuconostoc	1	1285	1
ebb69753f63845a2eaa6191fb583af82	95	FALSE	Pantoea rodasii strain LMG 26273 16S ribosomal RNA, partial sequence	D_0__Bacteria;D_1__Proteobacteria;D_2__Gammaproteobacteria;D_3__Enterobacteriales;D_4__Enterobacteriaceae	1	13	1
4f30f6e0e9952cd9e740632cfc14f559	95	FALSE	Gilliamella intestini strain LMG 28358 16S ribosomal RNA, partial sequence	D_0__Bacteria;D_1__Proteobacteria;D_2__Gammaproteobacteria;D_3__Orbales;D_4__Orbaceae;D_5__Gilliamella	1	340	1
814b28d4d0b6f2149cbc7f5e5ebf6998	95	FALSE	Lactobacillus ozensis DSM 23829 = JCM 17196 strain Mizu2-1 16S ribosomal RNA, partial sequence	D_0__Bacteria;D_1__Firmicutes;D_2__Bacilli;D_3__Lactobacillales;D_4__Lactobacillaceae;D_5__Lactobacillus	33	1	1
8a82564b540899ed862712309415078d	95	FALSE	Uruburuella suis strain 1258/02 16S ribosomal RNA, partial sequence	D_0__Bacteria;D_1__Proteobacteria;D_2__Gammaproteobacteria;D_3__Betaproteobacteriales;D_4__Neisseriaceae	60	1	1
239c2fa1ef75d991c1364d979c95f58a	95	FALSE	Apibacter adventoris strain wkB301 16S ribosomal RNA, complete sequence	D_0__Bacteria;D_1__Bacteroidetes;D_2__Bacteroidia;D_3__Flavobacteriales	1	10	1
39a4abf73c0a7ec161a5ea9e97d7a2dc	95	FALSE	Lactobacillus ozensis DSM 23829 = JCM 17196 strain Mizu2-1 16S ribosomal RNA, partial sequence	D_0__Bacteria;D_1__Firmicutes;D_2__Bacilli;D_3__Lactobacillales;D_4__Lactobacillaceae;D_5__Lactobacillus	32	1	1
7da1e406e5943d84b6cfb9195e64437b	95	FALSE	Prevotella salivae strain EPSA11 16S ribosomal RNA, partial sequence	D_0__Bacteria;D_1__Bacteroidetes;D_2__Bacteroidia;D_3__Bacteroidales;D_4__Prevotellaceae	1	9	1
cb279a2fd07ce0a311f0e61124f86992	95	FALSE	Bombella apis strain MRM1 16S ribosomal RNA, partial sequence	D_0__Bacteria;D_1__Proteobacteria;D_2__Alphaproteobacteria;D_3__Acetobacterales;D_4__Acetobacteraceae	63	1	1
234c853ab332c1eba16e28c97f776e3a	95	FALSE	Serratia microhaemolytica strain ZS-11 16S ribosomal RNA, partial sequence	D_0__Bacteria;D_1__Proteobacteria;D_2__Gammaproteobacteria;D_3__Enterobacteriales;D_4__Enterobacteriaceae	1	19	1
2c8f37b1f56596dee1e6c9c7210c19fc	95	FALSE	Commensalibacter intestini A911 16S ribosomal RNA, partial sequence	D_0__Bacteria;D_1__Proteobacteria	1	11	1
7f7988b5c031a78ff708e305d05e6885	95	FALSE	Commensalibacter intestini A911 16S ribosomal RNA, partial sequence	D_0__Bacteria	1	8	1
a1f20249b7f86e7ac7db8e9c52c66e85	95	FALSE	Commensalibacter intestini A911 16S ribosomal RNA, partial sequence	D_0__Bacteria;D_1__Proteobacteria;D_2__Alphaproteobacteria;D_3__Acetobacterales;D_4__Acetobacteraceae	1	1	16727
ad87c3f58e0015a7e8823507e9181043	95	FALSE	Myroides phaeus strain MY15 16S ribosomal RNA, partial sequence	D_0__Bacteria;D_1__Bacteroidetes;D_2__Bacteroidia;D_3__Flavobacteriales;D_4__Flavobacteriaceae	1	23	1
0ccde80e7ffea0079fcc058483a4e4ca	95	FALSE	Pantoea cypripedii strain DSM 3873 16S ribosomal RNA, partial sequence	D_0__Bacteria;D_1__Proteobacteria;D_2__Gammaproteobacteria;D_3__Enterobacteriales;D_4__Enterobacteriaceae	30	1	1
748a934b3fc6ddaa9a3a9791f408d8b4	95	FALSE	Lactobacillus mellis strain Hon2N 16S ribosomal RNA, partial sequence	D_0__Bacteria;D_1__Firmicutes;D_2__Bacilli;D_3__Lactobacillales	1	11	1
198ef31d09000c12972f105ddab9b9c0	95	FALSE	Comamonas odontotermitis strain Dant 3-8 16S ribosomal RNA, partial sequence	D_0__Bacteria;D_1__Proteobacteria;D_2__Gammaproteobacteria;D_3__Betaproteobacteriales;D_4__Burkholderiaceae;D_5__Comamonas	1	6	1
a63a5ca8523af8919da0c1ae7c1ce414	95	FALSE	Bombella apis strain MRM1 16S ribosomal RNA, partial sequence	D_0__Bacteria;D_1__Proteobacteria;D_2__Alphaproteobacteria;D_3__Acetobacterales;D_4__Acetobacteraceae	137	1983	1
f5b3f318b321aeb59803bb02d0b2ae0d	95	FALSE	Bifidobacterium bohemicum DSM 22767 strain JEMLUCVIII-4 16S ribosomal RNA, partial sequence	D_0__Bacteria;D_1__Actinobacteria;D_2__Actinobacteria;D_3__Bifidobacteriales;D_4__Bifidobacteriaceae;D_5__Bifidobacterium;Ambiguous_taxa	33	1	1
16abbf29a11c32737b06fed16113e874	95	FALSE	Salinicola tamaricis strain F01 16S ribosomal RNA, partial sequence	D_0__Bacteria;D_1__Proteobacteria;D_2__Gammaproteobacteria	1	10	1
04b1333481b562ad34c91851df4fa494	95	FALSE	Bombella apis strain MRM1 16S ribosomal RNA, partial sequence	D_0__Bacteria;D_1__Proteobacteria;D_2__Alphaproteobacteria;D_3__Acetobacterales;D_4__Acetobacteraceae;D_5__Bombella;D_6__uncultured Acetobacteraceae bacterium	59	1	1
3e119367efdf571d6f7cdafbfd109356	95	FALSE	Uruburuella suis strain 1258/02 16S ribosomal RNA, partial sequence	D_0__Bacteria;D_1__Proteobacteria;D_2__Gammaproteobacteria;D_3__Betaproteobacteriales;D_4__Neisseriaceae	1	8	1
df121ee0f7ec31ee3b42f6d024a9b349	94	FALSE	Lelliottia nimipressuralis strain LMG 10245 16S ribosomal RNA, partial sequence	D_0__Bacteria;D_1__Proteobacteria;D_2__Gammaproteobacteria;D_3__Enterobacteriales;D_4__Enterobacteriaceae	1	13	1
89930a0013d7b94125ce05373d39da95	94	FALSE	Acinetobacter boissieri strain SAP 284.1 16S ribosomal RNA, partial sequence	D_0__Bacteria;D_1__Proteobacteria;D_2__Gammaproteobacteria;D_3__Pseudomonadales;D_4__Moraxellaceae;D_5__Acinetobacter;D_6__uncultured gamma proteobacterium	35	1	1
4d9dbf62010df1e4d3a176306a53e9e1	94	FALSE	Carnimonas nigrificans strain CTCBS 1 16S ribosomal RNA, partial sequence	D_0__Bacteria;D_1__Proteobacteria;D_2__Gammaproteobacteria;D_3__Oceanospirillales;D_4__Halomonadaceae;D_5__Carnimonas;D_6__uncultured bacterium	1	6	1
cfd6355d89cc980056c5cd93f9767a5b	94	FALSE	Lactococcus garvieae strain JCM 10343 16S ribosomal RNA, partial sequence	D_0__Bacteria;D_1__Firmicutes;D_2__Bacilli;D_3__Lactobacillales;D_4__Streptococcaceae;D_5__Lactococcus;D_6__Lactococcus garvieae subsp. garvieae	1	17	1
2bb24937cbd5009b41390c88bf410272	94	FALSE	Lactobacillus jinshani strain HSLZ-75 16S ribosomal RNA, partial sequence	D_0__Bacteria;D_1__Firmicutes;D_2__Bacilli;D_3__Lactobacillales;D_4__Lactobacillaceae;D_5__Lactobacillus	1	16	1
a64adbe03f5203b9dc29994692168241	94	FALSE	Bifidobacterium adolescentis ATCC 15703 16S ribosomal RNA, complete sequence	D_0__Bacteria;D_1__Actinobacteria;D_2__Actinobacteria;D_3__Bifidobacteriales;D_4__Bifidobacteriaceae;D_5__Bifidobacterium	1	17	1
fc6d0ad60b34d791276626a7ec2ec375	94	FALSE	Chryseobacterium culicis strain R4-1A 16S ribosomal RNA, partial sequence	D_0__Bacteria;D_1__Bacteroidetes;D_2__Bacteroidia;D_3__Flavobacteriales;D_4__Weeksellaceae;D_5__Chryseobacterium	1	16	1
357a162eb42e18e7c4151acec7350557	94	FALSE	Xanthobacter autotrophicus strain Py2 16S ribosomal RNA, partial sequence	D_0__Bacteria;D_1__Proteobacteria;D_2__Alphaproteobacteria;D_3__Rhizobiales;D_4__Xanthobacteraceae;D_5__Xanthobacter;Ambiguous_taxa	1	7	1
daa079bddd15206e8786d09be2aba451	94	FALSE	Chitinophaga silvisoli strain K20C18050901 16S ribosomal RNA, partial sequence	D_0__Bacteria;D_1__Bacteroidetes;D_2__Bacteroidia;D_3__Chitinophagales;D_4__Chitinophagaceae;D_5__Taibaiella;Ambiguous_taxa	8	10	1
a2c0cbdc0c2af10e3b1cd448f6946d01	94	FALSE	Carnimonas nigrificans strain CTCBS 1 16S ribosomal RNA, partial sequence	D_0__Bacteria;D_1__Proteobacteria;D_2__Gammaproteobacteria;D_3__Oceanospirillales;D_4__Halomonadaceae;D_5__Carnimonas;D_6__uncultured bacterium	1	11	1
313be8045e66f809a2500ee2be62a8fa	94	FALSE	Prevotella oryzae DSM 17970 strain JCM 13648 16S ribosomal RNA, partial sequence	D_0__Bacteria;D_1__Bacteroidetes;D_2__Bacteroidia;D_3__Bacteroidales;D_4__Prevotellaceae	1	23	1
7c07484615b79fbbda6b0a243d15a756	94	FALSE	Prevotella oryzae DSM 17970 strain JCM 13648 16S ribosomal RNA, partial sequence	D_0__Bacteria;D_1__Bacteroidetes;D_2__Bacteroidia;D_3__Bacteroidales;D_4__Prevotellaceae	1	21	1
ed50e933583893633c6e2feed810b699	94	FALSE	Lactobacillus curieae strain S1L19 16S ribosomal RNA, partial sequence	D_0__Bacteria;D_1__Firmicutes;D_2__Bacilli;D_3__Lactobacillales;D_4__Lactobacillaceae;D_5__Lactobacillus	1	9	1
15aef863e570dc425ba410dd5cea38be	94	FALSE	Lactobacillus ceti strain 142-2 16S ribosomal RNA, partial sequence	D_0__Bacteria;D_1__Proteobacteria;D_2__Gammaproteobacteria;D_3__Betaproteobacteriales;D_4__Neisseriaceae;D_5__Snodgrassella	1	15	1
55e108b7c0ddaf76625fec5517ff8a14	94	FALSE	Klebsiella pneumoniae strain ATCC 13883 16S ribosomal RNA, partial sequence	D_0__Bacteria;D_1__Proteobacteria;D_2__Gammaproteobacteria;D_3__Enterobacteriales;D_4__Enterobacteriaceae	1	10	1
1d268f85a72a6d5ee01f1c785f25c727	94	FALSE	Pseudonocardia antimicrobica strain YIM 63235 16S ribosomal RNA, partial sequence	D_0__Bacteria;D_1__Actinobacteria;D_2__Actinobacteria;D_3__Pseudonocardiales;D_4__Pseudonocardiaceae;D_5__Pseudonocardia;Ambiguous_taxa	46	1	1
db827b9dc276bc948e36cf59bc42165c	94	FALSE	Raoultella planticola ATCC 33531 strain JCM 7251 16S ribosomal RNA, partial sequence	D_0__Bacteria;D_1__Proteobacteria;D_2__Gammaproteobacteria;D_3__Betaproteobacteriales;D_4__Neisseriaceae	1	15	1
c3a407f868deaf404a7cfecaf3c2afd6	94	FALSE	Lactobacillus dextrinicus strain JCM 5887 16S ribosomal RNA, partial sequence	D_0__Bacteria;D_1__Firmicutes;D_2__Bacilli;D_3__Lactobacillales;D_4__Enterococcaceae	56	1	1
7b66b9637da363ae232551242e3e587a	94	FALSE	Lactobacillus iners strain DSM 13335 16S ribosomal RNA gene, partial sequence	D_0__Bacteria;D_1__Firmicutes;D_2__Bacilli;D_3__Lactobacillales;D_4__Lactobacillaceae;D_5__Lactobacillus	1	8	1
6cc4c428cee514916043316c0044e652	94	FALSE	Zymobacter palmae strain ATCC 51623 16S ribosomal RNA, partial sequence	D_0__Bacteria;D_1__Proteobacteria;D_2__Gammaproteobacteria	74	1	1
74f033cd45645b748386da73b2abb69b	94	FALSE	Carnimonas nigrificans strain CTCBS 1 16S ribosomal RNA, partial sequence	D_0__Bacteria;D_1__Proteobacteria;D_2__Gammaproteobacteria;D_3__Oceanospirillales;D_4__Halomonadaceae;D_5__Carnimonas;D_6__uncultured bacterium	1	6	1
0b7527a3fa92da58cf1c83588642a4fa	94	FALSE	Stenoxybacter acetivorans strain TAM-DN1 16S ribosomal RNA, partial sequence	D_0__Bacteria	1	12	1
b32234338001d94d12f2bcc29b0618fe	94	FALSE	Frateuria aurantia strain DSM 6220 16S ribosomal RNA, partial sequence	D_0__Bacteria;D_1__Proteobacteria;D_2__Gammaproteobacteria;D_3__Xanthomonadales;D_4__Rhodanobacteraceae	1	7	1
9cd397f00ce1ec0cc6452ae2bc55a2e1	94	FALSE	Peptoniphilus indolicus ATCC 29427 strain CCUG 46591 16S ribosomal RNA, partial sequence	D_0__Bacteria;D_1__Proteobacteria;D_2__Gammaproteobacteria;D_3__Betaproteobacteriales;D_4__Neisseriaceae	1	24	1
ff2b1eee69f8a80a1549f4d4a94165d4	94	FALSE	Pseudoteredinibacter isoporae strain SW-11 16S ribosomal RNA, partial sequence	D_0__Bacteria	1	15	1
a77f704f899002455d3d4de500fb2957	94	FALSE	Apibacter raozihei strain HY041 16S ribosomal RNA, partial sequence	D_0__Bacteria;D_1__Bacteroidetes;D_2__Bacteroidia;D_3__Flavobacteriales;D_4__Flavobacteriaceae	1	11	1
cd36ac48dcddfcc2a944c188b7c27fb8	94	FALSE	Neokomagataea tanensis NBRC 106556 strain BCC 25711 16S ribosomal RNA, partial sequence	D_0__Bacteria;D_1__Proteobacteria;D_2__Alphaproteobacteria;D_3__Acetobacterales;D_4__Acetobacteraceae;D_5__Gluconobacter	49	1	1
01312c54f9073b76b82053ae743ad7a5	94	FALSE	Carnimonas nigrificans strain CTCBS 1 16S ribosomal RNA, partial sequence	D_0__Bacteria;D_1__Proteobacteria;D_2__Gammaproteobacteria;D_3__Oceanospirillales;D_4__Halomonadaceae;D_5__Carnimonas;D_6__uncultured bacterium	1	6	1
f859b43ff60dd1d87fea8a85abbf91d3	94	FALSE	Providencia heimbachae strain MUA 2-110 16S ribosomal RNA, partial sequence	D_0__Bacteria;D_1__Proteobacteria;D_2__Gammaproteobacteria	1	10	1
e5b94deb685dfdab2261cdbd57efde59	94	FALSE	Oceanospirillum nioense strain NIO-S6 16S ribosomal RNA, partial sequence	D_0__Bacteria;D_1__Proteobacteria;D_2__Gammaproteobacteria	1	23	1
2a365f433354bfc2f56d66085e0f2624	94	FALSE	Prevotella koreensis strain KCOM 3155 16S ribosomal RNA, partial sequence	D_0__Bacteria;D_1__Bacteroidetes;D_2__Bacteroidia;D_3__Bacteroidales;D_4__Prevotellaceae	1	13	1
c26f87b6a88626d01fe0f99dfa64c899	94	FALSE	Salinicola tamaricis strain F01 16S ribosomal RNA, partial sequence	D_0__Bacteria;D_1__Proteobacteria;D_2__Gammaproteobacteria	1	9	1
83412c81f9feff9cc62e448b401a2dac	94	FALSE	Lactobacillus acidipiscis strain NBRC 102163 16S ribosomal RNA, partial sequence	D_0__Bacteria;D_1__Firmicutes;D_2__Bacilli;D_3__Lactobacillales;D_4__Lactobacillaceae;D_5__Lactobacillus	1	17	1
a6c3a1bb688ad2014f25fe648cbc44ef	94	FALSE	Pantoea rwandensis strain LMG 26275 16S ribosomal RNA, partial sequence	D_0__Bacteria;D_1__Proteobacteria;D_2__Gammaproteobacteria;D_3__Enterobacteriales;D_4__Enterobacteriaceae;D_5__Pantoea	44	1	1
944364b759bccb37b4bafd086af310c5	94	FALSE	Wohlfahrtiimonas populi strain 34c10-3-10 16S ribosomal RNA, partial sequence	D_0__Bacteria;D_1__Proteobacteria;D_2__Gammaproteobacteria;D_3__Betaproteobacteriales;D_4__Neisseriaceae	1	16	1
1b2fe4f0422b624f49be13a55dda132e	94	FALSE	Martelella limonii strain YC7034 16S ribosomal RNA, partial sequence	D_0__Bacteria	1	9	1
b46ba620c069002cc7c04195f7cf8f8b	94	FALSE	Pectinatus brassicae strain TY 16S ribosomal RNA, partial sequence	D_0__Bacteria;D_1__Firmicutes;D_2__Negativicutes;D_3__Selenomonadales;D_4__Veillonellaceae	63	1	1
6dcdd6b07d1f8b7f43265811174a4fa0	94	FALSE	Lactobacillus kosoi strain 10H 16S ribosomal RNA, partial sequence	D_0__Bacteria;D_1__Firmicutes;D_2__Bacilli;D_3__Lactobacillales;D_4__Lactobacillaceae;D_5__Lactobacillus;D_6__uncultured Bacilli bacterium	1	17	1
6b348e5fc7a36e3fc1b4c0a52466f0a2	94	FALSE	Pantoea rodasii strain LMG 26273 16S ribosomal RNA, partial sequence	D_0__Bacteria;D_1__Proteobacteria;D_2__Gammaproteobacteria;D_3__Enterobacteriales;D_4__Enterobacteriaceae	45	1	1
6fa389e7f9385323626a6c6441d85f09	94	FALSE	Formivibrio citricus strain CreCit1 16S ribosomal RNA, partial sequence	D_0__Bacteria;D_1__Proteobacteria;D_2__Gammaproteobacteria;D_3__Betaproteobacteriales;D_4__Neisseriaceae	1	16	1
9810a34042d538ced41c5695ae8d2258	94	FALSE	Bombella apis strain MRM1 16S ribosomal RNA, partial sequence	D_0__Bacteria;D_1__Proteobacteria;D_2__Alphaproteobacteria;D_3__Acetobacterales;D_4__Acetobacteraceae	1	18	1
be798caafac9d9d570545e98ac657952	94	FALSE	Snodgrassella alvi wkB2 16S ribosomal RNA, complete sequence	D_0__Bacteria;D_1__Proteobacteria;D_2__Gammaproteobacteria;D_3__Betaproteobacteriales;D_4__Neisseriaceae	1	18	1
467ffe1d42e8e917bbf338be31119d8d	94	FALSE	Glaciecola nitratireducens FR1064 16S ribosomal RNA, partial sequence	D_0__Bacteria;D_1__Patescibacteria;D_2__Saccharimonadia;D_3__Saccharimonadales	1	20	1
64f357cf3f9c1e9d5aa730b573613403	94	FALSE	Enterobacter soli ATCC BAA-2102 strain LF7 16S ribosomal RNA, partial sequence	D_0__Bacteria;D_1__Proteobacteria;D_2__Gammaproteobacteria;D_3__Enterobacteriales;D_4__Enterobacteriaceae	1	6	1
b3b93920799160d4a02686ed42e8f28c	94	FALSE	Alysiella filiformis strain NBRC 102454 16S ribosomal RNA, partial sequence	D_0__Bacteria;D_1__Proteobacteria;D_2__Gammaproteobacteria;D_3__Betaproteobacteriales;D_4__Neisseriaceae;D_5__Snodgrassella	1	16	1
2265f16014fc2c012683fbd8b63ba961	94	FALSE	Myroides gitamensis strain BSH-3 16S ribosomal RNA, partial sequence	D_0__Bacteria;D_1__Bacteroidetes;D_2__Bacteroidia;D_3__Flavobacteriales;D_4__Flavobacteriaceae;D_5__Myroides	1	18	1
7a42bb7c0ca5f06af8e9ef93b747821d	94	FALSE	Pectinatus sottacetonis strain FSRU B0405 16S ribosomal RNA, partial sequence	D_0__Bacteria;D_1__Firmicutes;D_2__Negativicutes;D_3__Selenomonadales;D_4__Veillonellaceae	1	13	1
0d9f557e985d9d90ee06ce61c1968fbf	94	FALSE	Snodgrassella alvi wkB2 16S ribosomal RNA, complete sequence	D_0__Bacteria;D_1__Proteobacteria;D_2__Gammaproteobacteria	1	6	1
d6e466cf3b82a22f7b522a007159b5ff	94	FALSE	Thioclava indica strain MCCC 1A00513 16S ribosomal RNA, partial sequence	D_0__Bacteria;D_1__Proteobacteria;D_2__Alphaproteobacteria;D_3__Rhodobacterales;D_4__Rhodobacteraceae	1	18	1
d19f1aadf88966320091fa1f664daa27	94	FALSE	Pectinatus sottacetonis strain FSRU B0405 16S ribosomal RNA, partial sequence	D_0__Bacteria;D_1__Firmicutes;D_2__Negativicutes;D_3__Selenomonadales;D_4__Veillonellaceae	1	7	1
64def3cdd3baa97070f7a8d972741f7a	94	FALSE	Apibacter adventoris strain wkB301 16S ribosomal RNA, complete sequence	D_0__Bacteria;D_1__Bacteroidetes;D_2__Bacteroidia;D_3__Flavobacteriales	33	1	1
8f4c7afe2f62b0026f1e9919c9861376	94	FALSE	Chryseobacterium aureum strain personal::is 17S1E7 16S ribosomal RNA, complete sequence	D_0__Bacteria;D_1__Bacteroidetes;D_2__Bacteroidia;D_3__Flavobacteriales;D_4__Weeksellaceae;D_5__Chryseobacterium	1	13	1
999fb3ff36616774a96401d611051dbb	94	FALSE	Carnimonas nigrificans strain CTCBS 1 16S ribosomal RNA, partial sequence	D_0__Bacteria;D_1__Proteobacteria;D_2__Gammaproteobacteria;D_3__Oceanospirillales;D_4__Halomonadaceae;D_5__Carnimonas;D_6__uncultured bacterium	1	13	1
823fa8b1a5f8e8ac2e3db88b87b562c7	94	FALSE	Pectinatus sottacetonis strain FSRU B0405 16S ribosomal RNA, partial sequence	D_0__Bacteria;D_1__Firmicutes;D_2__Negativicutes;D_3__Selenomonadales;D_4__Veillonellaceae	1	8	1
96140b9f299bb822c7ab28d783ebdaac	94	FALSE	Bartonella apis strain PEB0122 16S ribosomal RNA, partial sequence	D_0__Bacteria;D_1__Proteobacteria;D_2__Alphaproteobacteria;D_3__Rhizobiales	1	7	1
3ca973f39ada52b931d0da84676b185f	94	FALSE	Lactobacillus kosoi strain 10H 16S ribosomal RNA, partial sequence	D_0__Bacteria;D_1__Firmicutes;D_2__Bacilli;D_3__Lactobacillales;D_4__Lactobacillaceae;D_5__Lactobacillus;D_6__uncultured Bacilli bacterium	71	1	1
ae8ece947f5893754fbaa3d166e8c45d	94	FALSE	Carnimonas nigrificans strain CTCBS 1 16S ribosomal RNA, partial sequence	D_0__Bacteria;D_1__Proteobacteria;D_2__Gammaproteobacteria;D_3__Oceanospirillales;D_4__Halomonadaceae;D_5__Carnimonas;D_6__uncultured bacterium	36	1	1
141edeead739668d26ccbe4ae5d52ab9	94	FALSE	Atopobium minutum strain NCFB 2751 16S ribosomal RNA, partial sequence	D_0__Bacteria;D_1__Actinobacteria;D_2__Coriobacteriia;D_3__Coriobacteriales;D_4__Atopobiaceae;D_5__Atopobium	1	11	1
7ba35df25b5e44ad765cc1ccbf222091	94	FALSE	Carnimonas nigrificans strain CTCBS 1 16S ribosomal RNA, partial sequence	D_0__Bacteria;D_1__Proteobacteria;D_2__Gammaproteobacteria;D_3__Oceanospirillales;D_4__Halomonadaceae;D_5__Carnimonas;D_6__uncultured bacterium	1	17	1
f2a20e54ffe2f75ce8049bd093623e56	94	FALSE	Arcticibacter pallidicorallinus strain Hh36 16S ribosomal RNA, partial sequence	D_0__Bacteria;D_1__Proteobacteria;D_2__Gammaproteobacteria	1	7	1
d8fd5f165547d02c94ccdc76a9af1b11	94	FALSE	Lactobacillus sanfranciscensis strain LMG 16002 16S ribosomal RNA, partial sequence	D_0__Bacteria;D_1__Firmicutes;D_2__Bacilli;D_3__Lactobacillales;D_4__Lactobacillaceae;D_5__Lactobacillus	61	1	1
3286d508679f3f9d74bcc58f4f8c2d76	94	FALSE	Pseudomonas abietaniphila strain BKME-9 16S ribosomal RNA, partial sequence	D_0__Bacteria;D_1__Proteobacteria;D_2__Gammaproteobacteria;D_3__Pseudomonadales;D_4__Pseudomonadaceae;D_5__Pseudomonas;D_6__Pseudomonas fragi	1	12	1
b0915de90f5bcc920f48db90535e401f	94	FALSE	Spirosoma litoris strain 15J16-2T3A 16S ribosomal RNA, partial sequence	D_0__Bacteria;D_1__Bacteroidetes;D_2__Bacteroidia;D_3__Cytophagales;D_4__Spirosomaceae;D_5__Spirosoma;Ambiguous_taxa	1	10	1
e5e2602d6fb5d893956cbcd887c9dda3	94	FALSE	Arcobacter lanthieri strain AF1440 16S ribosomal RNA, partial sequence	D_0__Bacteria;D_1__Epsilonbacteraeota;D_2__Campylobacteria;D_3__Campylobacterales;D_4__Arcobacteraceae;D_5__Arcobacter;Ambiguous_taxa	1	1	3
dfc7a04044020ff269c3e15fdcc29c77	94	FALSE	Marinospirillum alkaliphilum strain Z4 16S ribosomal RNA, partial sequence	D_0__Bacteria;D_1__Proteobacteria;D_2__Gammaproteobacteria;D_3__Oceanospirillales;D_4__Halomonadaceae;D_5__Carnimonas;D_6__uncultured bacterium	1	19	1
8be49c878edfa4e83b6ef22dd8f063da	94	FALSE	Apibacter adventoris strain wkB301 16S ribosomal RNA, complete sequence	D_0__Bacteria;D_1__Bacteroidetes;D_2__Bacteroidia;D_3__Flavobacteriales	1	20	1
8ce9ea0c00e66f091baab19e1da3816b	94	FALSE	Pseudomonas oleovorans strain IAM 1508 16S ribosomal RNA, partial sequence	D_0__Bacteria;D_1__Proteobacteria;D_2__Gammaproteobacteria;D_3__Pseudomonadales;D_4__Pseudomonadaceae;D_5__Pseudomonas	39	1	1
773e5ebbe50c1b876b03cb089fe63c30	94	FALSE	Weissella paramesenteroides strain NRIC 1542 16S ribosomal RNA, partial sequence	D_0__Bacteria;D_1__Firmicutes;D_2__Bacilli;D_3__Lactobacillales;D_4__Leuconostocaceae;D_5__Weissella	1	22	1
6e223a5bc616c6511ae2ba0b4104798e	94	FALSE	Bifidobacterium magnum strain JCM 1218 16S ribosomal RNA, partial sequence	D_0__Bacteria;D_1__Actinobacteria;D_2__Actinobacteria;D_3__Bifidobacteriales;D_4__Bifidobacteriaceae	1	7	1
7f622f34ee136e97bb701a0b4c6850e3	94	FALSE	Kosakonia oryziphila strain REICA_142 16S ribosomal RNA, partial sequence	D_0__Bacteria;D_1__Proteobacteria;D_2__Gammaproteobacteria;D_3__Enterobacteriales;D_4__Enterobacteriaceae;D_5__Kosakonia;D_6__uncultured bacterium	1	19	1
4b48ca379da9e7de8f2ac62106ef2cf2	94	FALSE	Comamonas piscis strain CN1 16S ribosomal RNA, partial sequence	D_0__Bacteria;D_1__Proteobacteria;D_2__Gammaproteobacteria;D_3__Betaproteobacteriales;D_4__Burkholderiaceae	1	20	1
eb638dc9611ab8ce56d990e58b3f8058	94	FALSE	Comamonas guangdongensis strain CY01 16S ribosomal RNA, partial sequence	D_0__Bacteria;D_1__Proteobacteria;D_2__Gammaproteobacteria;D_3__Betaproteobacteriales;D_4__Burkholderiaceae	10	8	1
94e81dfb5091dabbe286eff1c0954c66	94	FALSE	Gluconobacter frateurii strain LMG 1365 16S ribosomal RNA, partial sequence	D_0__Bacteria;D_1__Proteobacteria;D_2__Alphaproteobacteria;D_3__Acetobacterales;D_4__Acetobacteraceae	1	23	1
3093209e9fef3f2344157a1b9677469f	94	FALSE	Bifidobacterium magnum strain JCM 1218 16S ribosomal RNA, partial sequence	D_0__Bacteria	1	7	1
a7e61d4be65877cbc40359cdcfad1e33	94	FALSE	Bordetella bronchialis strain AU3182 16S ribosomal RNA, partial sequence	D_0__Bacteria;D_1__Proteobacteria;D_2__Gammaproteobacteria;D_3__Betaproteobacteriales;D_4__Burkholderiaceae	1	11	1
6e338cf3dbe1c6d02636b06e1d2a668a	94	FALSE	Desemzia incerta strain DSM 20581 16S ribosomal RNA, partial sequence	D_0__Bacteria;D_1__Firmicutes;D_2__Bacilli;D_3__Lactobacillales	1	8	1
93cc8b90b065f0ebd742484d7322d59e	94	FALSE	Lactobacillus ceti strain 142-2 16S ribosomal RNA, partial sequence	D_0__Bacteria;D_1__Firmicutes;D_2__Bacilli;D_3__Lactobacillales;D_4__Lactobacillaceae;D_5__Lactobacillus	47	1	1
8c99e692de411d70920ea0f16bde62d2	94	FALSE	Bifidobacterium commune strain H23-83 16S ribosomal RNA, partial sequence	D_0__Bacteria;D_1__Actinobacteria;D_2__Actinobacteria;D_3__Bifidobacteriales;D_4__Bifidobacteriaceae;D_5__Bifidobacterium	43	1	1
1246e8fb35c7af6e5bd01f9628160d33	94	FALSE	Pararheinheimera arenilitoris strain J-MS1 16S ribosomal RNA, partial sequence	D_0__Bacteria;D_1__Proteobacteria;D_2__Gammaproteobacteria;D_3__Alteromonadales;D_4__Alteromonadaceae;D_5__Rheinheimera	1	8	1
a064fb7e655a653814bb6261e236ddde	94	FALSE	Snodgrassella alvi wkB2 16S ribosomal RNA, complete sequence	D_0__Bacteria;D_1__Proteobacteria;D_2__Gammaproteobacteria;D_3__Betaproteobacteriales;D_4__Neisseriaceae;D_5__Snodgrassella;D_6__uncultured Neisseriaceae bacterium	1	9	1
321972e25a8e7c78f30523ebb256e51b	94	FALSE	Lactobacillus nenjiangensis strain 11102 16S ribosomal RNA, partial sequence	D_0__Bacteria;D_1__Firmicutes;D_2__Bacilli;D_3__Lactobacillales;D_4__Lactobacillaceae;D_5__Lactobacillus	1	8	1
7bebb2cfae30efbd1ae3b456b1c27a2f	94	FALSE	Rhodobacter maris strain JA276 16S ribosomal RNA, partial sequence	D_0__Bacteria;D_1__Proteobacteria;D_2__Alphaproteobacteria;D_3__Rhodobacterales;D_4__Rhodobacteraceae	1	17	1
d2bc1440034434943be3fe413f6cc17e	94	FALSE	Photobacterium marinum strain AK15 16S ribosomal RNA, partial sequence	D_0__Bacteria;D_1__Proteobacteria;D_2__Gammaproteobacteria	40	1	1
42a48572aade282f71c3f2d8db0b4653	94	FALSE	Neoasaia chiangmaiensis strain NBRC 101099 16S ribosomal RNA, partial sequence	D_0__Bacteria;D_1__Proteobacteria;D_2__Alphaproteobacteria;D_3__Acetobacterales;D_4__Acetobacteraceae	1	8	1
3df546a353dc73c7e81bff1aa350234e	94	FALSE	Gordonia bronchialis DSM 43247 16S ribosomal RNA, partial sequence	D_0__Bacteria;D_1__Actinobacteria;D_2__Actinobacteria;D_3__Corynebacteriales;D_4__Nocardiaceae;D_5__Gordonia;Ambiguous_taxa	1	11	1
094422e3e70670115f235c08ef27d34d	94	FALSE	Salinicola tamaricis strain F01 16S ribosomal RNA, partial sequence	D_0__Bacteria;D_1__Proteobacteria;D_2__Gammaproteobacteria	1	8	1
e1c89a3c67ada29759fcbb9e737557b7	94	FALSE	Ignatzschineria larvae DSM 13226 strain L1/68 16S ribosomal RNA, partial sequence	D_0__Bacteria;D_1__Proteobacteria;D_2__Gammaproteobacteria;D_3__Cardiobacteriales;D_4__Wohlfahrtiimonadaceae;D_5__Ignatzschineria;Ambiguous_taxa	1	11	1
dd54e3e3a2c64d13efc5b985b79835a6	94	FALSE	Marinobacterium zhoushanense strain WM3 16S ribosomal RNA, partial sequence	D_0__Bacteria;D_1__Proteobacteria;D_2__Gammaproteobacteria;D_3__Enterobacteriales;D_4__Enterobacteriaceae	1	19	1
93c9fa8b3c738e27d8f810fb9a2360b0	94	FALSE	Pseudomonas flexibilis strain 78-123 16S ribosomal RNA, partial sequence	D_0__Bacteria;D_1__Proteobacteria;D_2__Gammaproteobacteria;D_3__Pseudomonadales;D_4__Pseudomonadaceae;D_5__Pseudomonas	1	8	1
a85effb525502a0f59280cecee0ccfdc	94	FALSE	Gluconobacter cerevisiae strain LMG 27748 16S ribosomal RNA, partial sequence	D_0__Bacteria;D_1__Bacteroidetes;D_2__Bacteroidia;D_3__Bacteroidales	53	1	1
ce7bb9749ac5ca560831057b6ee287de	94	FALSE	Leuconostoc citreum strain ATCC 49370 16S ribosomal RNA, partial sequence	D_0__Bacteria	1	12	1
1eb4d715d7f37becad029b7269fbe1e5	94	FALSE	Methylosoma difficile strain LC 2 16S ribosomal RNA, partial sequence	D_0__Bacteria;D_1__Proteobacteria;D_2__Gammaproteobacteria	1	10	1
22ae1a047f2ef18c06df97cba1dfa044	94	FALSE	Paracoccus huijuniae strain FLN-7 16S ribosomal RNA, partial sequence	D_0__Bacteria;D_1__Proteobacteria;D_2__Alphaproteobacteria;D_3__Rhodobacterales;D_4__Rhodobacteraceae;D_5__Paracoccus	1	6	1
ec570d5d20de18bbf26e59f3f5c43af1	94	FALSE	Gluconobacter frateurii strain LMG 1365 16S ribosomal RNA, partial sequence	D_0__Bacteria;D_1__Proteobacteria;D_2__Gammaproteobacteria;D_3__Pseudomonadales;D_4__Moraxellaceae;D_5__Acinetobacter	1	17	1
3789436a9b0ddb2edd9bbc09751b7802	94	FALSE	Leuconostoc fallax KCTC 3537 strain DSM 20189 16S ribosomal RNA, partial sequence	D_0__Bacteria;D_1__Firmicutes;D_2__Bacilli;D_3__Lactobacillales	1	6	1
19a0aec7e5a34957bef15cca14bb5dee	94	FALSE	Acetobacter okinawensis JCM 25146 strain 1-35 16S ribosomal RNA, partial sequence	D_0__Bacteria;D_1__Proteobacteria;D_2__Alphaproteobacteria;D_3__Acetobacterales;D_4__Acetobacteraceae	1	36	1
7cd255d3fbf6aa7e589b900c9a6d0560	94	FALSE	Pseudomonas chlororaphis subsp. aureofaciens strain DSM 6698 16S ribosomal RNA, partial sequence	D_0__Bacteria;D_1__Proteobacteria;D_2__Gammaproteobacteria;D_3__Pseudomonadales;D_4__Pseudomonadaceae;D_5__Pseudomonas	1	17	1
f3c45d86bb9520c1335923a1a6148695	94	FALSE	Bifidobacterium commune strain H23-83 16S ribosomal RNA, partial sequence	D_0__Bacteria;D_1__Actinobacteria;D_2__Actinobacteria;D_3__Bifidobacteriales;D_4__Bifidobacteriaceae;D_5__Bifidobacterium	83	1	1
4fc8eddb64152905c7c39d76c761a067	94	FALSE	Carnimonas nigrificans strain CTCBS 1 16S ribosomal RNA, partial sequence	D_0__Bacteria;D_1__Proteobacteria;D_2__Gammaproteobacteria;D_3__Oceanospirillales;D_4__Halomonadaceae;D_5__Carnimonas	1	14	1
2d772b0f038a97956f6400aa56ce303a	94	FALSE	Zymobacter palmae strain ATCC 51623 16S ribosomal RNA, partial sequence	D_0__Bacteria;D_1__Proteobacteria;D_2__Gammaproteobacteria;D_3__Oceanospirillales	9	7	1
afe4c2166a47997be11fbde2f7962b74	94	FALSE	Cobetia amphilecti strain 46-2 16S ribosomal RNA, partial sequence	D_0__Bacteria;D_1__Proteobacteria;D_2__Gammaproteobacteria	41	1	1
16990f46a90c4ed065de9901f99da543	94	FALSE	Enterococcus villorum strain 88-5474 16S ribosomal RNA, partial sequence	D_0__Bacteria;D_1__Firmicutes;D_2__Bacilli	1	7	1
1ae6316ac4510e3c9a3e842676310d58	94	FALSE	Myroides profundi strain D25 16S ribosomal RNA, partial sequence	D_0__Bacteria;D_1__Bacteroidetes;D_2__Bacteroidia;D_3__Flavobacteriales;D_4__Flavobacteriaceae;D_5__Myroides;Ambiguous_taxa	1	28	1
44201636e30dbbeee26358e8156ecba6	94	FALSE	Snodgrassella alvi wkB2 16S ribosomal RNA, complete sequence	D_0__Bacteria;D_1__Proteobacteria;D_2__Gammaproteobacteria	1	1	3
8c58760b8dbaf4df2a4f5307071ad05f	94	FALSE	Wautersiella enshiensis strain YLX-1 16S ribosomal RNA, partial sequence	D_0__Bacteria;D_1__Bacteroidetes;D_2__Bacteroidia;D_3__Flavobacteriales;D_4__Weeksellaceae;D_5__Empedobacter;D_6__uncultured bacterium	1	6	1
4b07d7209eccd05f4844364d048882f6	94	FALSE	Snodgrassella alvi wkB2 16S ribosomal RNA, complete sequence	D_0__Bacteria;D_1__Proteobacteria;D_2__Gammaproteobacteria	1	6	1
717ef1f83dd83c4405a0789d7167ea40	94	FALSE	Sphingobacterium athyrii strain M46 16S ribosomal RNA, partial sequence	D_0__Bacteria;D_1__Bacteroidetes;D_2__Bacteroidia;D_3__Sphingobacteriales;D_4__Sphingobacteriaceae;D_5__Sphingobacterium	1	18	1
891482c4b6b35ce0652297a0de17b2d5	94	FALSE	Neptuniibacter caesariensis strain MED92 16S ribosomal RNA, complete sequence	D_0__Bacteria;D_1__Proteobacteria;D_2__Gammaproteobacteria;D_3__Enterobacteriales;D_4__Enterobacteriaceae	45	1	1
0b1c855be951eb390cd358876357c77b	94	FALSE	Myroides phaeus strain MY15 16S ribosomal RNA, partial sequence	D_0__Bacteria;D_1__Bacteroidetes;D_2__Bacteroidia;D_3__Flavobacteriales;D_4__Flavobacteriaceae	1	16	1
706547bba90ccd2655f3603cbe6ec299	94	FALSE	Wohlfahrtiimonas populi strain 34c10-3-10 16S ribosomal RNA, partial sequence	D_0__Bacteria;D_1__Proteobacteria;D_2__Gammaproteobacteria;D_3__Betaproteobacteriales	1	10	1
41f64024b31c1b9d275eaf811a87dea6	94	FALSE	Carnimonas nigrificans strain CTCBS 1 16S ribosomal RNA, partial sequence	D_0__Bacteria;D_1__Proteobacteria;D_2__Gammaproteobacteria;D_3__Oceanospirillales;D_4__Halomonadaceae;D_5__Carnimonas;D_6__uncultured bacterium	1	12	1
4f00d8b5ec062b148af7c40077a19f29	94	FALSE	Lactobacillus ozensis DSM 23829 = JCM 17196 strain Mizu2-1 16S ribosomal RNA, partial sequence	D_0__Bacteria;D_1__Firmicutes;D_2__Bacilli;D_3__Lactobacillales;D_4__Lactobacillaceae;D_5__Lactobacillus	80	1	1
4768361415e868f960f4b1bb291f6bc0	94	FALSE	Caproiciproducens galactitolivorans strain BS-1 16S ribosomal RNA, partial sequence	D_0__Bacteria;D_1__Firmicutes;D_2__Clostridia;D_3__Clostridiales;D_4__Ruminococcaceae;D_5__Caproiciproducens	1	9	1
758e6e5893290778ce665578148e1a3e	94	FALSE	Stenoxybacter acetivorans strain TAM-DN1 16S ribosomal RNA, partial sequence	D_0__Bacteria;D_1__Proteobacteria	1	21	1
2f055246021188c4fe6087a078ecc500	94	FALSE	Diaphorobacter aerolatus strain 8604S-37 16S ribosomal RNA, partial sequence	D_0__Bacteria;D_1__Proteobacteria;D_2__Gammaproteobacteria;D_3__Betaproteobacteriales;D_4__Burkholderiaceae	1	16	1
5eaeb3842d61468cd49fdda0591d3000	94	FALSE	Neisseria elongata subsp. nitroreducens strain B1019 16S ribosomal RNA, partial sequence	D_0__Bacteria;D_1__Proteobacteria;D_2__Gammaproteobacteria;D_3__Betaproteobacteriales;D_4__Neisseriaceae	1	21	1
23605281a1f05ab752bc602c48124ab9	94	FALSE	Klebsiella grimontii strain SB73 16S ribosomal RNA, partial sequence	D_0__Bacteria;D_1__Proteobacteria;D_2__Gammaproteobacteria;D_3__Enterobacteriales;D_4__Enterobacteriaceae	1	8	1
a75d63e143b9736790e45fd833a43307	94	FALSE	Rhodomicrobium vannielii ATCC 17100 16S ribosomal RNA, partial sequence	D_0__Bacteria;D_1__Proteobacteria;D_2__Alphaproteobacteria;D_3__Rhizobiales;D_4__Rhodomicrobiaceae;D_5__Rhodomicrobium;D_6__uncultured bacterium	1	14	1
d71b231cee9b5448f2e8254dc935217e	94	FALSE	Acetobacter suratthaniensis strain AI32 16S ribosomal RNA, partial sequence	D_0__Bacteria;D_1__Proteobacteria;D_2__Alphaproteobacteria	1	7	1
4287803f7a6a76ed70461f613338ad03	94	FALSE	Bombella apis strain MRM1 16S ribosomal RNA, partial sequence	D_0__Bacteria	1	16	1
2c0044321e202934bceb9f11ba985602	94	FALSE	Blastochloris sulfoviridis strain P1 16S ribosomal RNA, partial sequence	D_0__Bacteria;D_1__Actinobacteria;D_2__Coriobacteriia;D_3__Coriobacteriales;D_4__Atopobiaceae;D_5__Coriobacteriaceae UCG-002;D_6__uncultured bacterium	55	1	1
65c238b36902cae319306745bc22aff7	94	FALSE	Chitinolyticbacter meiyuanensis strain SYBC-H1 16S ribosomal RNA, partial sequence	D_0__Bacteria;D_1__Proteobacteria;D_2__Gammaproteobacteria	1	24	1
14a1df1775a56211843bee68d2675594	94	FALSE	Formivibrio citricus strain CreCit1 16S ribosomal RNA, partial sequence	D_0__Bacteria;D_1__Proteobacteria;D_2__Gammaproteobacteria;D_3__Betaproteobacteriales;D_4__Burkholderiaceae	1	18	1
5c2e74e956b2a3dd99df51b7c9ffa538	94	FALSE	Gluconacetobacter liquefaciens strain DSM 5603 16S ribosomal RNA, partial sequence	D_0__Bacteria;D_1__Proteobacteria;D_2__Alphaproteobacteria;D_3__Acetobacterales;D_4__Acetobacteraceae	55	1	1
fe041460dc4756ea5ff0edf699e6c7e3	94	FALSE	Klebsiella variicola strain F2R9 16S ribosomal RNA, partial sequence	D_0__Bacteria;D_1__Proteobacteria;D_2__Gammaproteobacteria;D_3__Enterobacteriales;D_4__Enterobacteriaceae;D_5__Klebsiella	1	19	1
d9945cf4f27425e8a2525eab8bb458fb	94	FALSE	Vitreoscilla stercoraria strain Gottingen 1488-6 16S ribosomal RNA, partial sequence	D_0__Bacteria;D_1__Proteobacteria;D_2__Gammaproteobacteria;D_3__Betaproteobacteriales;D_4__Neisseriaceae	1	10	1
7055dcea0e9edc00e24dbf96e099e6bc	94	FALSE	Acinetobacter boissieri strain SAP 284.1 16S ribosomal RNA, partial sequence	D_0__Bacteria;D_1__Proteobacteria;D_2__Gammaproteobacteria;D_3__Pseudomonadales;D_4__Moraxellaceae;D_5__Acinetobacter	1	11	1
e8766e79781bc670b1d310ed18d26008	94	FALSE	Aureimonas ureilytica DSM 18598 = NBRC 106430 strain 5715S-12 16S ribosomal RNA, partial sequence	D_0__Bacteria;D_1__Proteobacteria;D_2__Alphaproteobacteria;D_3__Rhizobiales;D_4__Rhizobiaceae;D_5__Aureimonas;Ambiguous_taxa	1	7	1
606fde6fcf47c34fd0959006a0909d15	94	FALSE	Flavobacterium koreense strain ARSA-42 16S ribosomal RNA, partial sequence	D_0__Bacteria;D_1__Bacteroidetes;D_2__Bacteroidia;D_3__Flavobacteriales	1	10	1
a4fde327d82f0c395f4b05f2ae51a378	94	FALSE	Actinomyces ihuae strain SD1 16S ribosomal RNA, partial sequence	D_0__Bacteria;D_1__Actinobacteria;D_2__Actinobacteria;D_3__Actinomycetales;D_4__Actinomycetaceae;D_5__Actinomyces	1	6	1
12c4282394bea16f86eec114bcda50e2	94	FALSE	Floricoccus tropicus strain DF1 16S ribosomal RNA, partial sequence	D_0__Bacteria;D_1__Firmicutes;D_2__Bacilli;D_3__Lactobacillales;D_4__Streptococcaceae	69	1	1
f18f24047eb646271da4124c07f57458	94	FALSE	#N/A	D_0__Bacteria	35	1	1
dac8612aeba4546e354bb0dc73e0d396	94	FALSE	Collinsella phocaeensis strain Marseille-P3245 16S ribosomal RNA, partial sequence	D_0__Bacteria;D_1__Actinobacteria;D_2__Coriobacteriia;D_3__Coriobacteriales	1	10	1
ce36a847e6f6a7a349ee22e8ebdc4bc9	94	FALSE	Apibacter adventoris strain wkB301 16S ribosomal RNA, complete sequence	D_0__Bacteria;D_1__Bacteroidetes;D_2__Bacteroidia;D_3__Flavobacteriales	1	13	1
9ee8d8d282a2fa0423fce5dae43d8f52	94	FALSE	Sphingorhabdus contaminans strain JC216 16S ribosomal RNA, partial sequence	D_0__Bacteria;D_1__Proteobacteria;D_2__Alphaproteobacteria;D_3__Rhizobiales	1	17	1
4400d526de7a47879ec5b71cfc439fec	94	FALSE	Enterobacter soli ATCC BAA-2102 strain LF7 16S ribosomal RNA, partial sequence	D_0__Bacteria;D_1__Proteobacteria;D_2__Gammaproteobacteria;D_3__Enterobacteriales;D_4__Enterobacteriaceae	1	6	1
f80c632e89019bffb7a2f3d4f3ee1909	94	FALSE	Algoriella xinjiangensis strain XJ109 16S ribosomal RNA, partial sequence	D_0__Bacteria;D_1__Bacteroidetes;D_2__Bacteroidia;D_3__Flavobacteriales;D_4__Weeksellaceae;D_5__Empedobacter	1	13	1
289d20f56985db83cff704a3f120b8a4	94	FALSE	Olsenella profusa DSM 13989 strain CCUG 45371 16S ribosomal RNA, partial sequence	D_0__Bacteria;D_1__Actinobacteria;D_2__Coriobacteriia;D_3__Coriobacteriales;D_4__Atopobiaceae;D_5__Olsenella	1	22	1
4ce0e2a3f204fd702faa3cef3c9dd255	94	FALSE	Apibacter adventoris strain wkB301 16S ribosomal RNA, complete sequence	D_0__Bacteria;D_1__Bacteroidetes;D_2__Bacteroidia;D_3__Flavobacteriales	1	308	1
bcba616ec37e5f77b9bec30320a7983b	94	FALSE	Thermomonas fusca strain R-10289 16S ribosomal RNA, partial sequence	D_0__Bacteria;D_1__Proteobacteria;D_2__Gammaproteobacteria;D_3__Xanthomonadales;D_4__Xanthomonadaceae	1	22	1
94c60d832fc769af08df3788712aaee5	94	FALSE	Arachidicoccus ginsenosidivorans strain Gsoil 809 16S ribosomal RNA, partial sequence	D_0__Bacteria;D_1__Bacteroidetes;D_2__Bacteroidia;D_3__Chitinophagales;D_4__Chitinophagaceae;D_5__Taibaiella	1	7	1
cda6f714b2fc3412b36ef5c0868775fe	94	FALSE	Neorhizobium huautlense strain SO2 16S ribosomal RNA, partial sequence	D_0__Bacteria;D_1__Proteobacteria;D_2__Alphaproteobacteria;D_3__Rhizobiales;D_4__Rhizobiaceae;D_5__Allorhizobium-Neorhizobium-Pararhizobium-Rhizobium	1	6	1
d40498257baf26534382b4afd03250a2	94	FALSE	Oceanospirillum nioense strain NIO-S6 16S ribosomal RNA, partial sequence	D_0__Bacteria;D_1__Proteobacteria;D_2__Gammaproteobacteria;D_3__Enterobacteriales;D_4__Enterobacteriaceae	51	1	1
b8bec74231b40b63c7e4475e1aa0fc3e	94	FALSE	Blastochloris tepida strain GI 16S ribosomal RNA, partial sequence	D_0__Bacteria;D_1__Proteobacteria;D_2__Alphaproteobacteria;D_3__Rhizobiales;D_4__Beijerinckiaceae	1	7	1
3e598a2255053fc7bff7aee26cc8be01	94	FALSE	Zymobacter palmae strain ATCC 51623 16S ribosomal RNA, partial sequence	D_0__Bacteria;D_1__Proteobacteria;D_2__Gammaproteobacteria;D_3__Oceanospirillales	38	1	1
70ea36eb2892bad8e22d0ff60d682ae4	94	FALSE	Ignatzschineria larvae DSM 13226 strain L1/68 16S ribosomal RNA, partial sequence	D_0__Bacteria;D_1__Proteobacteria;D_2__Gammaproteobacteria;D_3__Cardiobacteriales;D_4__Wohlfahrtiimonadaceae;D_5__Ignatzschineria;Ambiguous_taxa	1	37	1
95a699ee31ddf73fbbd80699de0ef744	94	FALSE	Shewanella corallii strain fav-2-10-05 16S ribosomal RNA, partial sequence	D_0__Bacteria;D_1__Proteobacteria;D_2__Gammaproteobacteria;D_3__Alteromonadales;D_4__Shewanellaceae;D_5__Shewanella	1	6	1
4f9b753bb94062c9dfbaddb8f62b97ec	94	FALSE	Snodgrassella alvi wkB2 16S ribosomal RNA, complete sequence	D_0__Bacteria	1	19	1
fdd1fd61e742572e2e449c8380d76c53	94	FALSE	Desulfovibrio hydrothermalis AM13 = DSM 14728 16S ribosomal RNA, partial sequence	D_0__Bacteria;D_1__Patescibacteria;D_2__Saccharimonadia;D_3__Saccharimonadales	1	15	1
b85beba9a28db443199d5a85d41a088a	94	FALSE	Bifidobacterium pullorum strain B 145 16S ribosomal RNA, partial sequence	D_0__Bacteria;D_1__Actinobacteria;D_2__Actinobacteria;D_3__Bifidobacteriales;D_4__Bifidobacteriaceae;D_5__Bifidobacterium	1	8	1
f8afd0305b1f9b8bd1f446c3cb8f3d7d	94	FALSE	Shewanella putrefaciens strain Hammer 95 16S ribosomal RNA, partial sequence	D_0__Bacteria;D_1__Proteobacteria;D_2__Gammaproteobacteria;D_3__Enterobacteriales;D_4__Enterobacteriaceae	1	25	1
ab723488782e88c1b2947962e9fdaa9e	94	FALSE	Fluoribacter dumoffii NY 23 16S ribosomal RNA, partial sequence	D_0__Bacteria;D_1__Proteobacteria;D_2__Gammaproteobacteria;D_3__Betaproteobacteriales;D_4__Neisseriaceae;D_5__Snodgrassella	1	18	1
04942a198520ee42a59ce1d6cde50267	94	FALSE	Frischella perrara strain PEB0191 16S ribosomal RNA, complete sequence	D_0__Bacteria;D_1__Proteobacteria;D_2__Gammaproteobacteria;D_3__Orbales;D_4__Orbaceae;D_5__Gilliamella;D_6__uncultured gamma proteobacterium	46	1	1
86a8f73b14ca825392a8d993ae70a3df	94	FALSE	Carnimonas nigrificans strain CTCBS 1 16S ribosomal RNA, partial sequence	D_0__Bacteria;D_1__Proteobacteria;D_2__Gammaproteobacteria;D_3__Oceanospirillales;D_4__Halomonadaceae;D_5__Carnimonas;D_6__uncultured bacterium	1	11	1
f3e0faa923353112ded485a32019a0d7	94	FALSE	Chryseobacterium binzhouense strain lm2 16S ribosomal RNA, partial sequence	D_0__Bacteria;D_1__Bacteroidetes;D_2__Bacteroidia;D_3__Flavobacteriales;D_4__Weeksellaceae;D_5__Chryseobacterium	55	1	1
296c006df3e72821f56a65745a332fe7	94	FALSE	Limnohabitans planktonicus II-D5 16S ribosomal RNA, partial sequence	D_0__Bacteria;D_1__Proteobacteria;D_2__Gammaproteobacteria;D_3__Betaproteobacteriales;D_4__Burkholderiaceae	1	19	1
99590195aa4625468558fa76b3b0108f	94	FALSE	Swingsia samuiensis strain AH83 16S ribosomal RNA, partial sequence	D_0__Bacteria;D_1__Proteobacteria;D_2__Alphaproteobacteria;D_3__Acetobacterales;D_4__Acetobacteraceae	1	20	1
7f27762a3ba9a5080def14ae5f0d0966	94	FALSE	Snodgrassella alvi wkB2 16S ribosomal RNA, complete sequence	D_0__Bacteria;D_1__Proteobacteria;D_2__Gammaproteobacteria;D_3__Betaproteobacteriales;D_4__Neisseriaceae	1	18	1
75c8ceb2f6aa022009af97c61eb4782c	94	FALSE	Franconibacter daqui strain DL503 16S ribosomal RNA, partial sequence	D_0__Bacteria;D_1__Proteobacteria;D_2__Gammaproteobacteria;D_3__Enterobacteriales;D_4__Enterobacteriaceae	44	1	1
13c7aaa3e0dbc339b3544ac79c118ace	93	FALSE	Prevotella oryzae DSM 17970 strain KB3 16S ribosomal RNA, partial sequence	D_0__Bacteria;D_1__Bacteroidetes;D_2__Bacteroidia;D_3__Bacteroidales;D_4__Prevotellaceae	1	17	1
c35da823c3d62c67e9d5de014c066a19	93	FALSE	Pleomorphomonas oryzae strain NBRC 102288 16S ribosomal RNA, partial sequence	D_0__Bacteria;D_1__Proteobacteria;D_2__Alphaproteobacteria;D_3__Rhizobiales;D_4__Pleomorphomonadaceae;D_5__Pleomorphomonas;Ambiguous_taxa	1	28	1
7474cc3d645668c0023a968522694ff5	93	FALSE	Pedobacter ureilyticus strain THG-T11 16S ribosomal RNA, partial sequence	D_0__Bacteria;D_1__Proteobacteria;D_2__Gammaproteobacteria;D_3__Pseudomonadales;D_4__Pseudomonadaceae;D_5__Pseudomonas	1	32	1
b32462a1329cf412d28905fae70bad5e	93	FALSE	Acinetobacter brisouii strain 5YN5-8 16S ribosomal RNA, partial sequence	D_0__Bacteria;D_1__Proteobacteria;D_2__Gammaproteobacteria	1	17	1
49b5ea09f56584baba10faaeea827e09	93	FALSE	Marinobacter nanhaiticus D15-8W 16S ribosomal RNA, partial sequence	D_0__Bacteria;D_1__Proteobacteria;D_2__Gammaproteobacteria	1	36	1
5fafe711a023f2d5068b1d91b8803d9a	93	FALSE	Kosakonia oryziphila strain REICA_142 16S ribosomal RNA, partial sequence	D_0__Bacteria;D_1__Proteobacteria;D_2__Gammaproteobacteria;D_3__Enterobacteriales;D_4__Enterobacteriaceae	1	35	1
fe61cf6b16f4a5b497c7e408e729a8b9	93	FALSE	Marinomonas agarivorans strain QM202 16S ribosomal RNA, partial sequence	D_0__Bacteria	1	33	1
f3bd99089262816560e66d5ce78b3819	93	FALSE	Shewanella pealeana strain ANG-SQ1 16S ribosomal RNA, partial sequence	D_0__Bacteria;D_1__Proteobacteria;D_2__Gammaproteobacteria;D_3__Alteromonadales;D_4__Shewanellaceae;D_5__Shewanella	1	34	1
a218e5d8c18500c1ce07d39bee0fb879	93	FALSE	Dysgonomonas gadei ATCC BAA-286 strain JCM 16698 16S ribosomal RNA, partial sequence	D_0__Bacteria;D_1__Bacteroidetes;D_2__Bacteroidia;D_3__Bacteroidales	1	15	1
c169fcd1a6af56908511feb6916a1256	93	FALSE	Christensenella massiliensis strain Marseille-P2438 16S ribosomal RNA, partial sequence	D_0__Bacteria	1	16	1
7890e2feee283deaec3ad097dc054906	93	FALSE	Lactobacillus nenjiangensis strain 11102 16S ribosomal RNA, partial sequence	D_0__Bacteria;D_1__Firmicutes;D_2__Bacilli;D_3__Lactobacillales;D_4__Leuconostocaceae;D_5__Leuconostoc	85	1	1
1786b229b2290393b07733fa974be764	93	FALSE	Chitiniphilus shinanonensis strain NBRC 104970 16S ribosomal RNA, partial sequence	D_0__Bacteria;D_1__Firmicutes;D_2__Bacilli;D_3__Lactobacillales;D_4__Leuconostocaceae;D_5__Fructobacillus	1	21	1
3f231d296586691c31bfe25871bdc307	93	FALSE	Bifidobacterium merycicum strain JCM 8219 16S ribosomal RNA, partial sequence	D_0__Bacteria;D_1__Actinobacteria;D_2__Actinobacteria;D_3__Bifidobacteriales;D_4__Bifidobacteriaceae;D_5__Bifidobacterium	1	13	1
e2262ca8f5df9a467526160cd1587605	93	FALSE	Aeromonas diversa CDC 2478-85 16S ribosomal RNA, partial sequence	D_0__Bacteria;D_1__Proteobacteria;D_2__Gammaproteobacteria;D_3__Betaproteobacteriales;D_4__Neisseriaceae	1	22	1
7deec6414ebefe0f758c248f021d7a88	93	FALSE	Tepidibaculum saccharolyticum strain STR9 16S ribosomal RNA, partial sequence	D_0__Bacteria;D_1__Firmicutes;D_2__Clostridia;D_3__Clostridiales;D_4__Ruminococcaceae;D_5__Caproiciproducens;D_6__uncultured bacterium	1	17	1
1856ba4e94844dbf22fed32938f59aff	93	FALSE	Neisseria oralis strain 6332 16S ribosomal RNA, partial sequence	D_0__Bacteria;D_1__Proteobacteria;D_2__Gammaproteobacteria;D_3__Betaproteobacteriales;D_4__Neisseriaceae	1	28	1
efa1a3e0897e1a250bc9395ad2cd46b3	93	FALSE	Blautia glucerasea strain JCM 17039 16S ribosomal RNA, partial sequence	D_0__Bacteria;D_1__Firmicutes;D_2__Clostridia;D_3__Clostridiales;D_4__Lachnospiraceae	1	20	1
dbba9b78d3d2bfbdbf68c245f88db3a6	93	FALSE	Citreitalea marina strain A4O-5 16S ribosomal RNA, partial sequence	D_0__Bacteria;D_1__Bacteroidetes;D_2__Bacteroidia;D_3__Flavobacteriales;D_4__Flavobacteriaceae	1	42	1
463978c7edb19bb74ba81dbaeba12849	93	FALSE	Formivibrio citricus strain CreCit1 16S ribosomal RNA, partial sequence	D_0__Bacteria;D_1__Proteobacteria;D_2__Gammaproteobacteria;D_3__Betaproteobacteriales	1	25	1
8abbec5f9222d6670217c116cd2ee708	93	FALSE	Kangiella profundi strain FT102 16S ribosomal RNA, partial sequence	D_0__Bacteria;D_1__Proteobacteria;D_2__Gammaproteobacteria;D_3__Enterobacteriales;D_4__Enterobacteriaceae	1	34	1
2d3c1d0fb120faac9c22630578934bb5	93	FALSE	Bombella apis strain MRM1 16S ribosomal RNA, partial sequence	D_0__Bacteria;D_1__Proteobacteria;D_2__Alphaproteobacteria;D_3__Acetobacterales;D_4__Acetobacteraceae	67	1	1
bc9064e9b66c80a5c1e700ed082f1631	93	FALSE	Apibacter adventoris strain wkB301 16S ribosomal RNA, complete sequence	D_0__Bacteria	1	18	1
ba07f6726bbf352ffd6be7423201a58a	93	FALSE	Lactobacillus jinshani strain HSLZ-75 16S ribosomal RNA, partial sequence	D_0__Bacteria;D_1__Firmicutes;D_2__Bacilli;D_3__Lactobacillales;D_4__Lactobacillaceae;D_5__Lactobacillus;D_6__uncultured Lactobacillus sp.	1	17	1
cb1826bbde148ce24fdfa580157998d0	93	FALSE	Lactobacillus ceti strain 142-2 16S ribosomal RNA, partial sequence	D_0__Bacteria	1	21	1
ead7ad57e29609d2b9182f40e62df742	93	FALSE	Lactobacillus bombi strain BTLCH M1/2 16S ribosomal RNA, partial sequence	D_0__Bacteria;D_1__Firmicutes;D_2__Bacilli;D_3__Lactobacillales;D_4__Lactobacillaceae;D_5__Lactobacillus	86	1	1
183d3b505d2eb24a864b434557609839	93	FALSE	Neokomagataea tanensis NBRC 106556 strain BCC 25711 16S ribosomal RNA, partial sequence	D_0__Bacteria;D_1__Proteobacteria;D_2__Alphaproteobacteria;D_3__Acetobacterales;D_4__Acetobacteraceae	1	12	1
1cd0189fb85ff8c515a8903c4e66fd29	93	FALSE	Swingsia samuiensis strain AH83 16S ribosomal RNA, partial sequence	D_0__Bacteria;D_1__Proteobacteria;D_2__Alphaproteobacteria;D_3__Acetobacterales;D_4__Acetobacteraceae;D_5__uncultured;D_6__uncultured Acetobacteraceae bacterium	1	30	1
9ecbae6bcd0c4947fd6ec6054854f03f	93	FALSE	Sneathiella chinensis strain NBRC 103408 16S ribosomal RNA, partial sequence	D_0__Bacteria;D_1__Proteobacteria;D_2__Alphaproteobacteria	1	29	1
f5e3add6101c8370db1baba538a47aab	93	FALSE	Algoriella xinjiangensis strain XJ109 16S ribosomal RNA, partial sequence	D_0__Bacteria;D_1__Bacteroidetes;D_2__Bacteroidia;D_3__Flavobacteriales;D_4__Weeksellaceae;D_5__Empedobacter	1	15	1
35c117384f436660ea471e2c4dece7ea	93	FALSE	Klebsiella pneumoniae subsp. rhinoscleromatis strain R-70 16S ribosomal RNA gene, partial sequence	D_0__Bacteria;D_1__Proteobacteria;D_2__Gammaproteobacteria;D_3__Enterobacteriales;D_4__Enterobacteriaceae;D_5__Klebsiella	1	13	1
8dc18ec0d4ad1e197ec4b231bf2541d4	93	FALSE	Kosakonia oryziphila strain REICA_142 16S ribosomal RNA, partial sequence	D_0__Bacteria;D_1__Proteobacteria;D_2__Gammaproteobacteria;D_3__Enterobacteriales;D_4__Enterobacteriaceae	1	14	1
e2775307cd2b4acb5dc9cfffed6c9c16	93	FALSE	Weissella bombi strain R-53094 16S ribosomal RNA, partial sequence	D_0__Bacteria;D_1__Firmicutes;D_2__Bacilli;D_3__Lactobacillales;D_4__Leuconostocaceae;D_5__Weissella	41	1	1
756e9af9df9a929ad01455c4093156dd	93	FALSE	Desulfovibrio hydrothermalis AM13 = DSM 14728 16S ribosomal RNA, partial sequence	D_0__Bacteria;D_1__Patescibacteria;D_2__Saccharimonadia;D_3__Saccharimonadales	1	20	1
bc7a67162e397d0b74121e9fe9602d08	93	FALSE	Klebsiella pneumoniae subsp. rhinoscleromatis strain R-70 16S ribosomal RNA gene, partial sequence	D_0__Bacteria;D_1__Proteobacteria;D_2__Gammaproteobacteria;D_3__Enterobacteriales;D_4__Enterobacteriaceae	1	14	1
4addde8931836e4b328f7b8e40faecf4	93	FALSE	Commensalibacter intestini A911 16S ribosomal RNA, partial sequence	D_0__Bacteria;D_1__Proteobacteria;D_2__Alphaproteobacteria;D_3__Acetobacterales;D_4__Acetobacteraceae;D_5__Commensalibacter;Ambiguous_taxa	1	124	1
ad6299d719243c6e30f40dacc5cd99fa	93	FALSE	Bacteroides zoogleoformans strain JCM 16136 16S ribosomal RNA, partial sequence	D_0__Bacteria;D_1__Bacteroidetes;D_2__Bacteroidia;D_3__Bacteroidales;D_4__Bacteroidaceae;D_5__Bacteroides	1	22	1
0cc8632f5777ee41c202cdbaa59e7c03	93	FALSE	Kosakonia radicincitans DSM 16656 16S ribosomal RNA, partial sequence	D_0__Bacteria;D_1__Proteobacteria;D_2__Gammaproteobacteria;D_3__Enterobacteriales;D_4__Enterobacteriaceae;D_5__Kosakonia	1	32	1
cc58c8032f46ae8a8ac472df6536ec86	93	FALSE	Dysgonomonas gadei ATCC BAA-286 strain JCM 16698 16S ribosomal RNA, partial sequence	D_0__Bacteria;D_1__Bacteroidetes;D_2__Bacteroidia;D_3__Bacteroidales	1	15	1
4833f82d80f93d7520953d2fc963d2b7	93	FALSE	Acinetobacter nectaris CIP 110549 strain SAP 763.2 16S ribosomal RNA, partial sequence	D_0__Bacteria;D_1__Proteobacteria;D_2__Gammaproteobacteria;D_3__Pseudomonadales;D_4__Moraxellaceae;D_5__Acinetobacter	1	15	1
6e264e6eb3797c69d26184ab504a8cd0	93	FALSE	Bacteroides mediterraneensis strain Marseille-P2644 16S ribosomal RNA, partial sequence	D_0__Bacteria;D_1__Bacteroidetes;D_2__Bacteroidia	1	41	1
cc739cd4ede98862f494502053c3b1c5	93	FALSE	Pectobacterium betavasculorum strain CFBP 2122 16S ribosomal RNA, partial sequence	D_0__Bacteria;D_1__Proteobacteria;D_2__Gammaproteobacteria;D_3__Enterobacteriales;D_4__Enterobacteriaceae	1	26	1
ca738a2da12a66cdb0c914c37892c686	93	FALSE	Marinomonas algicida strain Yeongu 1-4 16S ribosomal RNA, partial sequence	D_0__Bacteria;D_1__Proteobacteria;D_2__Gammaproteobacteria;D_3__Enterobacteriales;D_4__Enterobacteriaceae	1	13	1
f4b2b2c7e3e2c291c969aa84a5465e3a	93	FALSE	Salmonella enterica subsp. arizonae strain DSM 9386 16S ribosomal RNA, partial sequence	D_0__Bacteria;D_1__Proteobacteria;D_2__Gammaproteobacteria;D_3__Enterobacteriales;D_4__Enterobacteriaceae	23	15	1
055184a688224aeb982408c04ef0fe2b	93	FALSE	Bacteroides zoogleoformans strain JCM 16136 16S ribosomal RNA, partial sequence	D_0__Bacteria;D_1__Bacteroidetes;D_2__Bacteroidia;D_3__Bacteroidales;D_4__Bacteroidaceae;D_5__Bacteroides	1	13	1
96aebc7c53f6203f45425ff7b152653c	93	FALSE	Ilyomonas limi strain 17mud1-8 16S ribosomal RNA, partial sequence	D_0__Bacteria;D_1__Bacteroidetes;D_2__Bacteroidia;D_3__Chitinophagales;D_4__Chitinophagaceae;D_5__Parafilimonas;D_6__uncultured bacterium	1	1	3
633e0d6456af458c3ad5a31f6a2a6557	93	FALSE	Bacteroides rodentium JCM 16496 16S ribosomal RNA, partial sequence	D_0__Bacteria;D_1__Bacteroidetes;D_2__Bacteroidia;D_3__Bacteroidales;D_4__Bacteroidaceae;D_5__Bacteroides	1	15	1
3c1c3e85fbf0d49332a035b544361ebe	93	FALSE	Anaplasma phagocytophilum strain Webster 16S ribosomal RNA, partial sequence	D_0__Bacteria;D_1__Proteobacteria;D_2__Alphaproteobacteria;D_3__Rickettsiales;D_4__Anaplasmataceae;D_5__Wolbachia;D_6__uncultured bacterium	1	16	1
7a12585cce8c8470e1158ffb3df717ba	93	FALSE	Carnimonas nigrificans strain CTCBS 1 16S ribosomal RNA, partial sequence	D_0__Bacteria;D_1__Proteobacteria;D_2__Gammaproteobacteria;D_3__Oceanospirillales;D_4__Halomonadaceae;D_5__Carnimonas;D_6__uncultured bacterium	1	23	1
45646ec72bd17c9559383dca5814eddf	93	FALSE	Pseudomonas agarici strain ATCC 25941 16S ribosomal RNA, partial sequence	D_0__Bacteria;D_1__Proteobacteria;D_2__Gammaproteobacteria	1	23	1
87d4fa888260481e24ca833696c94b6d	93	FALSE	Gordonia sinesedis strain J72 16S ribosomal RNA, partial sequence	D_0__Bacteria;D_1__Actinobacteria;D_2__Actinobacteria;D_3__Corynebacteriales;D_4__Nocardiaceae;D_5__Gordonia	35	1	1
47480757615d195f28750bfb61a2fee8	93	FALSE	Lampropedia cohaerens strain CT6 16S ribosomal RNA, partial sequence	D_0__Bacteria;D_1__Proteobacteria;D_2__Gammaproteobacteria;D_3__Betaproteobacteriales;D_4__Burkholderiaceae	1	22	1
8fec2494fc7c79fc9c75c3855e311ac7	93	FALSE	Pseudomonas stutzeri strain CCUG 11256 16S ribosomal RNA, partial sequence	D_0__Bacteria;D_1__Proteobacteria;D_2__Gammaproteobacteria	1	17	1
5cb44109a2d341189214f25992a26ed6	93	FALSE	Lactobacillus ozensis DSM 23829 = JCM 17196 strain Mizu2-1 16S ribosomal RNA, partial sequence	D_0__Bacteria;D_1__Firmicutes;D_2__Bacilli;D_3__Lactobacillales;D_4__Lactobacillaceae;D_5__Lactobacillus	83	1	1
53344ff346e6184cf7770ef9232078b5	93	FALSE	Bombella apis strain MRM1 16S ribosomal RNA, partial sequence	D_0__Bacteria;D_1__Proteobacteria;D_2__Alphaproteobacteria;D_3__Acetobacterales;D_4__Acetobacteraceae	1	14	1
f9b3004357c06c698f71206fbe58d4c3	93	FALSE	Empedobacter brevis strain LMG 4011 16S ribosomal RNA, partial sequence	D_0__Bacteria;D_1__Proteobacteria	1	16	1
a8d32047295e61e5ce2cd05351bd724b	93	FALSE	Gluconobacter frateurii strain LMG 1365 16S ribosomal RNA, partial sequence	D_0__Bacteria;D_1__Proteobacteria;D_2__Alphaproteobacteria;D_3__Acetobacterales;D_4__Acetobacteraceae	14	13	1
f1bad86d9aa8e0b8da2a9aa21ec49a23	93	FALSE	Marinomonas fungiae strain AN44 16S ribosomal RNA, partial sequence	D_0__Bacteria;D_1__Proteobacteria;D_2__Gammaproteobacteria;D_3__Enterobacteriales;D_4__Enterobacteriaceae	1	28	1
412273dbae13ac3f97fc30b13fbf0455	93	FALSE	Convivina intestini strain R-53105 16S ribosomal RNA, partial sequence	D_0__Bacteria;D_1__Firmicutes	1	12	1
334923e5bcdb477ebb93823e7bd9348f	93	FALSE	Tanticharoenia aidae strain VTH-Ai06 16S ribosomal RNA, partial sequence	D_0__Bacteria;D_1__Proteobacteria;D_2__Alphaproteobacteria;D_3__Acetobacterales;D_4__Acetobacteraceae	38	1	1
36b8d92a2c640adbebec951b27ded07b	93	FALSE	Carnimonas nigrificans strain CTCBS 1 16S ribosomal RNA, partial sequence	D_0__Bacteria;D_1__Proteobacteria;D_2__Gammaproteobacteria;D_3__Oceanospirillales;D_4__Halomonadaceae;D_5__Carnimonas;D_6__uncultured bacterium	1	14	1
fedcdb5489b1cb342c4befddb54ac9bc	93	FALSE	Klebsiella pneumoniae strain DSM 30104 16S ribosomal RNA, partial sequence	D_0__Bacteria;D_1__Proteobacteria;D_2__Alphaproteobacteria;D_3__Acetobacterales;D_4__Acetobacteraceae	1	37	1
1c3a5e1002311571b8e34311e4a65274	93	FALSE	Leucobacter denitrificans strain M1T8B10 16S ribosomal RNA, partial sequence	D_0__Bacteria;D_1__Actinobacteria;D_2__Actinobacteria;D_3__Micrococcales;D_4__Microbacteriaceae;D_5__Leucobacter;Ambiguous_taxa	1	9	1
48c3a217a0c381f441097413aac0d278	93	FALSE	Bombella apis strain MRM1 16S ribosomal RNA, partial sequence	D_0__Bacteria;D_1__Proteobacteria;D_2__Alphaproteobacteria;D_3__Acetobacterales;D_4__Acetobacteraceae	1	23	1
b68b82b660eba978ec02e290f626311f	93	FALSE	Klebsiella pneumoniae strain DSM 30104 16S ribosomal RNA, partial sequence	D_0__Bacteria;D_1__Proteobacteria;D_2__Alphaproteobacteria;D_3__Acetobacterales;D_4__Acetobacteraceae	1	28	1
2fcb7b471d638c0fae90f9b638fb9b4d	93	FALSE	Swingsia samuiensis strain AH83 16S ribosomal RNA, partial sequence	D_0__Bacteria;D_1__Proteobacteria;D_2__Alphaproteobacteria;D_3__Acetobacterales;D_4__Acetobacteraceae	1	24	1
3816ea6dc5a47d3b6220c343cd56b58a	93	FALSE	Apibacter adventoris strain wkB301 16S ribosomal RNA, complete sequence	D_0__Bacteria;D_1__Bacteroidetes;D_2__Bacteroidia;D_3__Flavobacteriales	1	21	1
40823c3caa9cca9b9c8027c54c26cb81	93	FALSE	Salinicola tamaricis strain F01 16S ribosomal RNA, partial sequence	D_0__Bacteria;D_1__Proteobacteria;D_2__Gammaproteobacteria	1	17	1
c17e388aecdceda3eb5abaa6dd6d257f	93	FALSE	Desulfovibrio desulfuricans strain Essex 6 16S ribosomal RNA, partial sequence	D_0__Bacteria;D_1__Proteobacteria;D_2__Deltaproteobacteria;D_3__Desulfovibrionales;D_4__Desulfovibrionaceae;D_5__Desulfovibrio;D_6__Desulfovibrio desulfuricans	1	19	1
655d5a8ea1aee1c6309f17c709fe6b57	93	FALSE	Lactobacillus kunkeei strain YH-15 16S ribosomal RNA, partial sequence	D_0__Bacteria;D_1__Firmicutes;D_2__Bacilli;D_3__Lactobacillales;D_4__Lactobacillaceae;D_5__Lactobacillus;D_6__Lactobacillus kunkeei	39	1	1
3fba62a32074fd2a0e913bfea88e309b	93	FALSE	Neokomagataea thailandica NBRC 106555 strain BCC 25710 16S ribosomal RNA, partial sequence	D_0__Bacteria;D_1__Proteobacteria;D_2__Alphaproteobacteria	83	1	1
1b6a8e2742895ad55b489e531f5afa88	93	FALSE	Frischella perrara strain PEB0191 16S ribosomal RNA, complete sequence	D_0__Bacteria;D_1__Proteobacteria;D_2__Gammaproteobacteria;D_3__Orbales;D_4__Orbaceae;D_5__Gilliamella;Ambiguous_taxa	1	37	1
210ea7194b2a0dfe6a991e8771cd25c1	93	FALSE	Bifidobacterium vespertilionis strain RST16 16S ribosomal RNA, partial sequence	D_0__Bacteria;D_1__Actinobacteria;D_2__Actinobacteria;D_3__Bifidobacteriales;D_4__Bifidobacteriaceae;D_5__Bifidobacterium	1	35	1
2f1cf3ebb6c199b36a2201eee04c918c	93	FALSE	Shewanella khirikhana strain TH2012 16S ribosomal RNA, partial sequence	D_0__Bacteria;D_1__Proteobacteria;D_2__Gammaproteobacteria;D_3__Pseudomonadales;D_4__Pseudomonadaceae;D_5__Pseudomonas	1	32	1
21060566f7b3c42ad6f3039bb188fef1	93	FALSE	Myroides odoratus DSM 2801 strain NBRC 14945 16S ribosomal RNA, partial sequence	D_0__Bacteria;D_1__Bacteroidetes;D_2__Bacteroidia;D_3__Flavobacteriales;D_4__Flavobacteriaceae;D_5__Myroides;Ambiguous_taxa	1	15	1
a3292c47dc3eaf4f2618f813da2c18d3	93	FALSE	Pusillimonas thiosulfatoxidans strain YE3 16S ribosomal RNA, partial sequence	D_0__Bacteria;D_1__Proteobacteria;D_2__Gammaproteobacteria;D_3__Betaproteobacteriales;D_4__Burkholderiaceae;D_5__Parapusillimonas	1	31	1
f3779623cbb93fb68427b543cd86f5b9	93	FALSE	Paraperlucidibaca wandonensis strain WT-RY4 16S ribosomal RNA, partial sequence	D_0__Bacteria;D_1__Proteobacteria;D_2__Gammaproteobacteria;D_3__Pseudomonadales;D_4__Moraxellaceae	1	13	1
a6faf33241a22ee297677d192b22bdab	93	FALSE	Proteus terrae strain N5/687 16S ribosomal RNA, partial sequence	D_0__Bacteria;D_1__Proteobacteria;D_2__Gammaproteobacteria;D_3__Enterobacteriales;D_4__Enterobacteriaceae;D_5__Proteus;Ambiguous_taxa	1	26	1
7c72bc6f9dfaeb31ebcb41d05a610d5d	93	FALSE	Aestuariibaculum marinum strain IP7 16S ribosomal RNA, partial sequence	D_0__Bacteria	1	44	1
9aa4660410480ef0e6637093061099b2	93	FALSE	Cobetia amphilecti strain 46-2 16S ribosomal RNA, partial sequence	D_0__Bacteria;D_1__Proteobacteria;D_2__Gammaproteobacteria	1	28	1
f57001da48f708885cf1fd61686ac029	93	FALSE	Lactobacillus nenjiangensis strain 11102 16S ribosomal RNA, partial sequence	D_0__Bacteria;D_1__Proteobacteria;D_2__Gammaproteobacteria	1	31	1
8909bc3cc4cc2dcf2b60a71dd7b5c6f3	93	FALSE	Citrobacter youngae strain GTC 1314 16S ribosomal RNA, partial sequence	D_0__Bacteria;D_1__Proteobacteria;D_2__Gammaproteobacteria;D_3__Enterobacteriales;D_4__Enterobacteriaceae	1	12	1
c40184579e9219ade679f8cb1ba86fd5	93	FALSE	Pectobacterium atrosepticum strain LMG 2386 16S ribosomal RNA, partial sequence	D_0__Bacteria;D_1__Proteobacteria;D_2__Gammaproteobacteria;D_3__Enterobacteriales;D_4__Enterobacteriaceae	1	32	1
97d8ea9b4b3d8fe4536f8a4b7675d996	93	FALSE	Pseudomonas donghuensis strain HYS 16S ribosomal RNA, complete sequence	D_0__Bacteria;D_1__Proteobacteria;D_2__Gammaproteobacteria;D_3__Pseudomonadales;D_4__Pseudomonadaceae;D_5__Pseudomonas	74	1	1
8c131a47a0682197892667077f2789a8	93	FALSE	Larsenimonas suaedae strain ST307 16S ribosomal RNA, partial sequence	D_0__Bacteria;D_1__Proteobacteria;D_2__Gammaproteobacteria;D_3__Oceanospirillales;D_4__Halomonadaceae;D_5__Carnimonas;D_6__uncultured bacterium	1	18	1
791377ba5e9d65a8898679ca039a3488	93	FALSE	Empedobacter stercoris strain 990B6_12ER2A 16S ribosomal RNA, partial sequence	D_0__Bacteria;D_1__Bacteroidetes;D_2__Bacteroidia;D_3__Flavobacteriales;D_4__Weeksellaceae;D_5__Weeksella;D_6__uncultured bacterium	35	1	1
46b1f9e1fe2f6f8f65aefffe2ff490dd	93	FALSE	Providencia heimbachae strain MUA 2-110 16S ribosomal RNA, partial sequence	D_0__Bacteria;D_1__Proteobacteria;D_2__Gammaproteobacteria	1	14	1
bed1cdb07fdeb169b9bf31b9b3ccd542	93	FALSE	Acidithiobacillus thiooxidans ATCC 19377 16S ribosomal RNA, partial sequence	D_0__Bacteria;D_1__Proteobacteria;D_2__Gammaproteobacteria;D_3__Aeromonadales;D_4__Aeromonadaceae;D_5__Aeromonas	1	35	1
9f0caf9ed4fe6cc755f0ac4c6a7cae32	93	FALSE	Salinicola tamaricis strain F01 16S ribosomal RNA, partial sequence	D_0__Bacteria;D_1__Proteobacteria;D_2__Gammaproteobacteria	1	15	1
1d7e5cb79e61ed51d6bed20d0f09ae47	93	FALSE	Lactobacillus bombi strain BTLCH M1/2 16S ribosomal RNA, partial sequence	D_0__Bacteria;D_1__Firmicutes;D_2__Bacilli;D_3__Lactobacillales;D_4__Lactobacillaceae;D_5__Lactobacillus	74	1	1
55795285640e041586c2765043cd10d0	93	FALSE	Flavobacterium sangjuense strain GS03 16S ribosomal RNA, partial sequence	D_0__Bacteria;D_1__Bacteroidetes;D_2__Bacteroidia;D_3__Flavobacteriales;D_4__Flavobacteriaceae	1	35	1
a9b2e7784368f098776cc117577fa995	93	FALSE	Asaia krungthepensis strain NBRC 100057 16S ribosomal RNA, partial sequence	D_0__Bacteria;D_1__Proteobacteria;D_2__Alphaproteobacteria;D_3__Acetobacterales;D_4__Acetobacteraceae	1	24	1
244c7f08cb2f70fb435aeed1f5b115a9	93	FALSE	Arenimonas oryziterrae strain YC6267 16S ribosomal RNA, partial sequence	D_0__Bacteria;D_1__Proteobacteria;D_2__Gammaproteobacteria	1	21	1
e7f7b0c7890a03b3824b3a509450199a	93	FALSE	Shigella boydii strain P288 16S ribosomal RNA, partial sequence	D_0__Bacteria;D_1__Proteobacteria;D_2__Gammaproteobacteria;D_3__Enterobacteriales;D_4__Enterobacteriaceae	1	29	1
63a41aaf666225613105e472ef0977d0	93	FALSE	Kosakonia oryziphila strain REICA_142 16S ribosomal RNA, partial sequence	D_0__Bacteria;D_1__Proteobacteria;D_2__Gammaproteobacteria;D_3__Orbales;D_4__Orbaceae	1	33	1
340f0bde5ee6a9d7e35a4ec5da4246f4	93	FALSE	Lactobacillus jinshani strain HSLZ-75 16S ribosomal RNA, partial sequence	D_0__Bacteria;D_1__Firmicutes;D_2__Bacilli;D_3__Lactobacillales;D_4__Lactobacillaceae;D_5__Lactobacillus	36	1	1
280cd3ac51330b326042f87b0dcc142c	93	FALSE	Bombella apis strain MRM1 16S ribosomal RNA, partial sequence	D_0__Bacteria;D_1__Proteobacteria	1	14	1
2d59ecc283a6b9e131c37624bcca3784	93	FALSE	Shigella boydii strain P288 16S ribosomal RNA, partial sequence	D_0__Bacteria;D_1__Proteobacteria;D_2__Gammaproteobacteria;D_3__Enterobacteriales;D_4__Enterobacteriaceae;D_5__Escherichia-Shigella;D_6__Escherichia coli	108	1	1
8da06a559d756289670b5a61c6740a09	93	FALSE	Anaplasma phagocytophilum strain Webster 16S ribosomal RNA, partial sequence	D_0__Bacteria;D_1__Proteobacteria;D_2__Alphaproteobacteria;D_3__Rickettsiales;D_4__Anaplasmataceae;D_5__Wolbachia	1	14	1
0e8d039f4998854a6e3e9d994907b7a0	93	FALSE	Gluconobacter frateurii strain LMG 1365 16S ribosomal RNA, partial sequence	D_0__Bacteria;D_1__Proteobacteria;D_2__Alphaproteobacteria;D_3__Acetobacterales;D_4__Acetobacteraceae	1	14	1
80fa2fc7461e2232db00fede8938ca2e	93	FALSE	Syntrophomonas palmitatica strain MPA 16S ribosomal RNA (rrnB), partial sequence	D_0__Bacteria;D_1__Proteobacteria;D_2__Gammaproteobacteria	1	24	1
275058c85bd1da3dadb9acfdf37b5d34	93	FALSE	Snodgrassella alvi wkB2 16S ribosomal RNA, complete sequence	D_0__Bacteria;D_1__Proteobacteria;D_2__Gammaproteobacteria;D_3__Betaproteobacteriales;D_4__Neisseriaceae;D_5__Snodgrassella	1	15	1
81267ed64eb5abe800d3a1d3295faf5e	93	FALSE	Bifidobacterium indicum strain JCM 1302 16S ribosomal RNA, partial sequence	D_0__Bacteria;D_1__Actinobacteria;D_2__Actinobacteria;D_3__Bifidobacteriales;D_4__Bifidobacteriaceae;D_5__Bifidobacterium	1	21	1
844ec1e8f9ab8c73f131a035878f78a3	93	FALSE	Klebsiella pneumoniae strain DSM 30104 16S ribosomal RNA, partial sequence	D_0__Bacteria;D_1__Proteobacteria;D_2__Gammaproteobacteria;D_3__Enterobacteriales;D_4__Enterobacteriaceae	1	35	1
61116f0fa212c395c3b5a351f316990d	93	FALSE	Providencia heimbachae strain MUA 2-110 16S ribosomal RNA, partial sequence	D_0__Bacteria	1	18	1
a03f19a767b608f45b8bcee7281b92c8	93	FALSE	Gluconobacter frateurii strain LMG 1365 16S ribosomal RNA, partial sequence	D_0__Bacteria;D_1__Proteobacteria;D_2__Alphaproteobacteria;D_3__Acetobacterales;D_4__Acetobacteraceae	1	14	1
aa68569429920a3be8f541cc42780797	93	FALSE	Psychroserpens mesophilus strain KOPRI 13649 16S ribosomal RNA, partial sequence	D_0__Bacteria;D_1__Bacteroidetes;D_2__Bacteroidia;D_3__Flavobacteriales;D_4__Flavobacteriaceae	1	23	1
b58ccfbc20bcab6d3fb13f4d36d89e27	93	FALSE	Kosakonia quasisacchari strain WCHEs120001 16S ribosomal RNA, partial sequence	D_0__Bacteria;D_1__Proteobacteria;D_2__Gammaproteobacteria;D_3__Enterobacteriales;D_4__Enterobacteriaceae	1	16	1
da46e3d235055bc3147ad832a61d325c	93	FALSE	Bacteroides timonensis AP1 16S ribosomal RNA, partial sequence	D_0__Bacteria;D_1__Bacteroidetes;D_2__Bacteroidia;D_3__Bacteroidales;D_4__Bacteroidaceae;D_5__Bacteroides	3	12	1
0963aa2c4cf25b1fcfcbc733b9f7864b	93	FALSE	Pseudomonas agarici strain ATCC 25941 16S ribosomal RNA, partial sequence	D_0__Bacteria;D_1__Proteobacteria;D_2__Gammaproteobacteria	1	24	1
a056daa5a920c0e1b559ec5b5ec8159e	93	FALSE	Kangiella koreensis DSM 16069 16S ribosomal RNA, partial sequence	D_0__Bacteria;D_1__Proteobacteria;D_2__Gammaproteobacteria	1	23	1
78012d4062b35280b0fab31481605432	93	FALSE	Gluconobacter cerinus strain IFO 3267 16S ribosomal RNA, partial sequence	D_0__Bacteria;D_1__Proteobacteria	1	17	1
9917960f5c7331e1a2556879bc9c85f3	93	FALSE	Atlantibacter hermannii strain CIP 103176 16S ribosomal RNA, partial sequence	D_0__Bacteria;D_1__Proteobacteria;D_2__Gammaproteobacteria;D_3__Enterobacteriales;D_4__Enterobacteriaceae;D_5__Escherichia-Shigella	80	1	1
95c345615f01a64315f825bcae526f02	93	FALSE	Acinetobacter sichuanensis strain WCHAc060041 16S ribosomal RNA, partial sequence	D_0__Bacteria;D_1__Proteobacteria;D_2__Gammaproteobacteria;D_3__Pseudomonadales;D_4__Moraxellaceae;D_5__Acinetobacter	1	24	1
9ba0f1a50266b92af0cac207bccfce6a	93	FALSE	Neokomagataea thailandica NBRC 106555 strain BCC 25710 16S ribosomal RNA, partial sequence	D_0__Bacteria;D_1__Proteobacteria;D_2__Alphaproteobacteria;D_3__Acetobacterales;D_4__Acetobacteraceae	1	18	1
f72cb3df331a438d48952e307449fdf0	93	FALSE	Olsenella profusa DSM 13989 strain CCUG 45371 16S ribosomal RNA, partial sequence	D_0__Bacteria;D_1__Actinobacteria;D_2__Coriobacteriia;D_3__Coriobacteriales;D_4__Atopobiaceae;D_5__Olsenella	85	1	1
513839104e1ab827638fcc41c4f62f30	93	FALSE	Olsenella profusa DSM 13989 strain CCUG 45371 16S ribosomal RNA, partial sequence	D_0__Bacteria;D_1__Actinobacteria;D_2__Coriobacteriia;D_3__Coriobacteriales;D_4__Atopobiaceae;D_5__Olsenella	1	21	1
bc229306d915f36fbd696f03af94d358	93	FALSE	Olsenella profusa DSM 13989 strain CCUG 45371 16S ribosomal RNA, partial sequence	D_0__Bacteria;D_1__Actinobacteria;D_2__Coriobacteriia;D_3__Coriobacteriales;D_4__Atopobiaceae;D_5__Olsenella	1	40	1
aaa831bca3113e60df2e57322269257c	93	FALSE	Pseudomonas flexibilis strain 78-123 16S ribosomal RNA, partial sequence	D_0__Bacteria;D_1__Proteobacteria;D_2__Gammaproteobacteria;D_3__Pseudomonadales;D_4__Pseudomonadaceae;D_5__Pseudomonas	1	12	1
3d4db114ad9b4222f2d1a663c2b6d78d	93	FALSE	Franconibacter daqui strain DL503 16S ribosomal RNA, partial sequence	D_0__Bacteria;D_1__Proteobacteria;D_2__Gammaproteobacteria;D_3__Enterobacteriales;D_4__Enterobacteriaceae	1	24	1
36354e5a88674131a8613699eb2c2e8f	93	FALSE	Shewanella oneidensis strain MR-1 16S ribosomal RNA, partial sequence	D_0__Bacteria;D_1__Proteobacteria;D_2__Gammaproteobacteria;D_3__Alteromonadales;D_4__Shewanellaceae;D_5__Shewanella	1	24	1
ebbf79d49cd29d12170d64a575393e7c	93	FALSE	Neokomagataea thailandica NBRC 106555 strain BCC 25710 16S ribosomal RNA, partial sequence	D_0__Bacteria;D_1__Bacteroidetes;D_2__Bacteroidia;D_3__Flavobacteriales;D_4__Flavobacteriaceae	1	25	1
d31965b705b3b028d73eab4f392ce774	93	FALSE	Comamonas testosteroni strain KS 0043 16S ribosomal RNA, complete sequence	D_0__Bacteria;D_1__Proteobacteria;D_2__Gammaproteobacteria;D_3__Betaproteobacteriales;D_4__Burkholderiaceae;D_5__Comamonas;D_6__Comamonas testosteroni	1	16	1
01ba520087c28fdfc651e8cdbf7fc9a4	93	FALSE	Kosakonia quasisacchari strain WCHEs120001 16S ribosomal RNA, partial sequence	D_0__Bacteria;D_1__Proteobacteria;D_2__Gammaproteobacteria;D_3__Enterobacteriales;D_4__Enterobacteriaceae	1	17	1
800098045757a8f254f7e864ac4bf1ad	93	FALSE	Lactobacillus kalixensis strain Kx127A2 16S ribosomal RNA, partial sequence	D_0__Bacteria;D_1__Firmicutes;D_2__Bacilli;D_3__Lactobacillales;D_4__Lactobacillaceae;D_5__Lactobacillus;D_6__uncultured Lactobacillus sp.	1	19	1
c8ced7c2aa0c3c7c2a46642d29a9da53	93	FALSE	Gluconobacter cerinus strain IFO 3267 16S ribosomal RNA, partial sequence	D_0__Bacteria;D_1__Proteobacteria;D_2__Alphaproteobacteria	1	13	1
12ab7e850e22de039ee22b312896b7d4	93	FALSE	Acetobacter okinawensis JCM 25146 strain 1-35 16S ribosomal RNA, partial sequence	D_0__Bacteria;D_1__Proteobacteria;D_2__Alphaproteobacteria;D_3__Acetobacterales;D_4__Acetobacteraceae	1	30	1
4d0277ff5a9c07fc82ff31715c4da58b	93	FALSE	Marinobacterium marisflavi strain IMCC4074 16S ribosomal RNA, partial sequence	D_0__Bacteria;D_1__Proteobacteria;D_2__Gammaproteobacteria;D_3__Enterobacteriales;D_4__Enterobacteriaceae	1	24	1
f7821a29284b320e1f48905aa9d37d28	93	FALSE	Kosakonia oryziphila strain REICA_142 16S ribosomal RNA, partial sequence	D_0__Bacteria;D_1__Proteobacteria;D_2__Gammaproteobacteria;D_3__Enterobacteriales;D_4__Enterobacteriaceae	1	28	1
944a9e94f0bc760e6122779a920f4f2e	93	FALSE	Syntrophomonas cellicola strain 19J-3 16S ribosomal RNA, partial sequence	D_0__Bacteria;D_1__Patescibacteria;D_2__Saccharimonadia;D_3__Saccharimonadales;D_4__Saccharimonadaceae;D_5__uncultured bacterium;D_6__uncultured bacterium	40	1	1
ae985595ac47957c839c20856851eaf6	93	FALSE	Acinetobacter baylyi strain B2 16S ribosomal RNA, partial sequence	D_0__Bacteria;D_1__Proteobacteria;D_2__Gammaproteobacteria;D_3__Pseudomonadales;D_4__Moraxellaceae;D_5__Acinetobacter	35	1	1
f5c82e967460f557eaf7ba7e0fb7e49e	93	FALSE	Lactobacillus aviarius subsp. araffinosus strain LMG 23560 16S ribosomal RNA, partial sequence	D_0__Bacteria;D_1__Firmicutes;D_2__Bacilli;D_3__Lactobacillales;D_4__Lactobacillaceae;D_5__Lactobacillus;D_6__Lactobacillus salivarius	1	20	1
9d518ad446d14cf312a95bea0bc0e6c1	93	FALSE	Lactobacillus aviarius subsp. araffinosus strain LMG 23560 16S ribosomal RNA, partial sequence	D_0__Bacteria;D_1__Firmicutes;D_2__Bacilli;D_3__Lactobacillales;D_4__Lactobacillaceae;D_5__Lactobacillus	67	1	1
ab283f18fc3de6b4b30065534291f8e8	93	FALSE	Photobacterium marinum strain AK15 16S ribosomal RNA, partial sequence	D_0__Bacteria;D_1__Proteobacteria;D_2__Gammaproteobacteria	1	13	1
b56c4161ae0b7b5922d72495ec0b35a0	93	FALSE	Snodgrassella alvi wkB2 16S ribosomal RNA, complete sequence	D_0__Bacteria;D_1__Proteobacteria;D_2__Gammaproteobacteria;D_3__Betaproteobacteriales;D_4__Neisseriaceae;D_5__Snodgrassella	1	39	1
7c5c999ff13aa36895d989c0742fb359	93	FALSE	Bombella apis strain MRM1 16S ribosomal RNA, partial sequence	D_0__Bacteria;D_1__Proteobacteria;D_2__Alphaproteobacteria;D_3__Acetobacterales;D_4__Acetobacteraceae	1	28	1
7621ee73488e7a8ec8070bef9d004f48	93	FALSE	Bifidobacterium merycicum strain JCM 8219 16S ribosomal RNA, partial sequence	D_0__Bacteria;D_1__Actinobacteria;D_2__Actinobacteria;D_3__Bifidobacteriales;D_4__Bifidobacteriaceae;D_5__Bifidobacterium	1	19	1
8ab04b13d8f521064817db6ad524060f	93	FALSE	Gluconobacter frateurii strain LMG 1365 16S ribosomal RNA, partial sequence	D_0__Bacteria;D_1__Proteobacteria;D_2__Alphaproteobacteria;D_3__Acetobacterales;D_4__Acetobacteraceae	1	21	1
a9daac7826089d96e8b6e821b8d07188	93	FALSE	Orbus sasakiae strain C7 16S ribosomal RNA, partial sequence	D_0__Bacteria	1	36	1
dae38ad1a2793054ac5a676cdade106a	93	FALSE	Carnimonas nigrificans strain CTCBS 1 16S ribosomal RNA, partial sequence	D_0__Bacteria;D_1__Proteobacteria;D_2__Gammaproteobacteria;D_3__Oceanospirillales;D_4__Halomonadaceae;D_5__Carnimonas;D_6__uncultured bacterium	1	17	1
83c722da5b86e84aae8c10b2333e23a2	93	FALSE	Apibacter adventoris strain wkB301 16S ribosomal RNA, complete sequence	D_0__Bacteria;D_1__Bacteroidetes;D_2__Bacteroidia;D_3__Flavobacteriales	1	22	1
a890d30a25d80e50e0ab48068a2644bb	93	FALSE	Apibacter adventoris strain wkB301 16S ribosomal RNA, complete sequence	D_0__Bacteria;D_1__Bacteroidetes;D_2__Bacteroidia;D_3__Flavobacteriales;D_4__Weeksellaceae;D_5__Apibacter	1	14	1
66d0174a58bc1566e44292f51374bd8d	92	FALSE	Bifidobacterium biavatii DSM 23969 strain AFB23-4 16S ribosomal RNA, partial sequence	D_0__Bacteria;D_1__Actinobacteria;D_2__Actinobacteria;D_3__Bifidobacteriales;D_4__Bifidobacteriaceae;D_5__Bifidobacterium	1	26	1
c1d3bb520f6c1f75aab6373938e72518	92	FALSE	Acinetobacter defluvii strain WCHA30 16S ribosomal RNA, complete sequence	D_0__Bacteria;D_1__Proteobacteria;D_2__Gammaproteobacteria;D_3__Pseudomonadales;D_4__Moraxellaceae;D_5__Acinetobacter	96	1	1
bea61373d48b1d268465b97425ced236	92	FALSE	Acinetobacter bereziniae strain ATCC 17924 16S ribosomal RNA, partial sequence	D_0__Bacteria;D_1__Proteobacteria;D_2__Gammaproteobacteria;D_3__Pseudomonadales;D_4__Moraxellaceae;D_5__Acinetobacter	1	31	1
e026a920b6f9bdd7f5748cb9beac4fcb	92	FALSE	Lactobacillus ozensis DSM 23829 = JCM 17196 strain Mizu2-1 16S ribosomal RNA, partial sequence	D_0__Bacteria;D_1__Firmicutes;D_2__Bacilli;D_3__Lactobacillales;D_4__Lactobacillaceae;D_5__Lactobacillus	134	1	1
b179dd59f72e9721e518a0b20a99b57b	92	FALSE	Kosakonia oryziphila strain REICA_142 16S ribosomal RNA, partial sequence	D_0__Bacteria;D_1__Proteobacteria;D_2__Gammaproteobacteria;D_3__Enterobacteriales;D_4__Enterobacteriaceae	1	26	1
057c035afcc0bea45a3ad52b891e14d5	92	FALSE	Glaciecola nitratireducens FR1064 16S ribosomal RNA, partial sequence	D_0__Bacteria;D_1__Patescibacteria;D_2__Saccharimonadia;D_3__Saccharimonadales	1	41	1
fb588ad9e3b7802d33ac968850d64227	92	FALSE	Xanthomonas arboricola strain LMG 747 16S ribosomal RNA, partial sequence	D_0__Bacteria;D_1__Proteobacteria;D_2__Gammaproteobacteria;D_3__Xanthomonadales;D_4__Xanthomonadaceae;D_5__Xanthomonas;Ambiguous_taxa	1	28	1
7991183bce92079618e688ce7f27adf0	92	FALSE	Prevotella oryzae DSM 17970 strain JCM 13648 16S ribosomal RNA, partial sequence	D_0__Bacteria;D_1__Bacteroidetes;D_2__Bacteroidia;D_3__Bacteroidales;D_4__Prevotellaceae	1	35	1
26be8c6a76a1cde4a923484b0ae87a42	92	FALSE	Snodgrassella alvi wkB2 16S ribosomal RNA, complete sequence	D_0__Bacteria;D_1__Proteobacteria;D_2__Gammaproteobacteria;D_3__Betaproteobacteriales;D_4__Neisseriaceae	1	1452	1
8ef97324df673473fa7a4b002e7094ca	92	FALSE	Shewanella glacialipiscicola strain NBRC 102030 16S ribosomal RNA, partial sequence	D_0__Bacteria;D_1__Proteobacteria;D_2__Gammaproteobacteria;D_3__Alteromonadales;D_4__Shewanellaceae;D_5__Shewanella	1	15	1
a75a858da487dcc23a6783c1bb0316eb	92	FALSE	Snodgrassella alvi wkB2 16S ribosomal RNA, complete sequence	D_0__Bacteria;D_1__Proteobacteria;D_2__Gammaproteobacteria	1	42	1
a900b1f93ca557db65c127e9540497b6	92	FALSE	Weissella confusa strain JCM 1093 16S ribosomal RNA, partial sequence	D_0__Bacteria;D_1__Firmicutes;D_2__Bacilli;D_3__Lactobacillales;D_4__Leuconostocaceae;D_5__Weissella	1	28	1
775b58fdf3ab14771c90450d55e10ae0	92	FALSE	Marinomonas fungiae strain AN44 16S ribosomal RNA, partial sequence	D_0__Bacteria;D_1__Proteobacteria;D_2__Gammaproteobacteria	1	60	1
87fa67aa11f49cb26680145d4d163d21	92	FALSE	Vitreoscilla stercoraria strain Gottingen 1488-6 16S ribosomal RNA, partial sequence	D_0__Bacteria;D_1__Proteobacteria;D_2__Gammaproteobacteria;D_3__Betaproteobacteriales;D_4__Neisseriaceae	1	30	1
873046d7b9810ce4b5c785970ce9612d	92	FALSE	Pseudomonas hussainii strain CC-AMH-11 16S ribosomal RNA, partial sequence	D_0__Bacteria;D_1__Proteobacteria;D_2__Gammaproteobacteria;D_3__Pseudomonadales;D_4__Pseudomonadaceae;D_5__Pseudomonas	1	27	1
0c45d4915a40c37d181406f39f24b9c1	92	FALSE	Marinobacterium marisflavi strain IMCC4074 16S ribosomal RNA, partial sequence	D_0__Bacteria;D_1__Proteobacteria;D_2__Gammaproteobacteria	1	40	1
ec18061cd41b82da95726d8ab530e77a	92	FALSE	Pectinatus sottacetonis strain FSRU B0405 16S ribosomal RNA, partial sequence	D_0__Bacteria;D_1__Firmicutes;D_2__Negativicutes;D_3__Selenomonadales;D_4__Veillonellaceae;D_5__Pectinatus	1	1	4
668a0f7965d3ef71759dedf7d52113bb	92	FALSE	Salinivibrio proteolyticus strain DV 16S ribosomal RNA, partial sequence	D_0__Bacteria;D_1__Proteobacteria;D_2__Gammaproteobacteria	1	32	1
b54a9ccb1cde2bfe4a6f46867dbbb747	92	FALSE	Aeromonas australiensis strain 266 16S ribosomal RNA, partial sequence	D_0__Bacteria;D_1__Proteobacteria;D_2__Gammaproteobacteria;D_3__Aeromonadales;D_4__Aeromonadaceae;D_5__Aeromonas	1	23	1
228f4408159cfabe39c692488da0de72	92	FALSE	Marinospirillum alkaliphilum strain Z4 16S ribosomal RNA, partial sequence	D_0__Bacteria;D_1__Proteobacteria;D_2__Gammaproteobacteria	1	46	1
180f4dc884cf3d2df528db5f2bf4b6f2	92	FALSE	Acinetobacter rudis strain G30 16S ribosomal RNA, partial sequence	D_0__Bacteria	1	26	1
92af35ce9b14c77f9a8a242d47688f86	92	FALSE	Convivina intestini strain R-53105 16S ribosomal RNA, partial sequence	D_0__Bacteria;D_1__Firmicutes;D_2__Bacilli;D_3__Lactobacillales;D_4__Leuconostocaceae;D_5__Leuconostoc	1	333	30
9feb8c791bdee4ead4e0e32dd39a9a47	92	FALSE	Flavobacterium anatoliense strain MK3 16S ribosomal RNA, partial sequence	D_0__Bacteria;D_1__Bacteroidetes;D_2__Bacteroidia;D_3__Flavobacteriales;D_4__Flavobacteriaceae	1	58	1
23254200b8343d06c7dfac27108b7741	92	FALSE	Stenoxybacter acetivorans strain TAM-DN1 16S ribosomal RNA, partial sequence	D_0__Bacteria;D_1__Proteobacteria;D_2__Gammaproteobacteria;D_3__Betaproteobacteriales;D_4__Neisseriaceae;D_5__Snodgrassella	1	49	1
6b0727d6820c79d136cd6580fa0fee21	92	FALSE	Bartonella apis strain PEB0122 16S ribosomal RNA, partial sequence	D_0__Bacteria;D_1__Proteobacteria;D_2__Alphaproteobacteria;D_3__Rhizobiales;D_4__Rhizobiaceae	1	44	1
bac99d7cecbd87dfb10b3da28b9585c2	92	FALSE	Sinomonas mesophila strain MPKL 26 16S ribosomal RNA, complete sequence	D_0__Bacteria;D_1__Actinobacteria;D_2__Actinobacteria	1	32	1
713684deeea8fb4092b727de9015c375	92	FALSE	Lactobacillus nenjiangensis strain 11102 16S ribosomal RNA, partial sequence	D_0__Bacteria	1	31	1
c5d3cb528193dc136732107661a25144	92	FALSE	Nitrincola schmidtii strain R4-8 16S ribosomal RNA, partial sequence	D_0__Bacteria;D_1__Proteobacteria;D_2__Gammaproteobacteria	1	25	1
cb4a1aae9868fc8af805b421787ec46f	92	FALSE	Acinetobacter movanagherensis strain Movanagher 4 16S ribosomal RNA, partial sequence	D_0__Bacteria;D_1__Proteobacteria;D_2__Gammaproteobacteria;D_3__Pseudomonadales;D_4__Moraxellaceae;D_5__Acinetobacter	1	41	1
295c653808aa48a5400fc106d77a0c75	92	FALSE	[Curtobacterium] plantarum strain CL63 16S ribosomal RNA, partial sequence	D_0__Bacteria;D_1__Proteobacteria;D_2__Gammaproteobacteria;D_3__Enterobacteriales;D_4__Enterobacteriaceae	89	1	1
f09017374e87d9bada6af3736f085811	92	FALSE	Prevotella oryzae DSM 17970 strain JCM 13648 16S ribosomal RNA, partial sequence	D_0__Bacteria;D_1__Bacteroidetes;D_2__Bacteroidia;D_3__Bacteroidales;D_4__Prevotellaceae	1	39	1
a8278aaefb70a3df41fb0a945a55b2b6	92	FALSE	Prevotella oryzae DSM 17970 strain KB3 16S ribosomal RNA, partial sequence	D_0__Bacteria;D_1__Bacteroidetes;D_2__Bacteroidia;D_3__Bacteroidales;D_4__Prevotellaceae	1	42	1
4b4cf13a990f6f5e94352da6ca780829	92	FALSE	Hafnia alvei strain JCM 1666 16S ribosomal RNA, partial sequence	D_0__Bacteria;D_1__Proteobacteria;D_2__Gammaproteobacteria;D_3__Enterobacteriales;D_4__Enterobacteriaceae	1	36	1
8ab6fbf8f3298ca110a4dbfd9d7c18fb	92	FALSE	Commensalibacter intestini A911 16S ribosomal RNA, partial sequence	D_0__Bacteria	1	39	1
3d2a443a1b51408e11011a1a60fad988	92	FALSE	Shewanella woodyi strain ATCC 51908 16S ribosomal RNA, partial sequence	D_0__Bacteria;D_1__Proteobacteria;D_2__Gammaproteobacteria;D_3__Enterobacteriales;D_4__Enterobacteriaceae	1	44	1
f532ac831a8c85f4190db6905c884630	92	FALSE	Granulicatella elegans strain B1333 16S ribosomal RNA, partial sequence	D_0__Bacteria;D_1__Firmicutes;D_2__Bacilli;D_3__Lactobacillales	1	42	1
6be67049e63220eb0355e64fcb17474b	92	FALSE	Kosakonia oryziphila strain REICA_142 16S ribosomal RNA, partial sequence	D_0__Bacteria;D_1__Proteobacteria;D_2__Gammaproteobacteria;D_3__Enterobacteriales;D_4__Enterobacteriaceae	1	33	1
c50f2d35670f629aa85c582f8c457e8c	92	FALSE	Lactobacillus concavus strain AS 1.5017 16S ribosomal RNA, partial sequence	D_0__Bacteria;D_1__Firmicutes;D_2__Bacilli;D_3__Bacillales;D_4__Planococcaceae	1	42	1
5948493484914b32b56aea62c2abc007	92	FALSE	Syntrophomonas wolfei subsp. saponavida strain DSM 4212 16S ribosomal RNA, partial sequence	D_0__Bacteria;D_1__Proteobacteria;D_2__Gammaproteobacteria	1	58	1
bda753a2392dbaff6f3a8b41126d07b0	92	FALSE	Pseudomonas nitrititolerans strain GL14 16S ribosomal RNA, partial sequence	D_0__Bacteria;D_1__Proteobacteria	1	41	1
93614a479d5dc9dbe0a0b2a88e3b4675	92	FALSE	Snodgrassella alvi wkB2 16S ribosomal RNA, complete sequence	D_0__Bacteria;D_1__Proteobacteria;D_2__Gammaproteobacteria;D_3__Betaproteobacteriales;D_4__Neisseriaceae;D_5__Snodgrassella;D_6__uncultured Neisseriaceae bacterium	1	28	1
3a71fe411d3bef43dc03bf9f77a52278	92	FALSE	Chitinolyticbacter meiyuanensis strain SYBC-H1 16S ribosomal RNA, partial sequence	D_0__Bacteria;D_1__Proteobacteria;D_2__Gammaproteobacteria;D_3__Betaproteobacteriales	99	1	1
1c7efd8efb03c659974d99c8e5d1dc54	92	FALSE	Swingsia samuiensis strain AH83 16S ribosomal RNA, partial sequence	D_0__Bacteria;D_1__Proteobacteria;D_2__Alphaproteobacteria;D_3__Acetobacterales;D_4__Acetobacteraceae;D_5__uncultured;D_6__uncultured Acetobacteraceae bacterium	1	28	1
a997358c8fd267ea2b4f93a1ca4c56af	92	FALSE	Franconibacter daqui strain DL503 16S ribosomal RNA, partial sequence	D_0__Bacteria;D_1__Proteobacteria;D_2__Gammaproteobacteria;D_3__Enterobacteriales;D_4__Enterobacteriaceae	1	43	1
ff0721dcb00c4853b49830d024749d71	92	FALSE	Lactobacillus bombi strain BTLCH M1/2 16S ribosomal RNA, partial sequence	D_0__Bacteria;D_1__Firmicutes;D_2__Bacilli;D_3__Lactobacillales;D_4__Lactobacillaceae;D_5__Lactobacillus	107	1	1
fe7464c1bd857e206665b2cba5f626d2	92	FALSE	Collinsella phocaeensis strain Marseille-P3245 16S ribosomal RNA, partial sequence	D_0__Bacteria;D_1__Actinobacteria;D_2__Coriobacteriia;D_3__Coriobacteriales	1	17	1
3f5f1a758abb09832810f3677b0d1e50	92	FALSE	Lampropedia puyangensis strain 2-bin 16S ribosomal RNA, partial sequence	D_0__Bacteria;D_1__Proteobacteria;D_2__Gammaproteobacteria;D_3__Betaproteobacteriales	1	41	1
a508b8413d2d07790e22b1ba15e90668	92	FALSE	Olsenella profusa DSM 13989 strain CCUG 45371 16S ribosomal RNA, partial sequence	D_0__Bacteria;D_1__Actinobacteria;D_2__Coriobacteriia;D_3__Coriobacteriales;D_4__Atopobiaceae;D_5__Olsenella	1	224	1
fbf3ec8dd86bbb36ec25267d93c0e125	92	FALSE	Vitreoscilla stercoraria strain Gottingen 1488-6 16S ribosomal RNA, partial sequence	D_0__Bacteria;D_1__Proteobacteria;D_2__Gammaproteobacteria;D_3__Betaproteobacteriales;D_4__Neisseriaceae;D_5__Vitreoscilla	1	26	1
a2188b68b877e7cf416a8e10c77599e4	92	FALSE	Convivina intestini strain R-53105 16S ribosomal RNA, partial sequence	D_0__Bacteria;D_1__Firmicutes;D_2__Bacilli;D_3__Lactobacillales;D_4__Leuconostocaceae;D_5__Leuconostoc	1	42	1
efc11e36a399aa5dd4412c52f2bee85b	92	FALSE	Atlantibacter hermannii strain CIP 103176 16S ribosomal RNA, partial sequence	D_0__Bacteria;D_1__Proteobacteria;D_2__Gammaproteobacteria;D_3__Enterobacteriales;D_4__Enterobacteriaceae	1	32	1
26b1be111377a8998703a6b70059a693	92	FALSE	Kosakonia oryziphila strain REICA_142 16S ribosomal RNA, partial sequence	D_0__Bacteria;D_1__Proteobacteria;D_2__Gammaproteobacteria;D_3__Orbales;D_4__Orbaceae;D_5__Gilliamella	1	40	1
1c05652c1056dc977efabe86bb0eda0f	92	FALSE	Woeseia oceani strain XK5 16S ribosomal RNA, partial sequence	D_0__Bacteria;D_1__Proteobacteria;D_2__Gammaproteobacteria	1	28	1
25f3bec21745034c31070af2e636468d	92	FALSE	Orbus sasakiae strain C7 16S ribosomal RNA, partial sequence	D_0__Bacteria;D_1__Proteobacteria;D_2__Gammaproteobacteria;D_3__Orbales;D_4__Orbaceae;D_5__Gilliamella	1	32	1
406eae89624c9b06e1551c40db9fa5b7	92	FALSE	Acinetobacter piscicola strain LW15 16S ribosomal RNA, partial sequence	D_0__Bacteria;D_1__Proteobacteria	1	55	1
62fd7cec56b250ee5f088e278bb9d567	92	FALSE	Acinetobacter marinus strain SW-3 16S ribosomal RNA, partial sequence	D_0__Bacteria;D_1__Proteobacteria;D_2__Gammaproteobacteria;D_3__Pseudomonadales;D_4__Moraxellaceae;D_5__Acinetobacter	1	33	1
f4d7fc02c6e74baa42b382022ab5754b	92	FALSE	Psychrobacter aestuarii strain SC35 16S ribosomal RNA, partial sequence	D_0__Bacteria;D_1__Proteobacteria;D_2__Gammaproteobacteria	1	27	1
10fa449c5faa3bbc9591fdd72b4386d7	92	FALSE	Dickeya dianthicola strain CFBP 1200 16S ribosomal RNA, partial sequence	D_0__Bacteria;D_1__Proteobacteria;D_2__Gammaproteobacteria;D_3__Enterobacteriales;D_4__Enterobacteriaceae	1	37	1
aa47b4e803fdba636b1f13b530299922	92	FALSE	Snodgrassella alvi wkB2 16S ribosomal RNA, complete sequence	D_0__Bacteria;D_1__Proteobacteria;D_2__Gammaproteobacteria;D_3__Betaproteobacteriales;D_4__Neisseriaceae	1	43	1
509753ea363d89874e93f703e9275c4d	92	FALSE	Lactobacillus ultunensis strain Kx146C1 16S ribosomal RNA, partial sequence	D_0__Bacteria;D_1__Firmicutes;D_2__Bacilli;D_3__Lactobacillales	1	27	1
ecb1fe7f2ee3bfe0159a1a765d0aa8f8	92	FALSE	Klebsiella pneumoniae strain DSM 30104 16S ribosomal RNA, partial sequence	D_0__Bacteria;D_1__Proteobacteria;D_2__Gammaproteobacteria;D_3__Enterobacteriales;D_4__Enterobacteriaceae;D_5__Providencia	1	44	1
5044b5945fca701d57349e3617137cc6	92	FALSE	Bacteroides clarus YIT 12056 16S ribosomal RNA, partial sequence	D_0__Bacteria;D_1__Bacteroidetes;D_2__Bacteroidia;D_3__Bacteroidales	1	38	1
8f44c220a2bc242959601dde84703892	92	FALSE	Swingsia samuiensis strain AH83 16S ribosomal RNA, partial sequence	D_0__Bacteria;D_1__Proteobacteria;D_2__Alphaproteobacteria;D_3__Acetobacterales;D_4__Acetobacteraceae	1	35	1
c9b450c27f46ef50b1420cfd8c0fce52	92	FALSE	Aeromonas diversa CDC 2478-85 16S ribosomal RNA, partial sequence	D_0__Bacteria	1	40	1
0598c3454cb400fac1ed5eb832f7b1f3	92	FALSE	Chryseobacterium phosphatilyticum strain ISE14 16S ribosomal RNA, partial sequence	D_0__Bacteria;D_1__Bacteroidetes;D_2__Bacteroidia;D_3__Flavobacteriales;D_4__Weeksellaceae;D_5__Chryseobacterium	1	33	1
80cb55ca1083859277692447885a970d	92	FALSE	Salinicola acroporae strain S4-41 16S ribosomal RNA, partial sequence	D_0__Bacteria;D_1__Proteobacteria;D_2__Gammaproteobacteria;D_3__Oceanospirillales;D_4__Halomonadaceae;D_5__Carnimonas;D_6__uncultured bacterium	1	40	1
af161118283afc40c11323d966699b55	92	FALSE	Kingella oralis strain UB-38 16S ribosomal RNA, partial sequence	D_0__Bacteria;D_1__Proteobacteria;D_2__Gammaproteobacteria	1	31	1
41d0df14cf5dc9a9f3ee19a1660946ab	92	FALSE	Snodgrassella alvi wkB2 16S ribosomal RNA, complete sequence	D_0__Bacteria;D_1__Proteobacteria;D_2__Gammaproteobacteria;D_3__Betaproteobacteriales;D_4__Neisseriaceae	1	1883	1
c85f0a5d6c305eae9d5e68bdca68a22e	92	FALSE	Enterococcus wangshanyuanii strain MN05 16S ribosomal RNA, partial sequence	D_0__Bacteria;D_1__Firmicutes;D_2__Bacilli;D_3__Lactobacillales;D_4__Enterococcaceae;D_5__Enterococcus	1	32	1
59a550953ca987c88d8418593415a51e	92	FALSE	Salinivibrio proteolyticus strain DV 16S ribosomal RNA, partial sequence	D_0__Bacteria;D_1__Proteobacteria;D_2__Gammaproteobacteria;D_3__Enterobacteriales;D_4__Enterobacteriaceae	1	30	1
181f2871e36ba9fb12683aab5a30fb4c	92	FALSE	Lactobacillus ozensis DSM 23829 = JCM 17196 strain Mizu2-1 16S ribosomal RNA, partial sequence	D_0__Bacteria;D_1__Firmicutes;D_2__Bacilli;D_3__Lactobacillales;D_4__Lactobacillaceae;D_5__Lactobacillus	1	32	1
0dd44e6aa27146fd2152a2d86900f6c1	92	FALSE	Shigella boydii strain P288 16S ribosomal RNA, partial sequence	D_0__Bacteria;D_1__Proteobacteria;D_2__Gammaproteobacteria;D_3__Betaproteobacteriales;D_4__Neisseriaceae	1	30	1
fca9f61b10de0a4eeb1bb9e5b1c11be3	92	FALSE	Bombella apis strain MRM1 16S ribosomal RNA, partial sequence	D_0__Bacteria	1	41	1
a4f04d0bb7b364c1c0ab6011fb42638b	92	FALSE	Bifidobacterium commune strain H23-83 16S ribosomal RNA, partial sequence	D_0__Bacteria;D_1__Actinobacteria;D_2__Actinobacteria;D_3__Bifidobacteriales;D_4__Bifidobacteriaceae;D_5__Bifidobacterium	1	29	1
e83d5aea1d617fe604e23416501449bc	92	FALSE	Marinibactrum halimedae strain Q-192 16S ribosomal RNA, partial sequence	D_0__Bacteria;D_1__Proteobacteria;D_2__Gammaproteobacteria	1	37	1
a7c4560328c29ef716e88de3fdac5771	92	FALSE	Acinetobacter sichuanensis strain WCHAc060041 16S ribosomal RNA, partial sequence	D_0__Bacteria	1	63	1
c36efcac288610682e599b0459fd8641	92	FALSE	Endothiovibrio diazotrophicus strain S-1 16S ribosomal RNA, partial sequence	D_0__Bacteria;D_1__Proteobacteria;D_2__Gammaproteobacteria	1	32	1
c357c5caa8f74947839e53c6d377e3a1	92	FALSE	Arcticibacter pallidicorallinus strain Hh36 16S ribosomal RNA, partial sequence	D_0__Bacteria;D_1__Proteobacteria;D_2__Gammaproteobacteria;D_3__Betaproteobacteriales;D_4__Neisseriaceae	1	28	1
8c7e064f236cc50312fa02c3138186d4	92	FALSE	Bacteroides timonensis AP1 16S ribosomal RNA, partial sequence	D_0__Bacteria;D_1__Bacteroidetes;D_2__Bacteroidia;D_3__Bacteroidales;D_4__Bacteroidaceae;D_5__Bacteroides	1	26	1
c29c65a3d8f698827ecff4399aac7421	92	FALSE	[Clostridium] citroniae strain RMA 16102 16S ribosomal RNA, partial sequence	D_0__Bacteria;D_1__Firmicutes;D_2__Clostridia;D_3__Clostridiales;D_4__Lachnospiraceae	1	20	1
dbde2fae32c0dec90d8d3f3fbd737cd5	92	FALSE	Alkalimonas delamerensis strain 1E1 16S ribosomal RNA, partial sequence	D_0__Bacteria	1	37	1
7238f72bbc96184ff581940efec82282	92	FALSE	Bacteroides rodentium JCM 16496 16S ribosomal RNA, partial sequence	D_0__Bacteria;D_1__Bacteroidetes;D_2__Bacteroidia;D_3__Bacteroidales	1	41	1
d488d0e7b0ff36d8fb9d63dd7cc691b7	92	FALSE	Cosenzaea myxofaciens ATCC 19692 strain NCIMB 13273 16S ribosomal RNA, partial sequence	D_0__Bacteria;D_1__Bacteroidetes;D_2__Bacteroidia;D_3__Bacteroidales	1	36	1
3a14d7f669c6d9e71077e2d36b73fbc1	92	FALSE	Apibacter adventoris strain wkB301 16S ribosomal RNA, complete sequence	D_0__Bacteria;D_1__Bacteroidetes;D_2__Bacteroidia;D_3__Flavobacteriales	1	32	1
4059d2f61469e10adbc9765e436421ba	92	FALSE	Pseudomonas donghuensis strain HYS 16S ribosomal RNA, complete sequence	D_0__Bacteria;D_1__Proteobacteria;D_2__Gammaproteobacteria;D_3__Pseudomonadales;D_4__Pseudomonadaceae;D_5__Pseudomonas	16	13	1
36e55984d91bcf779f6a33aa035dc876	92	FALSE	Olsenella profusa DSM 13989 strain CCUG 45371 16S ribosomal RNA, partial sequence	D_0__Bacteria;D_1__Actinobacteria;D_2__Coriobacteriia;D_3__Coriobacteriales;D_4__Atopobiaceae	1	25	1
e93151d82e75e53a2c2aa477dac54ea3	92	FALSE	Pseudomonas pachastrellae strain KMM 330 16S ribosomal RNA, partial sequence	D_0__Bacteria;D_1__Proteobacteria;D_2__Gammaproteobacteria	93	1	1
2021cdc7e9013f5ff601f4a9ddb9ad74	92	FALSE	Bifidobacterium callitrichidarum strain TRI 5 16S ribosomal RNA, partial sequence	D_0__Bacteria;D_1__Actinobacteria	1	27	1
411cd0805498d442834a2927339f64d7	92	FALSE	Weissella kandleri strain NRIC 1628 16S ribosomal RNA, partial sequence	D_0__Bacteria;D_1__Firmicutes;D_2__Bacilli;D_3__Bacillales	1	31	1
e434b2a339ec3577a8b9911ca462f97f	92	FALSE	Commensalibacter intestini A911 16S ribosomal RNA, partial sequence	D_0__Bacteria;D_1__Proteobacteria;D_2__Alphaproteobacteria;D_3__Acetobacterales;D_4__Acetobacteraceae	1	44	1
da97131f3679be064eff5212331809bd	92	FALSE	Stenoxybacter acetivorans strain TAM-DN1 16S ribosomal RNA, partial sequence	D_0__Bacteria;D_1__Proteobacteria;D_2__Gammaproteobacteria;D_3__Betaproteobacteriales	1	30	1
972d61413d277f3005a3420a7beefa79	92	FALSE	Lactobacillus jinshani strain HSLZ-75 16S ribosomal RNA, partial sequence	D_0__Bacteria;D_1__Firmicutes;D_2__Bacilli;D_3__Lactobacillales;D_4__Lactobacillaceae;D_5__Lactobacillus	1	37	1
5ab01324f79856a198ddca5064727156	92	FALSE	Hafnia alvei strain JCM 1666 16S ribosomal RNA, partial sequence	D_0__Bacteria;D_1__Proteobacteria;D_2__Gammaproteobacteria;D_3__Enterobacteriales;D_4__Enterobacteriaceae	1	25	1
c4cce977f57a40a7119d9bd10725b1b8	92	FALSE	Bombella apis strain MRM1 16S ribosomal RNA, partial sequence	D_0__Bacteria;D_1__Proteobacteria;D_2__Alphaproteobacteria;D_3__Acetobacterales;D_4__Acetobacteraceae	108	1	1
84d0481d53ea8864a4b5940d8e158cd8	92	FALSE	Lactobacillus furfuricola strain JCM 18764 16S ribosomal RNA, partial sequence	D_0__Bacteria;D_1__Firmicutes;D_2__Bacilli;D_3__Lactobacillales	1	26	1
e7216cc8dca2ecc3dc19f9d52198f153	92	FALSE	Proteus hauseri strain DSM 14437 16S ribosomal RNA, partial sequence	D_0__Bacteria;D_1__Proteobacteria;D_2__Gammaproteobacteria;D_3__Enterobacteriales;D_4__Enterobacteriaceae	1	26	1
e216f9ba8c22940d02df96e375bda311	92	FALSE	Acinetobacter antiviralis strain KNF2022 16S ribosomal RNA, partial sequence	D_0__Bacteria;D_1__Proteobacteria;D_2__Gammaproteobacteria;D_3__Pseudomonadales;D_4__Moraxellaceae;D_5__Acinetobacter	1	41	1
4c8f4785fd372052ed01faffb389d91e	92	FALSE	Lactobacillus hamsteri strain DSM 5661 16S ribosomal RNA, partial sequence	D_0__Bacteria;D_1__Firmicutes;D_2__Bacilli;D_3__Lactobacillales;D_4__Lactobacillaceae;D_5__Lactobacillus	93	1	1
7b59291153a033f46afbedd52061a9f5	92	FALSE	Desulfovibrio hydrothermalis AM13 = DSM 14728 16S ribosomal RNA, partial sequence	D_0__Bacteria;D_1__Patescibacteria;D_2__Saccharimonadia;D_3__Saccharimonadales	1	116	1
baa6042cdf43e8cdaaf3d58f6d6898ad	92	FALSE	Weissella bombi strain R-53094 16S ribosomal RNA, partial sequence	D_0__Bacteria;D_1__Firmicutes;D_2__Bacilli;D_3__Lactobacillales;D_4__Leuconostocaceae;D_5__Weissella	123	1	1
c30e0d7f0836f6376e04d198a2ffd644	92	FALSE	Olsenella profusa DSM 13989 strain CCUG 45371 16S ribosomal RNA, partial sequence	D_0__Bacteria;D_1__Actinobacteria;D_2__Coriobacteriia;D_3__Coriobacteriales;D_4__Atopobiaceae;D_5__Olsenella;Ambiguous_taxa	1	28	1
a3f8f53e4777664ade96600df31d8666	92	FALSE	Flavobacterium anatoliense strain MK3 16S ribosomal RNA, partial sequence	D_0__Bacteria;D_1__Bacteroidetes;D_2__Bacteroidia;D_3__Flavobacteriales;D_4__Flavobacteriaceae	1	32	1
eb05bf093d0ed6d7b2a0b1a560c424d9	92	FALSE	Kosakonia oryziphila strain REICA_142 16S ribosomal RNA, partial sequence	D_0__Bacteria;D_1__Proteobacteria;D_2__Gammaproteobacteria;D_3__Orbales;D_4__Orbaceae;D_5__Gilliamella	1	27	1
a47126cbd4caf02e428583ee662b3d9e	92	FALSE	Nguyenibacter vanlangensis strain TN01LGI 16S ribosomal RNA, partial sequence	D_0__Bacteria;D_1__Proteobacteria;D_2__Alphaproteobacteria;D_3__Acetobacterales;D_4__Acetobacteraceae	1	41	1
79e2c100c9eaa88a02ad093e9f0ac7c7	92	FALSE	Lactobacillus rodentium strain MYMRS/TLU1 16S ribosomal RNA, partial sequence	D_0__Bacteria;D_1__Proteobacteria;D_2__Gammaproteobacteria	1	26	1
c150381ef1786d75007f47dd1d421c58	92	FALSE	Cohaesibacter haloalkalitolerans strain JC131 16S ribosomal RNA, partial sequence	D_0__Bacteria;D_1__Proteobacteria;D_2__Alphaproteobacteria;D_3__Rhizobiales	1	32	1
b97dc732a74f96875506849474edf76a	92	FALSE	Olsenella profusa DSM 13989 strain CCUG 45371 16S ribosomal RNA, partial sequence	D_0__Bacteria;D_1__Actinobacteria;D_2__Coriobacteriia;D_3__Coriobacteriales;D_4__Atopobiaceae	1	34	1
d1b8e42e238ebbba17d207d566f13c2b	92	FALSE	Oxalicibacterium horti strain NBRC 13594 16S ribosomal RNA, partial sequence	D_0__Bacteria;D_1__Proteobacteria;D_2__Gammaproteobacteria;D_3__Betaproteobacteriales;D_4__Burkholderiaceae	1	32	1
bc0d87ebeefe1e77e87a62584db67240	91	FALSE	Alysiella filiformis strain NBRC 102454 16S ribosomal RNA, partial sequence	D_0__Bacteria;D_1__Proteobacteria	1	48	1
6996b3235fe7f17c485402e8f0b03496	91	FALSE	Pectobacterium aroidearum strain SCRI 109 16S ribosomal RNA, partial sequence	D_0__Bacteria;D_1__Proteobacteria;D_2__Gammaproteobacteria;D_3__Enterobacteriales;D_4__Enterobacteriaceae	1	25	1
f0dafd4a63a44e249a418b6e03d00aab	91	FALSE	Apibacter adventoris strain wkB301 16S ribosomal RNA, complete sequence	D_0__Bacteria	1	51	1
d52c90fd0b0bfc5df58b825ba831cc4d	91	FALSE	Desulfovibrio africanus subsp. uniflagellum strain SR-1 16S ribosomal RNA, partial sequence	D_0__Bacteria	1	49	1
33409a3ef768b22c8207ec326203b5c3	91	FALSE	Fructobacillus fructosus strain NBRC 3516 16S ribosomal RNA, partial sequence	D_0__Bacteria;D_1__Firmicutes;D_2__Bacilli;D_3__Lactobacillales;D_4__Leuconostocaceae;D_5__Fructobacillus;Ambiguous_taxa	1	41	1
31e55416f1552ca05e3aecb74773b55d	91	FALSE	Niabella drilacis strain E90 16S ribosomal RNA, partial sequence	D_0__Bacteria;D_1__Bacteroidetes;D_2__Bacteroidia;D_3__Chitinophagales;D_4__Chitinophagaceae	1	39	1
e6e80f503cadcadf4b8228536655e48b	91	FALSE	Yokenella regensburgei strain CIP 105435 16S ribosomal RNA, partial sequence	D_0__Bacteria;D_1__Proteobacteria;D_2__Gammaproteobacteria;D_3__Enterobacteriales;D_4__Enterobacteriaceae	1	47	1
8083c6e14dc822edb011bcb859101a24	91	FALSE	Ignatzschineria larvae DSM 13226 strain L1/68 16S ribosomal RNA, partial sequence	D_0__Bacteria;D_1__Proteobacteria;D_2__Gammaproteobacteria;D_3__Cardiobacteriales;D_4__Wohlfahrtiimonadaceae;D_5__Ignatzschineria;Ambiguous_taxa	1	50	1
f7c32266463a76d4c895be7fa31545b3	91	FALSE	Salinivibrio proteolyticus strain DV 16S ribosomal RNA, partial sequence	D_0__Bacteria;D_1__Proteobacteria;D_2__Gammaproteobacteria	1	49	1
824f8a4283464488b28d908f17b8053f	91	FALSE	Bacteroides zoogleoformans strain JCM 16136 16S ribosomal RNA, partial sequence	D_0__Bacteria;D_1__Bacteroidetes;D_2__Bacteroidia;D_3__Bacteroidales	1	51	1
53ae71eb6f60dae85009602198421f38	91	FALSE	Fructobacillus fructosus strain NBRC 3516 16S ribosomal RNA, partial sequence	D_0__Bacteria;D_1__Firmicutes;D_2__Bacilli;D_3__Lactobacillales;D_4__Leuconostocaceae;D_5__Fructobacillus;Ambiguous_taxa	98	1	1
2c6488bcce1723f7518530f4dad9e1fa	91	FALSE	Formivibrio citricus strain CreCit1 16S ribosomal RNA, partial sequence	D_0__Bacteria;D_1__Proteobacteria;D_2__Gammaproteobacteria;D_3__Betaproteobacteriales	1	41	1
c4b43b76c1987dc9b3b7a9ab57f5d670	91	FALSE	Olsenella profusa DSM 13989 strain CCUG 45371 16S ribosomal RNA, partial sequence	D_0__Bacteria;D_1__Actinobacteria;D_2__Coriobacteriia;D_3__Coriobacteriales;D_4__Atopobiaceae;D_5__Olsenella	1	50	1
d4ea08d8a678d53a61b5346bd4bbbb89	91	FALSE	Flavobacterium dongtanense strain LW30 16S ribosomal RNA, partial sequence	D_0__Bacteria;D_1__Bacteroidetes;D_2__Bacteroidia;D_3__Bacteroidales	1	41	1
61721749056e5cc1469fc7588cc05f10	91	FALSE	Comamonas odontotermitis strain Dant 3-8 16S ribosomal RNA, partial sequence	D_0__Bacteria;D_1__Proteobacteria;D_2__Gammaproteobacteria;D_3__Betaproteobacteriales;D_4__Burkholderiaceae;D_5__Comamonas	1	15	1
54e79aafa62db5897b488703dcab9db6	91	FALSE	Microvirga flocculans ATCC BAA-817 strain TFB 16S ribosomal RNA, partial sequence	D_0__Bacteria;D_1__Proteobacteria;D_2__Alphaproteobacteria	1	1	4
23d66b43a824eee2bfc1614058acede9	91	FALSE	Aeromonas schubertii strain ATCC 43700 16S ribosomal RNA, partial sequence	D_0__Bacteria;D_1__Proteobacteria;D_2__Gammaproteobacteria;D_3__Enterobacteriales;D_4__Enterobacteriaceae	1	47	1
be89d60d1228c01b14facbb6a10dec91	91	FALSE	Klebsiella pneumoniae strain DSM 30104 16S ribosomal RNA, partial sequence	D_0__Bacteria;D_1__Proteobacteria;D_2__Gammaproteobacteria	1	68	1
129e7ad4faaac957f497b71573f609f9	91	FALSE	Lactobacillus nasuensis JCM 17158 strain SU 18 16S ribosomal RNA, partial sequence	D_0__Bacteria;D_1__Proteobacteria;D_2__Gammaproteobacteria;D_3__Betaproteobacteriales	1	40	1
7384e064caa1dd5a1ad1498823f737ed	91	FALSE	Commensalibacter intestini A911 16S ribosomal RNA, partial sequence	D_0__Bacteria;D_1__Proteobacteria;D_2__Alphaproteobacteria	1	42	1
26881b4a0562c2d6fbda3148aadc3b2f	91	FALSE	#N/A	D_0__Bacteria	1	1	4
8aeaa46ca40e9cc2680889e96e531966	91	FALSE	Tolumonas osonensis strain OCF 7 16S ribosomal RNA, partial sequence	D_0__Bacteria;D_1__Proteobacteria;D_2__Gammaproteobacteria;D_3__Aeromonadales;D_4__Aeromonadaceae;D_5__Tolumonas	1	64	1
d1f9d6d0b64edb321c543c009b0f24eb	91	FALSE	Lactobacillus ceti strain 142-2 16S ribosomal RNA, partial sequence	D_0__Bacteria;D_1__Firmicutes;D_2__Bacilli;D_3__Lactobacillales;D_4__Lactobacillaceae;D_5__Lactobacillus	1	50	1
828434cfe434e85fa54622ee03f68ec6	91	FALSE	Senegalimassilia anaerobia JC110 16S ribosomal RNA, partial sequence	D_0__Bacteria;D_1__Actinobacteria;D_2__Coriobacteriia;D_3__Coriobacteriales	1	39	1
04e5b1aa9d600dd36125873ec6e70786	91	FALSE	Amphritea opalescens strain ANRC-JH13 16S ribosomal RNA, partial sequence	D_0__Bacteria;D_1__Proteobacteria;D_2__Gammaproteobacteria;D_3__Enterobacteriales;D_4__Enterobacteriaceae	1	1	5
1ffca3489b129fa0033cb5aed8116f80	91	FALSE	Mangrovibacter yixingensis strain TULL-A 16S ribosomal RNA, partial sequence	D_0__Bacteria;D_1__Proteobacteria;D_2__Gammaproteobacteria;D_3__Enterobacteriales;D_4__Enterobacteriaceae	1	44	1
7c09d27ad9b2ea4c332d9b5fb0468518	91	FALSE	Marinospirillum alkaliphilum strain Z4 16S ribosomal RNA, partial sequence	D_0__Bacteria;D_1__Proteobacteria;D_2__Gammaproteobacteria;D_3__Oceanospirillales;D_4__Halomonadaceae;D_5__Carnimonas;D_6__uncultured bacterium	106	1	1
4b61ab521fcdb6c47e935fff94290bb1	91	FALSE	Fructobacillus fructosus strain NBRC 3516 16S ribosomal RNA, partial sequence	D_0__Bacteria;D_1__Firmicutes;D_2__Bacilli;D_3__Lactobacillales;D_4__Leuconostocaceae;D_5__Fructobacillus;Ambiguous_taxa	1	43	1
c26cd0355dfafdced290b11ea3de2fea	91	FALSE	Marinospirillum alkaliphilum strain Z4 16S ribosomal RNA, partial sequence	D_0__Bacteria;D_1__Proteobacteria;D_2__Gammaproteobacteria;D_3__Oceanospirillales;D_4__Halomonadaceae;D_5__Carnimonas;D_6__uncultured bacterium	1	52	1
5685a1e542f731db6935914b08f9a0fc	91	FALSE	Larsenimonas suaedae strain ST307 16S ribosomal RNA, partial sequence	D_0__Bacteria;D_1__Proteobacteria;D_2__Gammaproteobacteria;D_3__Oceanospirillales;D_4__Halomonadaceae;D_5__Carnimonas;D_6__uncultured bacterium	1	52	1
fe8e586466b409432da605b2998eaba5	91	FALSE	Methylobacterium aerolatum strain 5413S-11 16S ribosomal RNA, partial sequence	D_0__Bacteria;D_1__Proteobacteria;D_2__Alphaproteobacteria;D_3__Rhizobiales;D_4__Beijerinckiaceae;D_5__Methylobacterium;D_6__uncultured bacterium	1	1	5
bb74ec5ccbd7a40545b002efcecb1235	91	FALSE	Prevotella aurantiaca strain OMA31 16S ribosomal RNA, partial sequence	D_0__Bacteria;D_1__Bacteroidetes;D_2__Bacteroidia;D_3__Bacteroidales	1	40	1
6901545a72c013f7d2f6fe1d68381afe	91	FALSE	Prevotella corporis strain JCM 8529 16S ribosomal RNA, partial sequence	D_0__Bacteria;D_1__Bacteroidetes;D_2__Bacteroidia;D_3__Bacteroidales	1	46	1
5aa8302532e563efa54c326d57c24996	91	FALSE	Lactobacillus jinshani strain HSLZ-75 16S ribosomal RNA, partial sequence	D_0__Bacteria;D_1__Firmicutes;D_2__Bacilli;D_3__Lactobacillales;D_4__Lactobacillaceae;D_5__Lactobacillus	1	39	1
f8b00860f3276df22821454c4b53773e	91	FALSE	Citrobacter gillenii strain CDC 4693-86 16S ribosomal RNA, partial sequence	D_0__Bacteria;D_1__Proteobacteria;D_2__Gammaproteobacteria;D_3__Enterobacteriales;D_4__Enterobacteriaceae	1	47	1
90e41b3ef48487f86e50aeed7932c9fa	91	FALSE	Carnimonas nigrificans strain CTCBS 1 16S ribosomal RNA, partial sequence	D_0__Bacteria;D_1__Proteobacteria;D_2__Gammaproteobacteria;D_3__Oceanospirillales;D_4__Halomonadaceae;D_5__Carnimonas;D_6__uncultured bacterium	1	47	1
4da873da4d9b75a2828cd3b386de9a12	91	FALSE	Snodgrassella alvi wkB2 16S ribosomal RNA, complete sequence	D_0__Bacteria;D_1__Proteobacteria;D_2__Gammaproteobacteria;D_3__Betaproteobacteriales;D_4__Neisseriaceae;D_5__Snodgrassella	1	41	1
67b8efb0590134256a5019aa7ed619a6	91	FALSE	Tatumella terrea strain LMG 22051 16S ribosomal RNA, partial sequence	D_0__Bacteria;D_1__Proteobacteria;D_2__Gammaproteobacteria;D_3__Enterobacteriales;D_4__Enterobacteriaceae	1	16	1
9f34aae963f473f88f574bd78cef9708	91	FALSE	Snodgrassella alvi wkB2 16S ribosomal RNA, complete sequence	D_0__Bacteria;D_1__Proteobacteria;D_2__Gammaproteobacteria;D_3__Betaproteobacteriales;D_4__Neisseriaceae;D_5__Snodgrassella;D_6__uncultured Neisseriaceae bacterium	1	50	1
8b936b6d98e605c5feaf4532e82959c9	91	FALSE	Lactobacillus nenjiangensis strain 11102 16S ribosomal RNA, partial sequence	D_0__Bacteria;D_1__Firmicutes;D_2__Bacilli;D_3__Lactobacillales;D_4__Lactobacillaceae;D_5__Lactobacillus	1	52	1
75c1364560b7305f1c3fe2b404cbe1c8	91	FALSE	Lactobacillus iners strain DSM 13335 16S ribosomal RNA gene, partial sequence	D_0__Bacteria;D_1__Firmicutes;D_2__Bacilli;D_3__Lactobacillales;D_4__Lactobacillaceae;D_5__Lactobacillus	1	49	1
844343fbf3c44941a00ebeefc03fbae6	91	FALSE	Dysgonomonas hofstadii strain MX 1040 16S ribosomal RNA, partial sequence	D_0__Bacteria;D_1__Bacteroidetes;D_2__Bacteroidia;D_3__Bacteroidales;D_4__Dysgonomonadaceae;D_5__Dysgonomonas;D_6__uncultured Bacteroidetes bacterium	1	55	1
b0d9af32f35a791fde86fc703be970dd	91	FALSE	Ochrobactrum lupini strain LUP21 16S ribosomal RNA, partial sequence	D_0__Bacteria;D_1__Proteobacteria;D_2__Alphaproteobacteria;D_3__Rhizobiales;D_4__Rhizobiaceae;D_5__Ochrobactrum	91	1	1
99c9bde27c1b5b9ad6273d61c7c1f820	91	FALSE	Psychrobacter aestuarii strain SC35 16S ribosomal RNA, partial sequence	D_0__Bacteria;D_1__Proteobacteria;D_2__Gammaproteobacteria	1	51	1
d49137b30376a64841616ff5d6ea5740	91	FALSE	Citrobacter youngae strain GTC 1314 16S ribosomal RNA, partial sequence	D_0__Bacteria;D_1__Proteobacteria;D_2__Gammaproteobacteria;D_3__Enterobacteriales;D_4__Enterobacteriaceae	1	44	1
2141bea167204a13aed39a7ddfc6dbba	91	FALSE	Desulfovibrio hydrothermalis AM13 = DSM 14728 16S ribosomal RNA, partial sequence	D_0__Bacteria;D_1__Patescibacteria;D_2__Saccharimonadia;D_3__Saccharimonadales	1	297	1
a11ab76e4fde8a1021fa42fd1d2304f9	91	FALSE	Bifidobacterium commune strain H23-83 16S ribosomal RNA, partial sequence	D_0__Bacteria;D_1__Actinobacteria;D_2__Actinobacteria;D_3__Bifidobacteriales;D_4__Bifidobacteriaceae;D_5__Bifidobacterium	1	46	1
ef9aff92489443f962ed0336ab84cf5f	91	FALSE	Prevotella salivae strain EPSA11 16S ribosomal RNA, partial sequence	D_0__Bacteria;D_1__Bacteroidetes;D_2__Bacteroidia;D_3__Bacteroidales;D_4__Prevotellaceae	1	19	1
9a07da6216944b6f2c7d100cae94775c	91	FALSE	Acinetobacter movanagherensis strain Movanagher 4 16S ribosomal RNA, partial sequence	D_0__Bacteria;D_1__Proteobacteria;D_2__Gammaproteobacteria;D_3__Pseudomonadales;D_4__Moraxellaceae;D_5__Acinetobacter	1	46	1
0ef31b2657b90cc4f262cfa68ff9ee0c	91	FALSE	Lactobacillus jinshani strain HSLZ-75 16S ribosomal RNA, partial sequence	D_0__Bacteria;D_1__Firmicutes;D_2__Bacilli;D_3__Lactobacillales;D_4__Lactobacillaceae;D_5__Lactobacillus	65	1	1
8d7dceafb66ff09d1cec78d248917bb5	91	FALSE	Lentilitoribacter donghaensis strain BH-4 16S ribosomal RNA, partial sequence	D_0__Bacteria	41	4	1
562fe5e3ecb2319c282ffb3e8f946d21	91	FALSE	Carnimonas nigrificans strain CTCBS 1 16S ribosomal RNA, partial sequence	D_0__Bacteria;D_1__Proteobacteria;D_2__Gammaproteobacteria;D_3__Oceanospirillales;D_4__Halomonadaceae;D_5__Carnimonas;D_6__uncultured bacterium	91	1	1
24a8bbffbbc846bdb12a76e8954dc23e	91	FALSE	Oleomonas sagaranensis strain HD-1 16S ribosomal RNA, partial sequence	D_0__Bacteria;D_1__Proteobacteria;D_2__Alphaproteobacteria	1	21	1
4b5493062d48295a9b10f3a580644758	91	FALSE	Floricoccus tropicus strain DF1 16S ribosomal RNA, partial sequence	D_0__Bacteria;D_1__Firmicutes;D_2__Bacilli;D_3__Lactobacillales;D_4__Streptococcaceae;D_5__Anthococcus;D_6__uncultured Streptococcus sp.	37	21	1
54949afef988d5af8ac4ab6b8b2d0f0a	91	FALSE	Lactobacillus ceti strain 142-2 16S ribosomal RNA, partial sequence	D_0__Bacteria;D_1__Firmicutes;D_2__Bacilli;D_3__Lactobacillales;D_4__Lactobacillaceae;D_5__Lactobacillus	1	43	1
7e326816a5ef0c99c3b1689bb96e971d	91	FALSE	Serratia rubidaea strain DSM 4480 16S ribosomal RNA, partial sequence	D_0__Bacteria;D_1__Proteobacteria;D_2__Gammaproteobacteria;D_3__Enterobacteriales;D_4__Enterobacteriaceae	1	46	1
c3f3103661ca34631add569443c9942d	91	FALSE	[Erwinia] teleogrylli strain SCU-B244 16S ribosomal RNA, partial sequence	D_0__Bacteria;D_1__Proteobacteria;D_2__Gammaproteobacteria;D_3__Enterobacteriales;D_4__Enterobacteriaceae	1	49	1
5b3252f2adab175e6591128ce48c069b	91	FALSE	Klebsiella variicola strain F2R9 16S ribosomal RNA, partial sequence	D_0__Bacteria;D_1__Proteobacteria;D_2__Gammaproteobacteria;D_3__Enterobacteriales;D_4__Enterobacteriaceae	1	50	1
84d48b63b36fb59ddfe7cdb1f9afc356	91	FALSE	Klebsiella quasipneumoniae subsp. similipneumoniae strain 07A044 16S ribosomal RNA, partial sequence	D_0__Bacteria;D_1__Proteobacteria;D_2__Gammaproteobacteria;D_3__Enterobacteriales;D_4__Enterobacteriaceae	1	38	1
de3dbf11f6924f20d956fcbc439422ef	91	FALSE	Carnimonas nigrificans strain CTCBS 1 16S ribosomal RNA, partial sequence	D_0__Bacteria;D_1__Proteobacteria;D_2__Gammaproteobacteria;D_3__Oceanospirillales;D_4__Halomonadaceae;D_5__Carnimonas;D_6__uncultured bacterium	11	26	1
d062ff3f9a8fb533add469ac702a5b42	91	FALSE	Lactobacillus melliventris strain Hma8N 16S ribosomal RNA, partial sequence	D_0__Bacteria;D_1__Firmicutes;D_2__Bacilli	1	94	1
4d9b00116607d206ce5589afdd9ed89e	91	FALSE	Kaistia geumhonensis strain B1-1 16S ribosomal RNA, partial sequence	D_0__Bacteria;D_1__Proteobacteria	1	1	4
c874f844fbcd7e8ba80a932066143ad1	91	FALSE	Bartonella apis strain PEB0122 16S ribosomal RNA, partial sequence	D_0__Bacteria;D_1__Proteobacteria;D_2__Alphaproteobacteria	1	51	1
fb9b01f727dfd67e55148e33a0766dd0	91	FALSE	Lactobacillus kosoi strain 10H 16S ribosomal RNA, partial sequence	D_0__Bacteria;D_1__Firmicutes;D_2__Bacilli;D_3__Lactobacillales;D_4__Lactobacillaceae;D_5__Lactobacillus	1	44	1
08abbeb33aa9e44a8a8f02848370f27d	91	FALSE	Proteus hauseri strain DSM 14437 16S ribosomal RNA, partial sequence	D_0__Bacteria;D_1__Proteobacteria;D_2__Gammaproteobacteria;D_3__Enterobacteriales;D_4__Enterobacteriaceae	1	45	1
c9e856f431b1022b3f666b8c554ff8ff	91	FALSE	Syntrophomonas wolfei subsp. saponavida strain DSM 4212 16S ribosomal RNA, partial sequence	D_0__Bacteria;D_1__Proteobacteria;D_2__Gammaproteobacteria	1	45	1
8bfc09c709dfcbb3348070d16674ca32	91	FALSE	Prevotella maculosa strain JCM 15638 16S ribosomal RNA, partial sequence	D_0__Bacteria;D_1__Bacteroidetes;D_2__Bacteroidia;D_3__Bacteroidales;D_4__Prevotellaceae	1	44	1
fb876ddca6f84797d0576d31647589b0	91	FALSE	Lactococcus taiwanensis strain 0905C15 16S ribosomal RNA, partial sequence	D_0__Bacteria;D_1__Firmicutes;D_2__Bacilli;D_3__Lactobacillales;D_4__Streptococcaceae;D_5__Lactococcus;D_6__Lactococcus lactis	1	1	4
13bd6343b34d02771085b2f0c9b2b7f5	91	FALSE	Lentilitoribacter donghaensis strain BH-4 16S ribosomal RNA, partial sequence	D_0__Bacteria	100	1	1
0ee0cf7355c1e79521f45e14797000fe	91	FALSE	Lactobacillus intestinalis strain DSM 6629 16S ribosomal RNA, partial sequence	D_0__Bacteria;D_1__Firmicutes;D_2__Bacilli;D_3__Lactobacillales;D_4__Lactobacillaceae;D_5__Lactobacillus	155	1	1
03a8a9907974e82b868a687aff148a5a	91	FALSE	Lentilitoribacter donghaensis strain BH-4 16S ribosomal RNA, partial sequence	D_0__Bacteria	11	21	1
a4627585956542a40e0df8d9d0af614c	91	FALSE	Myroides phaeus strain MY15 16S ribosomal RNA, partial sequence	D_0__Bacteria;D_1__Bacteroidetes;D_2__Bacteroidia;D_3__Flavobacteriales;D_4__Flavobacteriaceae	1	75	1
f3a6face397c959020c89e3c06ae8b1a	91	FALSE	Acetobacter okinawensis JCM 25146 strain 1-35 16S ribosomal RNA, partial sequence	D_0__Bacteria;D_1__Proteobacteria;D_2__Alphaproteobacteria;D_3__Acetobacterales;D_4__Acetobacteraceae	1	48	1
e02ff1a725c78021b3d820a027bf80ae	91	FALSE	Leuconostoc rapi strain LMG 27676 16S ribosomal RNA, partial sequence	D_0__Bacteria	1	51	1
968325689eb82764024f77d4c8609cad	91	FALSE	Shigella boydii strain P288 16S ribosomal RNA, partial sequence	D_0__Bacteria;D_1__Proteobacteria;D_2__Gammaproteobacteria;D_3__Enterobacteriales;D_4__Enterobacteriaceae	1	39	1
2baf67e2836b6e194624f0e43e38daba	91	FALSE	Bartonella apis strain PEB0122 16S ribosomal RNA, partial sequence	D_0__Bacteria;D_1__Proteobacteria;D_2__Alphaproteobacteria;D_3__Rhizobiales;D_4__Rhizobiaceae;D_5__Bartonella;D_6__uncultured Rhizobiales bacterium	1	44	1
a7e69da1c87b9b4ea3036272681fadf0	91	FALSE	Apibacter adventoris strain wkB301 16S ribosomal RNA, complete sequence	D_0__Bacteria	1	49	1
42bc60a592588b236bc230589abcd898	91	FALSE	Carnimonas nigrificans strain CTCBS 1 16S ribosomal RNA, partial sequence	D_0__Bacteria;D_1__Proteobacteria;D_2__Gammaproteobacteria;D_3__Oceanospirillales;D_4__Halomonadaceae;D_5__Carnimonas;D_6__uncultured bacterium	1	50	1
5af4e202089cb3367d7bc70c932054cc	91	FALSE	Frischella perrara strain PEB0191 16S ribosomal RNA, complete sequence	D_0__Bacteria;D_1__Proteobacteria;D_2__Gammaproteobacteria;D_3__Orbales;D_4__Orbaceae;D_5__Gilliamella;Ambiguous_taxa	1	45	1
c1df1b942039b223899a9b065890ae02	91	FALSE	Pantoea brenneri strain LMG 5343 16S ribosomal RNA, partial sequence	D_0__Bacteria;D_1__Proteobacteria;D_2__Gammaproteobacteria;D_3__Enterobacteriales;D_4__Enterobacteriaceae	85	1	1
bfdb5383f611549b4f243398720bf8e7	91	FALSE	Flavobacterium anatoliense strain MK3 16S ribosomal RNA, partial sequence	D_0__Bacteria;D_1__Bacteroidetes;D_2__Bacteroidia;D_3__Flavobacteriales;D_4__Flavobacteriaceae	1	50	1
80b2e4afa4d09e9c38426b3741fa35a6	91	FALSE	Leuconostoc citreum strain ATCC 49370 16S ribosomal RNA, partial sequence	D_0__Bacteria;D_1__Firmicutes;D_2__Bacilli;D_3__Lactobacillales;D_4__Leuconostocaceae;D_5__Leuconostoc	1	47	1
bfebd8188c129ebad24f78432a321e28	90	FALSE	Leuconostoc citreum strain ATCC 49370 16S ribosomal RNA, partial sequence	D_0__Bacteria;D_1__Firmicutes;D_2__Bacilli;D_3__Lactobacillales;D_4__Leuconostocaceae;D_5__Leuconostoc	1	52	1
84d1d7f84761d9d0bbb1c9c0bdf528bf	90	FALSE	Neokomagataea thailandica NBRC 106555 strain BCC 25710 16S ribosomal RNA, partial sequence	D_0__Bacteria;D_1__Proteobacteria;D_2__Alphaproteobacteria;D_3__Acetobacterales;D_4__Acetobacteraceae	1	58	1
1962f79ef051999a8762931e28cbc0e3	90	FALSE	Wohlfahrtiimonas chitiniclastica DSM 18708 strain S5 16S ribosomal RNA, partial sequence	D_0__Bacteria;D_1__Proteobacteria;D_2__Gammaproteobacteria	1	67	1
d28b5ffca8338d388c12edafc03186e9	90	FALSE	Gluconobacter frateurii strain LMG 1365 16S ribosomal RNA, partial sequence	D_0__Bacteria;D_1__Proteobacteria;D_2__Alphaproteobacteria;D_3__Acetobacterales;D_4__Acetobacteraceae	1	29	1
225f3d8c5160d31833ac845cfe5c3dbb	90	FALSE	Bombella apis strain MRM1 16S ribosomal RNA, partial sequence	D_0__Bacteria;D_1__Proteobacteria;D_2__Alphaproteobacteria;D_3__Acetobacterales;D_4__Acetobacteraceae;D_5__uncultured;D_6__uncultured Acetobacteraceae bacterium	738	1	1
6e21cdf8b87b428acf920806cb7b0fb8	90	FALSE	Hydrogenoanaerobacterium saccharovorans strain SW512 16S ribosomal RNA, partial sequence	D_0__Bacteria;D_1__Firmicutes;D_2__Bacilli	1	66	1
502cd7ac9d1cc7a68ee56ef0c2b6f6d3	90	FALSE	Bombella apis strain MRM1 16S ribosomal RNA, partial sequence	D_0__Bacteria;D_1__Firmicutes;D_2__Bacilli;D_3__Lactobacillales	1	55	1
73455afd099acc1155f06e81d1e6bbea	90	FALSE	Klebsiella pneumoniae strain ATCC 13883 16S ribosomal RNA, partial sequence	D_0__Bacteria;D_1__Proteobacteria;D_2__Gammaproteobacteria;D_3__Enterobacteriales;D_4__Enterobacteriaceae	1	62	1
18fc8ba9a96e5ce1e4ca956a0b87474e	90	FALSE	Erwinia amylovora strain ATCC 15580 16S ribosomal RNA, partial sequence	D_0__Bacteria;D_1__Proteobacteria;D_2__Gammaproteobacteria;D_3__Enterobacteriales;D_4__Enterobacteriaceae	1	57	1
68bc833395f401553f03971bef7dba17	90	FALSE	Weissella paramesenteroides strain NRIC 1542 16S ribosomal RNA, partial sequence	D_0__Bacteria;D_1__Firmicutes;D_2__Bacilli;D_3__Lactobacillales;D_4__Leuconostocaceae;D_5__Weissella	159	1	1
6d7f2b9bc610d9bced255dac852f8093	90	FALSE	Ignatzschineria larvae DSM 13226 strain L1/68 16S ribosomal RNA, partial sequence	D_0__Bacteria;D_1__Proteobacteria;D_2__Gammaproteobacteria;D_3__Cardiobacteriales;D_4__Wohlfahrtiimonadaceae;D_5__Ignatzschineria;Ambiguous_taxa	1	55	1
27ab626aba35bc1ac1b1f71169b34a49	90	FALSE	Serratia microhaemolytica strain ZS-11 16S ribosomal RNA, partial sequence	D_0__Bacteria;D_1__Bacteroidetes;D_2__Bacteroidia;D_3__Bacteroidales	1	57	1
942a1028ad1a54cc959772979b52c6a6	90	FALSE	Stenoxybacter acetivorans strain TAM-DN1 16S ribosomal RNA, partial sequence	D_0__Bacteria;D_1__Proteobacteria;D_2__Gammaproteobacteria;D_3__Betaproteobacteriales;D_4__Neisseriaceae;D_5__Snodgrassella	1	61	1
c4dd36e92dd518be9b0e60817d296d25	90	FALSE	Fructobacillus pseudoficulneus strain LC 51 16S ribosomal RNA, partial sequence	D_0__Bacteria	1	60	1
51cc7ee001e98d5549219db20da7fbc6	90	FALSE	Chitinolyticbacter meiyuanensis strain SYBC-H1 16S ribosomal RNA, partial sequence	D_0__Bacteria;D_1__Proteobacteria;D_2__Gammaproteobacteria;D_3__Betaproteobacteriales	1	49	1
795126e524e64c02f8b624c48a45ee94	90	FALSE	Marinospirillum alkaliphilum strain Z4 16S ribosomal RNA, partial sequence	D_0__Bacteria;D_1__Proteobacteria;D_2__Gammaproteobacteria;D_3__Oceanospirillales;D_4__Halomonadaceae;D_5__Carnimonas;D_6__uncultured bacterium	144	1	1
4181d8cf75542349323f6e61c1041490	90	FALSE	Olsenella profusa DSM 13989 strain CCUG 45371 16S ribosomal RNA, partial sequence	D_0__Bacteria;D_1__Actinobacteria;D_2__Coriobacteriia;D_3__Coriobacteriales;D_4__Atopobiaceae	1	55	1
1545f930837d68cc63022b9a36ac891c	90	FALSE	Bifidobacterium commune strain H23-83 16S ribosomal RNA, partial sequence	D_0__Bacteria;D_1__Actinobacteria;D_2__Actinobacteria	1	45	1
5f4384c4c328fc3c00342c0d65151b17	90	FALSE	Lactobacillus mellis strain Hon2N 16S ribosomal RNA, partial sequence	D_0__Bacteria;D_1__Firmicutes;D_2__Bacilli;D_3__Lactobacillales;D_4__Lactobacillaceae;D_5__Lactobacillus	1294	339	1
aa3128aecba6643b7178eae1aaa85b35	90	FALSE	Bacteroides mediterraneensis strain Marseille-P2644 16S ribosomal RNA, partial sequence	D_0__Bacteria;D_1__Bacteroidetes;D_2__Bacteroidia;D_3__Bacteroidales	1	59	1
916af8cfe5ab4909351744f167160886	90	FALSE	Gluconobacter frateurii strain LMG 1365 16S ribosomal RNA, partial sequence	D_0__Bacteria;D_1__Proteobacteria;D_2__Alphaproteobacteria;D_3__Acetobacterales;D_4__Acetobacteraceae;D_5__Gluconobacter	1	13	1
5cedc34987ba56a93376f93a3e416b18	90	FALSE	Klebsiella pneumoniae strain ATCC 13883 16S ribosomal RNA, partial sequence	D_0__Bacteria;D_1__Proteobacteria;D_2__Gammaproteobacteria;D_3__Enterobacteriales;D_4__Enterobacteriaceae;D_5__Klebsiella	1	46	1
fe2cec5be6ea03b5be021773689b9ce3	90	FALSE	Lactobacillus amylovorus DSM 20531 16S ribosomal RNA, partial sequence	D_0__Bacteria;D_1__Firmicutes;D_2__Bacilli;D_3__Lactobacillales;D_4__Lactobacillaceae;D_5__Lactobacillus	1	68	1
b60f0bf18aa2bfda26825770351f52af	90	FALSE	Stenotrophomonas rhizophila strain e-p10 16S ribosomal RNA, partial sequence	D_0__Bacteria;D_1__Proteobacteria;D_2__Gammaproteobacteria;D_3__Xanthomonadales;D_4__Xanthomonadaceae	1	1	6
341e11692a6b1d49b3d35acd2a4819f8	90	FALSE	Klebsiella variicola strain F2R9 16S ribosomal RNA, partial sequence	D_0__Bacteria;D_1__Proteobacteria;D_2__Gammaproteobacteria;D_3__Enterobacteriales;D_4__Enterobacteriaceae	1	62	1
e800b512a8270b2769aa447ffa34a7c0	90	FALSE	Bacteroides mediterraneensis strain Marseille-P2644 16S ribosomal RNA, partial sequence	D_0__Bacteria;D_1__Bacteroidetes;D_2__Bacteroidia	1	57	1
17173729f957b846614b3c545524cbce	90	FALSE	Acinetobacter sichuanensis strain WCHAc060041 16S ribosomal RNA, partial sequence	D_0__Bacteria;D_1__Proteobacteria;D_2__Gammaproteobacteria	1	56	1
b9517580cf1deb4516ae018e67c4cc1c	90	FALSE	Prevotella bryantii B14 16S ribosomal RNA, partial sequence	D_0__Bacteria;D_1__Bacteroidetes;D_2__Bacteroidia;D_3__Bacteroidales	1	52	1
4044416251273133d336070fdabba6c6	90	FALSE	Fructobacillus pseudoficulneus strain LC 51 16S ribosomal RNA, partial sequence	D_0__Bacteria;D_1__Firmicutes;D_2__Bacilli;D_3__Lactobacillales;D_4__Leuconostocaceae;D_5__Fructobacillus;Ambiguous_taxa	204	1	1
19641e1a2bbfb1e2477b5b269d7e84c4	90	FALSE	Kushneria aurantia strain A10 16S ribosomal RNA, partial sequence	D_0__Bacteria;D_1__Proteobacteria;D_2__Gammaproteobacteria;D_3__Oceanospirillales;D_4__Halomonadaceae;D_5__Carnimonas;D_6__uncultured bacterium	1	1	5
90b6c5b1e20abe66d458f172015ac886	90	FALSE	Marinobacterium marisflavi strain IMCC4074 16S ribosomal RNA, partial sequence	D_0__Bacteria;D_1__Proteobacteria;D_2__Gammaproteobacteria	1	54	1
0834eb71e443b1d9de67b0e7617dcaa1	90	FALSE	Comamonas humi strain GAU11 16S ribosomal RNA, partial sequence	D_0__Bacteria;D_1__Proteobacteria;D_2__Gammaproteobacteria;D_3__Betaproteobacteriales;D_4__Burkholderiaceae	1	59	1
f4fc85e01e4430820e11ace19ba4558e	90	FALSE	Proteus mirabilis strain ATCC 29906 16S ribosomal RNA, partial sequence	D_0__Bacteria;D_1__Proteobacteria;D_2__Gammaproteobacteria;D_3__Enterobacteriales;D_4__Enterobacteriaceae;D_5__Proteus	1	54	1
71c762d5cf6b81526636aa02f30bacfd	90	FALSE	Neokomagataea thailandica NBRC 106555 strain BCC 25710 16S ribosomal RNA, partial sequence	D_0__Bacteria;D_1__Proteobacteria;D_2__Alphaproteobacteria;D_3__Acetobacterales;D_4__Acetobacteraceae;D_5__uncultured;D_6__uncultured Acetobacteraceae bacterium	1	50	1
7d091c97ca90439c0bfea3ce89750699	90	FALSE	Kushneria aurantia strain A10 16S ribosomal RNA, partial sequence	D_0__Bacteria;D_1__Proteobacteria;D_2__Gammaproteobacteria;D_3__Oceanospirillales;D_4__Halomonadaceae;D_5__Carnimonas;D_6__uncultured bacterium	1	1	5
a870994936d42ba17bb15adda3801b44	90	FALSE	Pantoea septica strain LMG 5345 16S ribosomal RNA, partial sequence	D_0__Bacteria;D_1__Proteobacteria;D_2__Gammaproteobacteria;D_3__Enterobacteriales;D_4__Enterobacteriaceae	1	51	1
8c2bf3622439d6d86078aca43d66c7ac	90	FALSE	Lactobacillus bombi strain BTLCH M1/2 16S ribosomal RNA, partial sequence	D_0__Bacteria;D_1__Firmicutes;D_2__Bacilli;D_3__Lactobacillales;D_4__Lactobacillaceae;D_5__Lactobacillus	1	51	1
3479c87ee93469742d111d0a6c55b67c	90	FALSE	Frischella perrara strain PEB0191 16S ribosomal RNA, complete sequence	D_0__Bacteria;D_1__Proteobacteria;D_2__Gammaproteobacteria;D_3__Orbales;D_4__Orbaceae;D_5__Gilliamella	1	53	1
2ea19c9b95ced53a6e7c0144b3a6100b	90	FALSE	Lactococcus hircilactis strain DSM 28960 16S ribosomal RNA, partial sequence	D_0__Bacteria;D_1__Proteobacteria;D_2__Alphaproteobacteria;D_3__Acetobacterales;D_4__Acetobacteraceae	108	1	1
ee7a14ea8d361fd4e16217e33bab1c2f	90	FALSE	Lactobacillus melliventris strain Hma8N 16S ribosomal RNA, partial sequence	D_0__Bacteria;D_1__Firmicutes;D_2__Bacilli;D_3__Lactobacillales;D_4__Lactobacillaceae;D_5__Lactobacillus;D_6__uncultured Lactobacillus sp.	152	1	1
df14e3890539fb8da183855276754053	90	FALSE	Escherichia marmotae strain HT073016 16S ribosomal RNA, partial sequence	D_0__Bacteria;D_1__Proteobacteria;D_2__Gammaproteobacteria;D_3__Enterobacteriales;D_4__Enterobacteriaceae	1	58	1
ffdc5f4702df40d4a019aac8cf13a747	90	FALSE	[Erwinia] teleogrylli strain SCU-B244 16S ribosomal RNA, partial sequence	D_0__Bacteria;D_1__Proteobacteria;D_2__Gammaproteobacteria;D_3__Enterobacteriales;D_4__Enterobacteriaceae	1	75	1
fce76ff34bcf453a73315d0b6246705c	90	FALSE	Pectinatus sottacetonis strain FSRU B0405 16S ribosomal RNA, partial sequence	D_0__Bacteria;D_1__Firmicutes;D_2__Negativicutes;D_3__Selenomonadales;D_4__Veillonellaceae	1	16	1
332ba11c37ba09dac14ec1879f1e00f5	90	FALSE	Acinetobacter equi strain 114 16S ribosomal RNA, partial sequence	D_0__Bacteria;D_1__Proteobacteria;D_2__Gammaproteobacteria	1	56	1
0ed61a3573aaae53aa885c83d30017bb	90	FALSE	Rubritepida flocculans strain H-8 16S ribosomal RNA, partial sequence	D_0__Bacteria;D_1__Proteobacteria;D_2__Gammaproteobacteria	1	60	1
d924cc695b22985ea96e24eb0c3fa460	90	FALSE	Marinomonas blandensis strain MED121 16S ribosomal RNA, complete sequence	D_0__Bacteria;D_1__Proteobacteria;D_2__Gammaproteobacteria	1	48	1
239bb08d1d1f7e8862d95d63c40c906a	90	FALSE	Gluconobacter frateurii strain LMG 1365 16S ribosomal RNA, partial sequence	D_0__Bacteria;D_1__Proteobacteria;D_2__Alphaproteobacteria;D_3__Acetobacterales;D_4__Acetobacteraceae;D_5__uncultured;D_6__uncultured Acetobacteraceae bacterium	1	56	1
7c9b50d55c640cd89d0c067f45763b3c	90	FALSE	Convivina intestini strain R-53105 16S ribosomal RNA, partial sequence	D_0__Bacteria;D_1__Firmicutes;D_2__Bacilli;D_3__Lactobacillales;D_4__Leuconostocaceae;D_5__Leuconostoc	1	56	1
d359b354620095f4b5a741e155e9713c	90	FALSE	Marinomonas pontica strain 46-16 16S ribosomal RNA, partial sequence	D_0__Bacteria;D_1__Proteobacteria;D_2__Gammaproteobacteria;D_3__Enterobacteriales;D_4__Enterobacteriaceae	1	59	1
c9e849233fcfaea518efd544572b8d7e	90	FALSE	Snodgrassella alvi wkB2 16S ribosomal RNA, complete sequence	D_0__Bacteria;D_1__Proteobacteria;D_2__Gammaproteobacteria;D_3__Betaproteobacteriales;D_4__Neisseriaceae	1	50	1
5d007e661ee008e6f03475a7ddcae9f2	90	FALSE	Fructobacillus fructosus strain NBRC 3516 16S ribosomal RNA, partial sequence	D_0__Bacteria;D_1__Firmicutes;D_2__Bacilli;D_3__Lactobacillales	1	61	1
010bf3ef5943c8a0b031e32399a6bbd9	90	FALSE	Spirosoma litoris strain 15J16-2T3A 16S ribosomal RNA, partial sequence	D_0__Bacteria;D_1__Bacteroidetes;D_2__Bacteroidia;D_3__Cytophagales;D_4__Spirosomaceae;D_5__Spirosoma;Ambiguous_taxa	1	1	5
42d1e8ef27668bc0d5a8ff58dcdfcda2	90	FALSE	Pseudomonas viridiflava strain ATCC 13223 16S ribosomal RNA, partial sequence	D_0__Bacteria;D_1__Proteobacteria;D_2__Gammaproteobacteria;D_3__Oceanospirillales	154	1	1
37ba2dcb9b069fe6412f42244f6ecbd3	90	FALSE	Tepidibaculum saccharolyticum strain STR9 16S ribosomal RNA, partial sequence	D_0__Bacteria;D_1__Firmicutes;D_2__Clostridia;D_3__Clostridiales;D_4__Ruminococcaceae;D_5__Caproiciproducens;D_6__uncultured bacterium	1	19	1
e06c0346723d85c4091bf357fde06877	90	FALSE	Proteus hauseri strain DSM 14437 16S ribosomal RNA, partial sequence	D_0__Bacteria;D_1__Proteobacteria;D_2__Gammaproteobacteria;D_3__Enterobacteriales;D_4__Enterobacteriaceae	1	60	1
6beaba884a8e2c9c9fc36e8e2d0f7442	90	FALSE	Actinomyces ihuae strain SD1 16S ribosomal RNA, partial sequence	D_0__Bacteria;D_1__Actinobacteria;D_2__Actinobacteria;D_3__Actinomycetales;D_4__Actinomycetaceae;D_5__Actinomyces	1	16	1
b73d2e30034e823ea43e0a16f48e2b7c	90	FALSE	Flavobacterium anatoliense strain MK3 16S ribosomal RNA, partial sequence	D_0__Bacteria	1	61	1
d7509666cd10a32a3e9b67e9b10d61e6	90	FALSE	Paenibacillus catalpae strain D75 16S ribosomal RNA, partial sequence	D_0__Bacteria;D_1__Firmicutes;D_2__Bacilli;D_3__Bacillales;D_4__Paenibacillaceae;D_5__Paenibacillus	1	1	5
ae4efad5443d2823c3c8acfa62c7c21f	90	FALSE	Bifidobacterium merycicum strain JCM 8219 16S ribosomal RNA, partial sequence	D_0__Bacteria;D_1__Actinobacteria;D_2__Actinobacteria;D_3__Bifidobacteriales;D_4__Bifidobacteriaceae	1	52	1
396348463020fe9f93d1fcd1abe33d17	90	FALSE	Marinomonas hwangdonensis strain HDW-15 16S ribosomal RNA, partial sequence	D_0__Bacteria;D_1__Proteobacteria;D_2__Gammaproteobacteria	1	52	1
f21550b4d2f29978347e26e11177c614	90	FALSE	Larsenimonas suaedae strain ST307 16S ribosomal RNA, partial sequence	D_0__Bacteria;D_1__Proteobacteria;D_2__Gammaproteobacteria;D_3__Oceanospirillales;D_4__Halomonadaceae;D_5__Carnimonas;D_6__uncultured bacterium	1	47	1
db662400cd99dc7e7cfdf6ba2d0b06b8	89	FALSE	Heliorestis acidaminivorans strain HR10B 16S ribosomal RNA, partial sequence	D_0__Bacteria;D_1__Proteobacteria;D_2__Gammaproteobacteria	1	81	1
f661a37afac0d298e609f911f7e55623	89	FALSE	Marinibactrum halimedae strain Q-192 16S ribosomal RNA, partial sequence	D_0__Bacteria;D_1__Proteobacteria;D_2__Gammaproteobacteria	1	72	1
91095d3d9edde7debdc81a089c661ee8	89	FALSE	Aeromonas diversa CDC 2478-85 16S ribosomal RNA, partial sequence	D_0__Bacteria	1	80	1
686e364cdb55962d7d5004f92ba7675b	89	FALSE	Jatrophihabitans endophyticus strain S9-650 16S ribosomal RNA, partial sequence	D_0__Bacteria;D_1__Actinobacteria;D_2__Actinobacteria;D_3__Frankiales;D_4__Frankiaceae;D_5__Jatrophihabitans	1	1	5
a0e011a172070c8e6237994fb8eb33bc	89	FALSE	Ignatzschineria larvae DSM 13226 strain L1/68 16S ribosomal RNA, partial sequence	D_0__Bacteria;D_1__Proteobacteria;D_2__Gammaproteobacteria;D_3__Cardiobacteriales;D_4__Wohlfahrtiimonadaceae;D_5__Ignatzschineria;Ambiguous_taxa	1	58	1
309b3fef3229555eb69faa82ca2bd939	89	FALSE	Bartonella apis strain PEB0122 16S ribosomal RNA, partial sequence	D_0__Bacteria;D_1__Proteobacteria;D_2__Alphaproteobacteria	1	68	1
48e075bf8de8c0074670e734df95c144	89	FALSE	Klebsiella pneumoniae strain DSM 30104 16S ribosomal RNA, partial sequence	D_0__Bacteria;D_1__Proteobacteria;D_2__Gammaproteobacteria;D_3__Aeromonadales;D_4__Aeromonadaceae;D_5__Aeromonas	1	60	1
879751b59f859fce7f630de380e08c4e	89	FALSE	Prevotella salivae strain EPSA11 16S ribosomal RNA, partial sequence	D_0__Bacteria;D_1__Bacteroidetes;D_2__Bacteroidia;D_3__Bacteroidales;D_4__Prevotellaceae	1	57	1
e19538f56d18b47f2ba8cd93b3caa041	89	FALSE	Dickeya chrysanthemi strain LMG 2804 16S ribosomal RNA, partial sequence	D_0__Bacteria;D_1__Actinobacteria	1	93	1
519a5291d8d3cbb3cad94c68ac32b2af	89	FALSE	Bombella apis strain MRM1 16S ribosomal RNA, partial sequence	D_0__Bacteria;D_1__Proteobacteria;D_2__Alphaproteobacteria;D_3__Acetobacterales;D_4__Acetobacteraceae;D_5__Bombella;D_6__uncultured Acetobacteraceae bacterium	1	71	1
937d63c1976708f106848b0f61395558	89	FALSE	Flavobacterium cheonhonense strain ARSA-15 16S ribosomal RNA, partial sequence	D_0__Bacteria;D_1__Bacteroidetes;D_2__Bacteroidia;D_3__Flavobacteriales;D_4__Flavobacteriaceae	1	1	5
bc681bfe145895ec4dca82ca5c31ad0c	89	FALSE	Bombella apis strain MRM1 16S ribosomal RNA, partial sequence	D_0__Bacteria;D_1__Proteobacteria;D_2__Alphaproteobacteria;D_3__Acetobacterales;D_4__Acetobacteraceae	1	15	1
570214f2b6a570d34ee855d08f789084	89	FALSE	Apibacter adventoris strain wkB301 16S ribosomal RNA, complete sequence	D_0__Bacteria;D_1__Bacteroidetes;D_2__Bacteroidia;D_3__Flavobacteriales;D_4__Weeksellaceae;D_5__Apibacter;Ambiguous_taxa	15	2663	1
9e7b8116b90ca43aff599893ae9a2bd7	89	FALSE	Photorhabdus khanii NC19 16S ribosomal RNA, partial sequence	D_0__Bacteria;D_1__Proteobacteria;D_2__Gammaproteobacteria;D_3__Enterobacteriales;D_4__Enterobacteriaceae	1	67	1
b1cc918c5b1ba5ebef50fe04f9717978	89	FALSE	Klebsiella variicola strain F2R9 16S ribosomal RNA, partial sequence	D_0__Bacteria;D_1__Proteobacteria;D_2__Gammaproteobacteria;D_3__Enterobacteriales;D_4__Enterobacteriaceae	1	92	1
3bbc8ccf9bca43e2b67b1e59f3a49ab2	89	FALSE	Comamonas humi strain GAU11 16S ribosomal RNA, partial sequence	D_0__Bacteria;D_1__Proteobacteria;D_2__Gammaproteobacteria;D_3__Betaproteobacteriales;D_4__Burkholderiaceae	1	104	1
59d3be8e0e27dc30e3842b81aac8ee2f	89	FALSE	Snodgrassella alvi wkB2 16S ribosomal RNA, complete sequence	D_0__Bacteria;D_1__Proteobacteria;D_2__Gammaproteobacteria;D_3__Betaproteobacteriales;D_4__Neisseriaceae	1	74	1
2ecf5eb3270ff4e95299662fcfeda6c4	89	FALSE	Lactobacillus bombi strain BTLCH M1/2 16S ribosomal RNA, partial sequence	D_0__Bacteria;D_1__Firmicutes;D_2__Bacilli;D_3__Lactobacillales;D_4__Lactobacillaceae;D_5__Lactobacillus	222	1	1
d2e7584d9c18d27fb62bb4fb6a1574d7	89	FALSE	Kosakonia oryziphila strain REICA_142 16S ribosomal RNA, partial sequence	D_0__Bacteria;D_1__Proteobacteria;D_2__Gammaproteobacteria;D_3__Orbales;D_4__Orbaceae;D_5__Gilliamella	1	53	1
07c36e851d4eaf3ee81d894ba7eb2a05	89	FALSE	Halotalea alkalilenta strain AW-7 16S ribosomal RNA, partial sequence	D_0__Bacteria;D_1__Proteobacteria;D_2__Gammaproteobacteria;D_3__Oceanospirillales;D_4__Halomonadaceae;D_5__Carnimonas;D_6__uncultured bacterium	1	26	1
7d6311ab1ead3e5fa5346f6441f9393e	89	FALSE	Acidithiobacillus thiooxidans ATCC 19377 16S ribosomal RNA, partial sequence	D_0__Bacteria;D_1__Proteobacteria;D_2__Gammaproteobacteria	1	59	1
1d4a86fc36a9109d71fc7937fb42151f	89	FALSE	Kosakonia oryziphila strain REICA_142 16S ribosomal RNA, partial sequence	D_0__Bacteria;D_1__Proteobacteria;D_2__Gammaproteobacteria;D_3__Enterobacteriales;D_4__Enterobacteriaceae	1	67	1
0aaa5b2d27289bd974dbbf55482bb84a	89	FALSE	Marinomonas arctica strain 328 16S ribosomal RNA, partial sequence	D_0__Bacteria;D_1__Proteobacteria;D_2__Gammaproteobacteria;D_3__Enterobacteriales;D_4__Enterobacteriaceae	1	85	1
b55a5be3b33c5c7441d7b223a7b098a0	89	FALSE	Klebsiella pneumoniae strain ATCC 13883 16S ribosomal RNA, partial sequence	D_0__Bacteria;D_1__Proteobacteria;D_2__Gammaproteobacteria;D_3__Enterobacteriales;D_4__Enterobacteriaceae	1	56	1
fa7749f3275780898a60b0ccc63728c5	89	FALSE	Leuconostoc fallax KCTC 3537 strain DSM 20189 16S ribosomal RNA, partial sequence	D_0__Bacteria;D_1__Firmicutes	1	68	1
14d12a5e55f6bc6534f0f1c36c51e53c	89	FALSE	Kosakonia cowanii JCM 10956 = DSM 18146 strain 888-76 16S ribosomal RNA, partial sequence	D_0__Bacteria;D_1__Proteobacteria;D_2__Gammaproteobacteria;D_3__Enterobacteriales;D_4__Enterobacteriaceae	1	70	1
9c7dedc1ecb2b8f6e7b5fd8a68856ee5	89	FALSE	Lactobacillus pasteurii DSM 23907 = CRBIP 24.76 strain 1517 16S ribosomal RNA, partial sequence	D_0__Bacteria;D_1__Firmicutes;D_2__Bacilli;D_3__Lactobacillales;D_4__Lactobacillaceae;D_5__Lactobacillus;D_6__uncultured Bacilli bacterium	1	1	10
2be9274ab0d9f233576c3243ed95f3ff	89	FALSE	Bacteroides rodentium JCM 16496 16S ribosomal RNA, partial sequence	D_0__Bacteria;D_1__Bacteroidetes;D_2__Bacteroidia;D_3__Bacteroidales;D_4__Bacteroidaceae;D_5__Bacteroides	1	75	1
353537cce8b7527574390d3a1e8c6973	89	FALSE	Lactobacillus curvatus strain NBRC 15884 16S ribosomal RNA, partial sequence	D_0__Bacteria;D_1__Firmicutes;D_2__Bacilli;D_3__Lactobacillales	1	1	6
cca6315a7f45b1d3823e04f985f1a54f	89	FALSE	Enterobacter tabaci strain YIM Hb-3 16S ribosomal RNA, partial sequence	D_0__Bacteria;D_1__Proteobacteria;D_2__Gammaproteobacteria;D_3__Enterobacteriales;D_4__Enterobacteriaceae	1	23	1
f0821b12b4bbda25156bf5fe9a6c8a9e	89	FALSE	Fructobacillus pseudoficulneus strain LC 51 16S ribosomal RNA, partial sequence	D_0__Bacteria;D_1__Firmicutes;D_2__Bacilli;D_3__Lactobacillales;D_4__Leuconostocaceae;D_5__Fructobacillus;Ambiguous_taxa	213	1	1
96a3959c48d0b23137f89827cf575992	89	FALSE	Spirosoma terrae strain 15J9-4 16S ribosomal RNA, partial sequence	D_0__Bacteria;D_1__Bacteroidetes;D_2__Bacteroidia	1	57	1
5e153cbf06dab9cc0a44ef993ac76749	89	FALSE	Larsenimonas suaedae strain ST307 16S ribosomal RNA, partial sequence	D_0__Bacteria;D_1__Proteobacteria;D_2__Gammaproteobacteria;D_3__Oceanospirillales;D_4__Halomonadaceae;D_5__Carnimonas;D_6__uncultured bacterium	1	59	1
d370812fd4a54f4d1fea01b66af0e108	89	FALSE	Niabella drilacis strain E90 16S ribosomal RNA, partial sequence	D_0__Bacteria;D_1__Bacteroidetes;D_2__Bacteroidia;D_3__Chitinophagales;D_4__Chitinophagaceae	1	61	1
5800f9678d53773bff844e5a64258b65	89	FALSE	Acetobacter suratthaniensis strain AI32 16S ribosomal RNA, partial sequence	D_0__Bacteria;D_1__Proteobacteria;D_2__Alphaproteobacteria	1	1	10
efeb6e6446fdf4d850945059c2f28e94	89	FALSE	Desulfovibrio senegalensis strain BlaC1 16S ribosomal RNA, partial sequence	D_0__Bacteria;D_1__Patescibacteria;D_2__Saccharimonadia;D_3__Saccharimonadales	168	1	1
37d413e7e018763534ee853a7c30f945	89	FALSE	Apibacter adventoris strain wkB301 16S ribosomal RNA, complete sequence	D_0__Bacteria;D_1__Bacteroidetes;D_2__Bacteroidia;D_3__Flavobacteriales;D_4__Weeksellaceae;D_5__Apibacter	1	58	1
3618eb30e0aeb3ab48f031b14d5bfd5a	89	FALSE	Pectobacterium aroidearum strain SCRI 109 16S ribosomal RNA, partial sequence	D_0__Bacteria;D_1__Proteobacteria;D_2__Gammaproteobacteria;D_3__Enterobacteriales;D_4__Enterobacteriaceae	1	53	1
f455fc40adda2b17f053d1b8cab46a11	89	FALSE	Fructobacillus durionis strain D-24 16S ribosomal RNA, partial sequence	D_0__Bacteria;D_1__Firmicutes;D_2__Bacilli;D_3__Lactobacillales;D_4__Leuconostocaceae;D_5__Fructobacillus;Ambiguous_taxa	228	1	1
34a71bb4a61f7d36b527ab65965e55a9	88	FALSE	Corynebacterium terpenotabidum strain Y-11 16S ribosomal RNA, complete sequence	D_0__Bacteria;D_1__Actinobacteria;D_2__Actinobacteria;D_3__Corynebacteriales;D_4__Corynebacteriaceae	4	24	1
30256f94e412529e3f282b1b54f9d470	88	FALSE	Prevotella oris strain JCM 8540 16S ribosomal RNA, partial sequence	D_0__Bacteria;D_1__Bacteroidetes;D_2__Bacteroidia;D_3__Bacteroidales;D_4__Prevotellaceae	1	62	1
5f130eca6ab59440b29c882863e0f201	88	FALSE	Pectinatus sottacetonis strain FSRU B0405 16S ribosomal RNA, partial sequence	D_0__Bacteria;D_1__Firmicutes;D_2__Negativicutes;D_3__Selenomonadales;D_4__Veillonellaceae	1	16	1
ee367c0f7b87b8438288fdc0bbe86a12	88	FALSE	Bifidobacterium lemurum strain LMC 13 16S ribosomal RNA, partial sequence	D_0__Bacteria;D_1__Actinobacteria;D_2__Actinobacteria;D_3__Bifidobacteriales;D_4__Bifidobacteriaceae;D_5__Bifidobacterium	1	36	1
b12c2d8075f67231b45e1119ca0d822b	88	FALSE	Dysgonomonas alginatilytica strain HUA-2 16S ribosomal RNA, partial sequence	D_0__Bacteria;D_1__Bacteroidetes;D_2__Bacteroidia;D_3__Bacteroidales;D_4__Dysgonomonadaceae;D_5__Dysgonomonas	1	1	9
02988f55803510f6073a185e757fc69f	88	FALSE	Bombella apis strain MRM1 16S ribosomal RNA, partial sequence	D_0__Bacteria;D_1__Proteobacteria;D_2__Alphaproteobacteria;D_3__Acetobacterales;D_4__Acetobacteraceae	1	65	1
441d52f2507626b0209a53853ddf34b3	88	FALSE	Bifidobacterium commune strain H23-83 16S ribosomal RNA, partial sequence	D_0__Bacteria;D_1__Actinobacteria;D_2__Actinobacteria;D_3__Bifidobacteriales;D_4__Bifidobacteriaceae;D_5__Bifidobacterium	1	62	1
c5936d6630969171b8aafb10c90a03c5	88	FALSE	Mycobacterium celatum strain DSM 44243 16S ribosomal RNA, partial sequence	D_0__Bacteria;D_1__Actinobacteria;D_2__Actinobacteria;D_3__Corynebacteriales;D_4__Mycobacteriaceae;D_5__Mycobacterium	1	1	7
add3984fd8e0b1c9212d587b6f00496f	88	FALSE	Lactobacillus jinshani strain HSLZ-75 16S ribosomal RNA, partial sequence	D_0__Bacteria;D_1__Firmicutes;D_2__Bacilli;D_3__Lactobacillales;D_4__Lactobacillaceae;D_5__Lactobacillus	90	1	1
ac46046df15f9242fb8b8043bc0de0c9	88	FALSE	Enterobacillus tribolii strain IG-V01 16S ribosomal RNA, partial sequence	D_0__Bacteria;D_1__Proteobacteria;D_2__Gammaproteobacteria;D_3__Enterobacteriales;D_4__Enterobacteriaceae	1	67	1
b21523cb2144194542db43b7e70e2b16	88	FALSE	Klebsiella pneumoniae strain DSM 30104 16S ribosomal RNA, partial sequence	D_0__Bacteria;D_1__Proteobacteria;D_2__Gammaproteobacteria;D_3__Aeromonadales;D_4__Aeromonadaceae;D_5__Aeromonas	1	67	1
21c377c4b39dcc82d9bd5fa4de540ddf	88	FALSE	Olsenella profusa DSM 13989 strain CCUG 45371 16S ribosomal RNA, partial sequence	D_0__Bacteria;D_1__Actinobacteria;D_2__Coriobacteriia;D_3__Coriobacteriales;D_4__Atopobiaceae;D_5__Olsenella	1	62	1
bb2f919f0c5352e209a915636a0020fc	88	FALSE	Aeromonas diversa CDC 2478-85 16S ribosomal RNA, partial sequence	D_0__Bacteria;D_1__Proteobacteria;D_2__Gammaproteobacteria	1	57	1
4a03bce3aea4c3e82b643bf60439a4fa	88	FALSE	Gluconobacter kanchanaburiensis NBRC 103587 16S ribosomal RNA, partial sequence	D_0__Bacteria;D_1__Proteobacteria	1	1	6
43cfae97958b7ceba4174b5c4c573d3c	88	FALSE	Syntrophomonas cellicola strain 19J-3 16S ribosomal RNA, partial sequence	D_0__Bacteria;D_1__Proteobacteria;D_2__Gammaproteobacteria	1	19	1
2617fe3227131c4a38ccd9b39bf62fd8	88	FALSE	Sphingomonas jatrophae strain S5-249 16S ribosomal RNA, partial sequence	D_0__Bacteria;D_1__Proteobacteria;D_2__Alphaproteobacteria;D_3__Sphingomonadales;D_4__Sphingomonadaceae;D_5__Sphingomonas	1	1	9
5bc5c4acefff239cce21892658c2d6c2	88	FALSE	Kosakonia oryziphila strain REICA_142 16S ribosomal RNA, partial sequence	D_0__Bacteria;D_1__Proteobacteria;D_2__Gammaproteobacteria;D_3__Enterobacteriales;D_4__Enterobacteriaceae	1	104	1
03a3bd0052cf1a4929c59e65d75383ef	88	FALSE	Lactobacillus ozensis DSM 23829 = JCM 17196 strain Mizu2-1 16S ribosomal RNA, partial sequence	D_0__Bacteria;D_1__Firmicutes;D_2__Bacilli;D_3__Lactobacillales;D_4__Lactobacillaceae;D_5__Lactobacillus	1	1	14
2bebed1e1845eb8bf0d9fdc6188f4470	88	FALSE	Anaplasma phagocytophilum strain Webster 16S ribosomal RNA, partial sequence	D_0__Bacteria;D_1__Proteobacteria;D_2__Alphaproteobacteria;D_3__Rickettsiales;D_4__Anaplasmataceae;D_5__Wolbachia	1	1	11
cb8f230fc87a44c932e73b3f1c320b1d	88	FALSE	Lysinibacillus sphaericus strain ATCC 14577 16S ribosomal RNA, partial sequence	D_0__Bacteria;D_1__Firmicutes;D_2__Bacilli;D_3__Bacillales;D_4__Planococcaceae	1	68	1
2eb63135a1205a146845c7747315c420	88	FALSE	Acetobacter peroxydans strain JCM 25077 16S ribosomal RNA, partial sequence	D_0__Bacteria;D_1__Proteobacteria;D_2__Alphaproteobacteria;D_3__Acetobacterales;D_4__Acetobacteraceae;D_5__uncultured;D_6__uncultured Acetobacteraceae bacterium	1	67	1
6985936e31d7b95f8eede7195512830d	88	FALSE	Filimonas endophytica strain SR 2-06 16S ribosomal RNA, partial sequence	D_0__Bacteria;D_1__Bacteroidetes;D_2__Bacteroidia;D_3__Chitinophagales;D_4__Chitinophagaceae	1	1	10
1a462408ff8935c5edc293b5f2126bc5	88	FALSE	Acinetobacter rudis strain G30 16S ribosomal RNA, partial sequence	D_0__Bacteria;D_1__Proteobacteria;D_2__Gammaproteobacteria	1	78	1
1a055cfa7ab2c5a4df5a5edd2f8808c5	88	FALSE	Atlantibacter hermannii strain CIP 103176 16S ribosomal RNA, partial sequence	D_0__Bacteria;D_1__Proteobacteria;D_2__Gammaproteobacteria;D_3__Enterobacteriales;D_4__Enterobacteriaceae	1	62	1
9a0535bdef5338c848c965260d42dc6b	88	FALSE	Anaplasma phagocytophilum strain Webster 16S ribosomal RNA, partial sequence	D_0__Bacteria;D_1__Proteobacteria;D_2__Alphaproteobacteria;D_3__Rickettsiales;D_4__Anaplasmataceae;D_5__Wolbachia	1	25	1
aa8ee63846795810bc18b33311554470	88	FALSE	Kosakonia oryziphila strain REICA_142 16S ribosomal RNA, partial sequence	D_0__Bacteria;D_1__Proteobacteria;D_2__Gammaproteobacteria;D_3__Enterobacteriales;D_4__Enterobacteriaceae	1	123	1
b4a875874e7adc8b629aee03ba5da44c	88	FALSE	Rubritepida flocculans strain H-8 16S ribosomal RNA, partial sequence	D_0__Bacteria;D_1__Proteobacteria;D_2__Gammaproteobacteria;D_3__Enterobacteriales;D_4__Enterobacteriaceae	1	93	1
39990177f0f7699347db824a5c7618d7	88	FALSE	Comamonas humi strain GAU11 16S ribosomal RNA, partial sequence	D_0__Bacteria;D_1__Proteobacteria;D_2__Gammaproteobacteria;D_3__Betaproteobacteriales;D_4__Burkholderiaceae	1	65	1
8dcd0058edd5ba440fe7b153abe92beb	88	FALSE	Lactobacillus harbinensis strain NBRC 100982 16S ribosomal RNA, partial sequence	D_0__Bacteria;D_1__Firmicutes;D_2__Bacilli;D_3__Lactobacillales;D_4__Lactobacillaceae;D_5__Lactobacillus;D_6__uncultured Bacilli bacterium	1	27	1
d06fc6b8e4d775b8683ad52b95462c8a	88	FALSE	Flavobacterium chungangense strain CJ7 16S ribosomal RNA, partial sequence	D_0__Bacteria;D_1__Bacteroidetes;D_2__Bacteroidia;D_3__Flavobacteriales;D_4__Flavobacteriaceae;D_5__Flavobacterium	1	1	13
339ca55d35d6ee3e84ef1923090e8c3d	88	FALSE	Neisseria bacilliformis ATCC BAA-1200 strain MDA2833 16S ribosomal RNA, partial sequence	D_0__Bacteria;D_1__Proteobacteria;D_2__Gammaproteobacteria;D_3__Betaproteobacteriales;D_4__Neisseriaceae	1	69	1
995c613b022ab28f9a795f33028d2cce	88	FALSE	Gilliamella apicola strain wkB1 16S ribosomal RNA, complete sequence	D_0__Bacteria;D_1__Proteobacteria;D_2__Gammaproteobacteria;D_3__Orbales;D_4__Orbaceae;D_5__Gilliamella	1	100	1
8f0ff344d392c27d7d33b7236e711af4	88	FALSE	Prevotella oryzae DSM 17970 strain JCM 13648 16S ribosomal RNA, partial sequence	D_0__Bacteria;D_1__Bacteroidetes;D_2__Bacteroidia;D_3__Bacteroidales;D_4__Prevotellaceae	1	33	1
ffacb9ec92ffa8d7cec8b05379328faa	88	FALSE	Kosakonia oryziphila strain REICA_142 16S ribosomal RNA, partial sequence	D_0__Bacteria;D_1__Proteobacteria;D_2__Gammaproteobacteria;D_3__Enterobacteriales;D_4__Enterobacteriaceae	1	78	1
889c3e7a7a2824f820db8a8d4941371a	88	FALSE	Leuconostoc lactis strain KCTC 3528 16S ribosomal RNA, partial sequence	D_0__Bacteria	1	87	1
97ebb60d520f5908cd5687bc0e5dbd16	88	FALSE	Acetobacter peroxydans strain JCM 25077 16S ribosomal RNA, partial sequence	D_0__Bacteria;D_1__Proteobacteria	1	1	9
09104583d6bd93ebdc8bbcbe5268cae2	88	FALSE	Arcticibacter pallidicorallinus strain Hh36 16S ribosomal RNA, partial sequence	D_0__Bacteria;D_1__Proteobacteria;D_2__Gammaproteobacteria	1	93	1
f929921ef3fa44cd34e4698e9dc0cf94	88	FALSE	[Clostridium] aminophilum strain F 16S ribosomal RNA, partial sequence	D_0__Bacteria;D_1__Firmicutes;D_2__Clostridia;D_3__Clostridiales;D_4__Lachnospiraceae	1	1	11
5664c082c3d8ed538b0966f2b51d83d5	88	FALSE	Apibacter adventoris strain wkB301 16S ribosomal RNA, complete sequence	D_0__Bacteria;D_1__Bacteroidetes;D_2__Bacteroidia;D_3__Flavobacteriales;D_4__Weeksellaceae;D_5__Apibacter;Ambiguous_taxa	1	63	1
8ba6061f57ffc88bfcd04279f24007be	88	FALSE	Devosia honganensis strain NSL10 16S ribosomal RNA, partial sequence	D_0__Bacteria;D_1__Proteobacteria;D_2__Alphaproteobacteria;D_3__Rhizobiales;D_4__Devosiaceae;D_5__Devosia	1	1	13
79ef6037d2d107928d161dee665cda0d	88	FALSE	Prevotella oris strain JCM 8540 16S ribosomal RNA, partial sequence	D_0__Bacteria;D_1__Bacteroidetes;D_2__Bacteroidia;D_3__Bacteroidales;D_4__Prevotellaceae	1	33	1
13b3885586c39760fa394581327ede34	88	FALSE	Frischella perrara strain PEB0191 16S ribosomal RNA, complete sequence	D_0__Bacteria;D_1__Proteobacteria;D_2__Gammaproteobacteria	1	76	1
4bcf0696ebc65ffffd761510fc6c1111	88	FALSE	Apibacter adventoris strain wkB301 16S ribosomal RNA, complete sequence	D_0__Bacteria;D_1__Bacteroidetes;D_2__Bacteroidia;D_3__Flavobacteriales;D_4__Weeksellaceae;D_5__Apibacter;Ambiguous_taxa	6	3897	28
88e6e6f1a80d23a4725a685fea495722	88	FALSE	[Clostridium] clostridioforme strain ATCC 25537 16S ribosomal RNA, partial sequence	D_0__Bacteria;D_1__Firmicutes;D_2__Clostridia;D_3__Clostridiales;D_4__Lachnospiraceae	1	60	1
4365c78e4a5700367a1ae407ede66c9c	88	FALSE	Shewanella pealeana strain ANG-SQ1 16S ribosomal RNA, partial sequence	D_0__Bacteria;D_1__Proteobacteria;D_2__Gammaproteobacteria;D_3__Alteromonadales;D_4__Shewanellaceae;D_5__Shewanella	1	1	9
ba3db12c2eb3c222b3358fe1cbdd1ace	88	FALSE	Siccibacter turicensis LMG 23730 16S ribosomal RNA, partial sequence	D_0__Bacteria;D_1__Proteobacteria;D_2__Gammaproteobacteria;D_3__Enterobacteriales;D_4__Enterobacteriaceae;D_5__Erwinia	1	76	1
d528597d57e407e59047ae4f489ce157	88	FALSE	Bacteroides rodentium JCM 16496 16S ribosomal RNA, partial sequence	D_0__Bacteria;D_1__Bacteroidetes;D_2__Bacteroidia;D_3__Bacteroidales;D_4__Bacteroidaceae;D_5__Bacteroides	1	584	14
a138ba5200afb604c1e0e91070af7eec	88	FALSE	Swingsia samuiensis strain AH83 16S ribosomal RNA, partial sequence	D_0__Bacteria;D_1__Proteobacteria;D_2__Gammaproteobacteria;D_3__Pseudomonadales;D_4__Moraxellaceae;D_5__Acinetobacter	1	77	1
8a7ca6e4bf9f9cfa689d71e0ab6919a8	88	FALSE	Acetobacter peroxydans strain JCM 25077 16S ribosomal RNA, partial sequence	D_0__Bacteria	1	1	11
9fcd4742f30c629e6ecf7ae270ac2e31	88	FALSE	Neptuniibacter caesariensis strain MED92 16S ribosomal RNA, complete sequence	D_0__Bacteria;D_1__Proteobacteria;D_2__Gammaproteobacteria;D_3__Enterobacteriales;D_4__Enterobacteriaceae	1	66	1
64a30894cd71e859ff33f58aba58de65	88	FALSE	Kosakonia oryziphila strain REICA_142 16S ribosomal RNA, partial sequence	D_0__Bacteria;D_1__Proteobacteria;D_2__Gammaproteobacteria;D_3__Enterobacteriales;D_4__Enterobacteriaceae	1	48	1
5e4291127f2c70490309b55b252923a7	88	FALSE	Marinomonas fungiae strain AN44 16S ribosomal RNA, partial sequence	D_0__Bacteria;D_1__Proteobacteria;D_2__Gammaproteobacteria	1	65	1
e2ba5f7e5824c8865da075e2e9dadc6e	88	FALSE	Providencia heimbachae strain MUA 2-110 16S ribosomal RNA, partial sequence	D_0__Bacteria;D_1__Proteobacteria;D_2__Alphaproteobacteria;D_3__Acetobacterales;D_4__Acetobacteraceae	1	81	1
091835fd53168728010c4b5849d8e78d	88	FALSE	Sphingoaurantiacus polygranulatus strain MC 3718 16S ribosomal RNA, partial sequence	D_0__Bacteria	1	99	1
8eb0e3305fd044078665d228433b527e	88	FALSE	Lactobacillus kullabergensis strain Biut2N 16S ribosomal RNA, partial sequence	D_0__Bacteria;D_1__Proteobacteria;D_2__Gammaproteobacteria	1	59	1
df2db2f4b68130e8aad66385d1c3e370	88	FALSE	Lysobacter terricola strain 5GH18-14 16S ribosomal RNA, partial sequence	D_0__Bacteria;D_1__Proteobacteria;D_2__Gammaproteobacteria;D_3__Xanthomonadales;D_4__Xanthomonadaceae;D_5__Stenotrophomonas	1	1	7
adb273b956098a03f62d3c1155e43d23	88	FALSE	Providencia heimbachae strain MUA 2-110 16S ribosomal RNA, partial sequence	D_0__Bacteria;D_1__Proteobacteria;D_2__Alphaproteobacteria;D_3__Acetobacterales;D_4__Acetobacteraceae	1	95	1
e02f3becff0440e638c8b263d4b68ab9	88	FALSE	Methylobacterium radiotolerans JCM 2831 16S ribosomal RNA, partial sequence	D_0__Bacteria;D_1__Proteobacteria;D_2__Alphaproteobacteria;D_3__Rhizobiales;D_4__Beijerinckiaceae;D_5__Methylobacterium;D_6__Methylobacterium radiotolerans	1	1	8
9ec7cfda490bf16a1903eb868d0db52a	88	FALSE	Lactobacillus ozensis DSM 23829 = JCM 17196 strain Mizu2-1 16S ribosomal RNA, partial sequence	D_0__Bacteria;D_1__Firmicutes;D_2__Bacilli;D_3__Lactobacillales;D_4__Lactobacillaceae;D_5__Lactobacillus	1	86	1
08d9fe7f7b6b3c1d836965bfcc1a8b11	88	FALSE	Mucilaginibacter ginsengisoli strain B4Y-8 16S ribosomal RNA, partial sequence	D_0__Bacteria;D_1__Bacteroidetes;D_2__Bacteroidia;D_3__Sphingobacteriales;D_4__Sphingobacteriaceae;D_5__Mucilaginibacter	1	1	6
675ef769cbab8d903cc002ef8a160fce	88	FALSE	Bacillus cereus strain IAM 12605 16S ribosomal RNA, partial sequence	D_0__Bacteria;D_1__Firmicutes;D_2__Bacilli;D_3__Bacillales;D_4__Bacillaceae;D_5__Bacillus	110	1	1
61e3c8261a143adfe46f0a6a02ab3cfb	88	FALSE	Syntrophomonas palmitatica strain MPA 16S ribosomal RNA (rrnB), partial sequence	D_0__Bacteria;D_1__Proteobacteria;D_2__Gammaproteobacteria	1	72	1
ac80c3066a938cd7bc43f7206fc62a15	87	FALSE	Delftia litopenaei strain wsw-7 16S ribosomal RNA, partial sequence	D_0__Bacteria;D_1__Proteobacteria;D_2__Gammaproteobacteria;D_3__Betaproteobacteriales;D_4__Burkholderiaceae	1	22	1
29bd9c824ab512a3f895f88ba4f9e7ac	87	FALSE	Aestuariicella hydrocarbonica strain SM-6 16S ribosomal RNA, partial sequence	D_0__Bacteria;D_1__Proteobacteria;D_2__Gammaproteobacteria	1	1	11
ef222bfaffaa24a48a7d8876d656a97f	87	FALSE	Lactobacillus amylovorus DSM 20531 16S ribosomal RNA, partial sequence	D_0__Bacteria;D_1__Firmicutes;D_2__Bacilli;D_3__Lactobacillales;D_4__Leuconostocaceae;D_5__Leuconostoc	1	1	15
207f875052f47de66f22258f7cce8dfc	87	FALSE	Photobacterium damselae strain NBRC 15633 16S ribosomal RNA, partial sequence	D_0__Bacteria;D_1__Proteobacteria;D_2__Gammaproteobacteria	1	1	7
3e29366c0496d43c72704163de1e222b	87	FALSE	Mesorhizobium mediterraneum strain UPM-Ca36 16S ribosomal RNA, partial sequence	D_0__Bacteria;D_1__Proteobacteria;D_2__Alphaproteobacteria;D_3__Rhizobiales;D_4__Xanthobacteraceae;D_5__uncultured	1	1	9
b7825755433a33256a98f618106bc22c	87	FALSE	Snodgrassella alvi wkB2 16S ribosomal RNA, complete sequence	D_0__Bacteria;D_1__Proteobacteria;D_2__Gammaproteobacteria;D_3__Betaproteobacteriales;D_4__Neisseriaceae	1	66	1
f9ad0051d090491b5ffb9a743eafcfe3	87	FALSE	Klebsiella variicola strain F2R9 16S ribosomal RNA, partial sequence	D_0__Bacteria;D_1__Proteobacteria;D_2__Gammaproteobacteria;D_3__Enterobacteriales;D_4__Enterobacteriaceae	1	76	1
7c4a9141a162e1f6cbe9766300a86b8b	87	FALSE	Kosakonia oryziphila strain REICA_142 16S ribosomal RNA, partial sequence	D_0__Bacteria;D_1__Proteobacteria;D_2__Gammaproteobacteria	1	153	1
fe2d50665a9180dd85a67ca6ee5fb207	87	FALSE	Apibacter adventoris strain wkB301 16S ribosomal RNA, complete sequence	D_0__Bacteria;D_1__Bacteroidetes;D_2__Bacteroidia;D_3__Flavobacteriales	1	30	1
301a52d8f109606ba55fa468c7cb1ac5	87	FALSE	Lactobacillus ceti strain 142-2 16S ribosomal RNA, partial sequence	D_0__Bacteria;D_1__Firmicutes;D_2__Bacilli;D_3__Lactobacillales;D_4__Lactobacillaceae;D_5__Lactobacillus	1	68	1
5a38947f924644afabe3b064ebf07f6b	87	FALSE	Xanthomonas arboricola strain LMG 747 16S ribosomal RNA, partial sequence	D_0__Bacteria;D_1__Proteobacteria;D_2__Gammaproteobacteria;D_3__Xanthomonadales;D_4__Xanthomonadaceae;D_5__Xanthomonas;Ambiguous_taxa	1	73	1
86a05b4ed8d23d008b5a3ca389cc3a0a	87	FALSE	Microbacterium arborescens strain DSM 20754 16S ribosomal RNA, partial sequence	D_0__Bacteria;D_1__Actinobacteria;D_2__Actinobacteria;D_3__Micrococcales;D_4__Microbacteriaceae;D_5__Microbacterium;D_6__Microbacterium arborescens	1	1	8
57356c951b56aea3c625d1ea1fa72b18	87	FALSE	Apibacter adventoris strain wkB301 16S ribosomal RNA, complete sequence	D_0__Bacteria;D_1__Bacteroidetes;D_2__Bacteroidia;D_3__Flavobacteriales;D_4__Weeksellaceae;D_5__Apibacter	1	28	1
29a124de42d7deba6aaeff5dad9308c9	87	FALSE	Acinetobacter sichuanensis strain WCHAc060041 16S ribosomal RNA, partial sequence	D_0__Bacteria;D_1__Proteobacteria;D_2__Gammaproteobacteria;D_3__Pseudomonadales;D_4__Moraxellaceae;D_5__Acinetobacter	1	1	15
b9845e33b7f07d27b72d6a5d0a4265c2	87	FALSE	Neptunomonas naphthovorans strain NBRC 101991 16S ribosomal RNA, partial sequence	D_0__Bacteria;D_1__Proteobacteria;D_2__Gammaproteobacteria	1	72	1
ae02638a5a66b86b3c54413802851d39	87	FALSE	Bombella apis strain MRM1 16S ribosomal RNA, partial sequence	D_0__Bacteria;D_1__Firmicutes	1	70	1
9ea18ec05389e7d669801dd0c46748c0	87	FALSE	Commensalibacter intestini A911 16S ribosomal RNA, partial sequence	D_0__Bacteria;D_1__Proteobacteria;D_2__Alphaproteobacteria;D_3__Acetobacterales;D_4__Acetobacteraceae	1	70	1
e754b78083a456136b2ea326b4fa3383	87	FALSE	Pseudomonas donghuensis strain HYS 16S ribosomal RNA, complete sequence	D_0__Bacteria;D_1__Proteobacteria;D_2__Gammaproteobacteria;D_3__Pseudomonadales;D_4__Pseudomonadaceae;D_5__Pseudomonas	1	1	16
af96bf635450bdd9387035a4cba699dc	87	FALSE	Swingsia samuiensis strain AH83 16S ribosomal RNA, partial sequence	D_0__Bacteria;D_1__Proteobacteria;D_2__Alphaproteobacteria;D_3__Acetobacterales;D_4__Acetobacteraceae;D_5__uncultured;D_6__uncultured Acetobacteraceae bacterium	1	80	1
47d4ef1ebb60dfa64c52e75da25d44b8	87	FALSE	Acidicapsa borealis strain KA1 16S ribosomal RNA, partial sequence	D_0__Bacteria;D_1__Acidobacteria;D_2__Acidobacteriia;D_3__Subgroup 2	1	1	8
75e6041e5966d74841e5ce82c22d972e	87	FALSE	Neisseria wadsworthii 9715 strain WC 05-9715 16S ribosomal RNA, partial sequence	D_0__Bacteria;D_1__Proteobacteria;D_2__Gammaproteobacteria;D_3__Pseudomonadales;D_4__Moraxellaceae	1	74	1
06e6d747d7f9eb95177809489bd96975	87	FALSE	Corynebacterium vitaeruminis DSM 20294 16S ribosomal RNA, partial sequence	D_0__Bacteria;D_1__Actinobacteria;D_2__Actinobacteria;D_3__Corynebacteriales;D_4__Corynebacteriaceae;D_5__Corynebacterium;Ambiguous_taxa	1	1	13
fc9f4022e018eec593c3764f9b091247	87	FALSE	Chryseobacterium rigui strain CJ16 16S ribosomal RNA, partial sequence	D_0__Bacteria;D_1__Bacteroidetes;D_2__Bacteroidia;D_3__Flavobacteriales;D_4__Weeksellaceae;D_5__Chryseobacterium	1	1	7
55558f6343ac9903d581548596501c9b	87	FALSE	Myroides phaeus strain MY15 16S ribosomal RNA, partial sequence	D_0__Bacteria;D_1__Bacteroidetes;D_2__Bacteroidia;D_3__Flavobacteriales;D_4__Flavobacteriaceae	1	104	1
b9c3b13a9bd9c623d10d0622bca0f4bb	87	FALSE	Bombella apis strain MRM1 16S ribosomal RNA, partial sequence	D_0__Bacteria;D_1__Proteobacteria;D_2__Alphaproteobacteria;D_3__Acetobacterales;D_4__Acetobacteraceae	1	70	1
510278a28e91e94dc8cabc6b92af0aa1	87	FALSE	Bacteroides zoogleoformans strain JCM 16136 16S ribosomal RNA, partial sequence	D_0__Bacteria;D_1__Bacteroidetes;D_2__Bacteroidia;D_3__Bacteroidales;D_4__Bacteroidaceae;D_5__Bacteroides	1	101	1
a1517b5cd7b82ac211afdefded73f02f	87	FALSE	Carnimonas nigrificans strain CTCBS 1 16S ribosomal RNA, partial sequence	D_0__Bacteria;D_1__Proteobacteria;D_2__Gammaproteobacteria;D_3__Oceanospirillales;D_4__Halomonadaceae;D_5__Carnimonas;D_6__uncultured bacterium	1	1	15
87172de1a5d1be20b9fc38881e489a3d	87	FALSE	Gluconacetobacter liquefaciens strain DSM 5603 16S ribosomal RNA, partial sequence	D_0__Bacteria;D_1__Proteobacteria;D_2__Alphaproteobacteria;D_3__Acetobacterales;D_4__Acetobacteraceae	259	1	1
fd3b64ddc83f2e2fcc2cf3052cec878c	87	FALSE	Aeromonas simiae strain IBS S6874 16S ribosomal RNA, partial sequence	D_0__Bacteria;D_1__Proteobacteria;D_2__Gammaproteobacteria	1	84	1
8480488f017c82bd09eeceb894537c57	87	FALSE	Nitrincola lacisaponensis strain 4CA 16S ribosomal RNA, partial sequence	D_0__Bacteria;D_1__Proteobacteria;D_2__Gammaproteobacteria	1	73	1
64077fd891a3d3073d10b83576b6032a	87	FALSE	Lysobacter terricola strain 5GH18-14 16S ribosomal RNA, partial sequence	D_0__Bacteria;D_1__Proteobacteria;D_2__Gammaproteobacteria;D_3__Xanthomonadales;D_4__Xanthomonadaceae;D_5__Stenotrophomonas	1	1	12
0bd9cf68925e0fde54f03d8607a403c4	87	FALSE	Acidisoma tundrae strain WM1 16S ribosomal RNA, partial sequence	D_0__Bacteria;D_1__Proteobacteria;D_2__Alphaproteobacteria;D_3__Acetobacterales;D_4__Acetobacteraceae	1	1	13
f275abc03d6fc5afdf4c34a8f59e800b	87	FALSE	Photorhabdus heterorhabditis strain SF41 16S ribosomal RNA, partial sequence	D_0__Bacteria;D_1__Proteobacteria;D_2__Gammaproteobacteria;D_3__Enterobacteriales;D_4__Enterobacteriaceae	1	138	1
36fd9242bbe59665aad0e5583672b0f1	87	FALSE	Shigella boydii strain P288 16S ribosomal RNA, partial sequence	D_0__Bacteria;D_1__Proteobacteria;D_2__Gammaproteobacteria;D_3__Enterobacteriales;D_4__Enterobacteriaceae;D_5__Escherichia-Shigella;D_6__Escherichia coli	141	1	1
5ec2424cf7ead0379aef49581926f238	87	FALSE	Marinospirillum alkaliphilum strain Z4 16S ribosomal RNA, partial sequence	D_0__Bacteria;D_1__Proteobacteria;D_2__Gammaproteobacteria	1	76	1
2be3bea3290502cffb68b7661b81c28d	87	FALSE	Zymobacter palmae strain ATCC 51623 16S ribosomal RNA, partial sequence	D_0__Bacteria;D_1__Proteobacteria;D_2__Gammaproteobacteria;D_3__Oceanospirillales	1	69	1
53d60a7f4090c1dfe0ec0c764064c066	87	FALSE	Buttiauxella gaviniae strain S1/1-984 16S ribosomal RNA, partial sequence	D_0__Bacteria;D_1__Proteobacteria;D_2__Gammaproteobacteria;D_3__Enterobacteriales;D_4__Enterobacteriaceae;D_5__Pantoea	1	1	20
4b5ecd6931e6c143da32127256f2790c	87	FALSE	Leuconostoc citreum strain ATCC 49370 16S ribosomal RNA, partial sequence	D_0__Bacteria;D_1__Firmicutes;D_2__Bacilli;D_3__Lactobacillales;D_4__Leuconostocaceae;D_5__Leuconostoc	1	1	20
6130c9304d22a296f4d6f40b6476a294	87	FALSE	Clostridium chartatabidum strain 163 16S ribosomal RNA, partial sequence	D_0__Bacteria;D_1__Firmicutes;D_2__Clostridia;D_3__Clostridiales;D_4__Clostridiaceae 1;D_5__Clostridium sensu stricto 1;Ambiguous_taxa	1	30	1
c30a25922c430bfb56c0439e40828ff2	87	FALSE	Acinetobacter larvae strain BRTC-1 16S ribosomal RNA, partial sequence	D_0__Bacteria;D_1__Proteobacteria;D_2__Gammaproteobacteria;D_3__Pseudomonadales;D_4__Moraxellaceae;D_5__Acinetobacter	1	1	15
b7670671347c3ee9cf6f932b4ff12c06	87	FALSE	Lactobacillus salivarius strain JCM 1231 16S ribosomal RNA, partial sequence	D_0__Bacteria	1	128	1
d4731b7f81b87762c6be5bfdb104d9d9	87	FALSE	Moellerella wisconsensis strain 2896-78 16S ribosomal RNA, partial sequence	D_0__Bacteria;D_1__Proteobacteria	1	80	1
25d0b51e69530b9628f43f730c1ba1c0	87	FALSE	Bifidobacterium pseudocatenulatum strain B1279 16S ribosomal RNA, partial sequence	D_0__Bacteria;D_1__Actinobacteria;D_2__Actinobacteria;D_3__Bifidobacteriales;D_4__Bifidobacteriaceae	1	73	1
e09e2c6db1420e491acac01419dba33b	87	FALSE	Kosakonia oryziphila strain REICA_142 16S ribosomal RNA, partial sequence	D_0__Bacteria;D_1__Proteobacteria;D_2__Gammaproteobacteria;D_3__Enterobacteriales;D_4__Enterobacteriaceae	1	95	1
88112755cdb9abe20cb22e3aa1db38b0	87	FALSE	Bifidobacterium pseudocatenulatum strain B1279 16S ribosomal RNA, partial sequence	D_0__Bacteria;D_1__Actinobacteria;D_2__Actinobacteria;D_3__Bifidobacteriales;D_4__Bifidobacteriaceae;D_5__Bifidobacterium	1	71	1
546d2b33456b0b986ddf52b529715288	87	FALSE	Marinospirillum alkaliphilum strain Z4 16S ribosomal RNA, partial sequence	D_0__Bacteria;D_1__Proteobacteria;D_2__Gammaproteobacteria;D_3__Oceanospirillales;D_4__Halomonadaceae;D_5__Carnimonas;D_6__uncultured bacterium	125	9	1
496f8cd7f17cfa3a8b61a0839f10656e	87	FALSE	Acetobacter lovaniensis strain LMG 1617 16S ribosomal RNA, partial sequence	D_0__Bacteria;D_1__Proteobacteria;D_2__Gammaproteobacteria;D_3__Betaproteobacteriales	1	1	14
d35cffef66f2e12ee1199f28e030bbce	87	FALSE	Bombella apis strain MRM1 16S ribosomal RNA, partial sequence	D_0__Bacteria;D_1__Proteobacteria;D_2__Alphaproteobacteria;D_3__Acetobacterales;D_4__Acetobacteraceae	1	39	1
3e7b6c90fdc536694454c00fe0b3914d	87	FALSE	Bifidobacterium lemurum strain LMC 13 16S ribosomal RNA, partial sequence	D_0__Bacteria;D_1__Actinobacteria;D_2__Actinobacteria;D_3__Bifidobacteriales;D_4__Bifidobacteriaceae;D_5__Bifidobacterium	1	28	1
e61c42d965faffd7379e10a45a32bf5b	87	FALSE	Klebsiella variicola strain F2R9 16S ribosomal RNA, partial sequence	D_0__Bacteria;D_1__Proteobacteria;D_2__Gammaproteobacteria;D_3__Enterobacteriales;D_4__Enterobacteriaceae	1	177	1
eab98b8c0ae3b613c413889d4e700a4a	87	FALSE	Neokomagataea thailandica NBRC 106555 strain BCC 25710 16S ribosomal RNA, partial sequence	D_0__Bacteria;D_1__Proteobacteria;D_2__Alphaproteobacteria;D_3__Acetobacterales;D_4__Acetobacteraceae;D_5__uncultured;D_6__uncultured Acetobacteraceae bacterium	1	71	1
0a32af155dd6edbc7a8edd2e6093fd4a	87	FALSE	Pseudomonas agarici strain ATCC 25941 16S ribosomal RNA, partial sequence	D_0__Bacteria;D_1__Firmicutes	1	1	15
c75a2aa9355d4336c14e8add988abdb6	87	FALSE	Bacteroides rodentium JCM 16496 16S ribosomal RNA, partial sequence	D_0__Bacteria;D_1__Bacteroidetes;D_2__Bacteroidia;D_3__Bacteroidales;D_4__Bacteroidaceae;D_5__Bacteroides	1	382	1
38196d8debdc88bfec4ab9b14eb43cec	87	FALSE	Vitreoscilla stercoraria strain Gottingen 1488-6 16S ribosomal RNA, partial sequence	D_0__Bacteria	1	64	1
989daf4f6f0e6740f37843f071728080	87	FALSE	Rhodanobacter koreensis strain THG-DD7 16S ribosomal RNA, partial sequence	D_0__Bacteria;D_1__Proteobacteria;D_2__Gammaproteobacteria;D_3__Xanthomonadales;D_4__Rhodanobacteraceae	14	1	9
117b6ecc9cfa265aea14b7cfe400e527	86	FALSE	Neptuniibacter caesariensis strain MED92 16S ribosomal RNA, complete sequence	D_0__Bacteria;D_1__Proteobacteria;D_2__Gammaproteobacteria;D_3__Enterobacteriales;D_4__Enterobacteriaceae	1	72	1
6181593a03001f6267163f92cb61d9bc	86	FALSE	Atopobium minutum strain NCFB 2751 16S ribosomal RNA, partial sequence	D_0__Bacteria;D_1__Actinobacteria;D_2__Coriobacteriia;D_3__Coriobacteriales;D_4__Atopobiaceae;D_5__Atopobium	52	16	1
496d36d873b24b427b9e001c74cb9d89	86	FALSE	Leuconostoc rapi strain LMG 27676 16S ribosomal RNA, partial sequence	D_0__Bacteria	1	95	1
e72b1b1a53388651713687bb9935c50b	86	FALSE	Gluconobacter frateurii strain LMG 1365 16S ribosomal RNA, partial sequence	D_0__Bacteria;D_1__Proteobacteria;D_2__Alphaproteobacteria;D_3__Acetobacterales;D_4__Acetobacteraceae;D_5__Gluconobacter	1	32	1
04e5c2bc98a66f8f96d87d0156a063ca	86	FALSE	Snodgrassella alvi wkB2 16S ribosomal RNA, complete sequence	D_0__Bacteria;D_1__Proteobacteria;D_2__Gammaproteobacteria;D_3__Betaproteobacteriales;D_4__Neisseriaceae;D_5__Snodgrassella	1	295	1
e034eabf4da606f91f17aadeb1ff05e2	86	FALSE	Prevotella bryantii B14 16S ribosomal RNA, partial sequence	D_0__Bacteria;D_1__Bacteroidetes;D_2__Bacteroidia;D_3__Bacteroidales;D_4__Prevotellaceae	1	77	1
edb90a9d4c784b64d5aeb0df98c06605	86	FALSE	Lysinibacillus alkalisoli strain Y2A20 16S ribosomal RNA, partial sequence	D_0__Bacteria;D_1__Firmicutes;D_2__Bacilli;D_3__Bacillales;D_4__Planococcaceae	1	28	1
f5fe9db9cabc0baafb2dc475e523f0b3	86	FALSE	Neptuniibacter caesariensis strain MED92 16S ribosomal RNA, complete sequence	D_0__Bacteria;D_1__Proteobacteria;D_2__Gammaproteobacteria;D_3__Enterobacteriales;D_4__Enterobacteriaceae	1	77	1
9f14c04a5f8d1d6ad884b21b86082b29	86	FALSE	Acinetobacter rudis strain G30 16S ribosomal RNA, partial sequence	D_0__Bacteria;D_1__Proteobacteria;D_2__Gammaproteobacteria	1	119	1
5c7d343d46dfcc0dd183e9a507c3dc29	86	FALSE	Kosakonia cowanii JCM 10956 = DSM 18146 strain 888-76 16S ribosomal RNA, partial sequence	D_0__Bacteria;D_1__Proteobacteria;D_2__Gammaproteobacteria;D_3__Enterobacteriales;D_4__Enterobacteriaceae	1	40	1
9d3c29596569299da4b6f8cd7ff9b6f2	86	FALSE	Bombella apis strain MRM1 16S ribosomal RNA, partial sequence	D_0__Bacteria;D_1__Firmicutes;D_2__Bacilli;D_3__Lactobacillales;D_4__Enterococcaceae	1	92	1
a07c8ced2944b8467abf4b2460e78b77	86	FALSE	Marinomonas fungiae strain AN44 16S ribosomal RNA, partial sequence	D_0__Bacteria;D_1__Proteobacteria;D_2__Gammaproteobacteria;D_3__Enterobacteriales;D_4__Enterobacteriaceae	1	92	1
ac68912b952d0098fda0602e335791a5	86	FALSE	Commensalibacter intestini A911 16S ribosomal RNA, partial sequence	D_0__Bacteria;D_1__Proteobacteria;D_2__Alphaproteobacteria;D_3__Acetobacterales;D_4__Acetobacteraceae;D_5__Commensalibacter	1	175	1
fcb960bd4a995e6ff3f0b399f4211903	86	FALSE	Lactobacillus bombi strain BTLCH M1/2 16S ribosomal RNA, partial sequence	D_0__Bacteria;D_1__Firmicutes;D_2__Bacilli;D_3__Lactobacillales;D_4__Lactobacillaceae;D_5__Lactobacillus	1	73	1
9f9596208de1139beeb85eb9d3251294	86	FALSE	Bifidobacterium merycicum strain JCM 8219 16S ribosomal RNA, partial sequence	D_0__Bacteria;D_1__Proteobacteria;D_2__Gammaproteobacteria	1	100	1
35f061fc42b82f1f23d250c93e54cb58	86	FALSE	Kosakonia oryziphila strain REICA_142 16S ribosomal RNA, partial sequence	D_0__Bacteria;D_1__Proteobacteria;D_2__Gammaproteobacteria;D_3__Enterobacteriales;D_4__Enterobacteriaceae	1	237	1
4de976766cdd2592994de1446f677878	86	FALSE	Acinetobacter equi strain 114 16S ribosomal RNA, partial sequence	D_0__Bacteria;D_1__Proteobacteria;D_2__Gammaproteobacteria	1	137	1
17acbe83d47f49e675c778d0da624fb8	86	FALSE	Apibacter adventoris strain wkB301 16S ribosomal RNA, complete sequence	D_0__Bacteria;D_1__Bacteroidetes;D_2__Bacteroidia;D_3__Flavobacteriales	1	180	1
00f18a63c2e25ab4c25c7a58bbe0e6dc	86	FALSE	Syntrophomonas wolfei subsp. saponavida strain DSM 4212 16S ribosomal RNA, partial sequence	D_0__Bacteria;D_1__Proteobacteria;D_2__Gammaproteobacteria	1	107	1
b0d30e9e213c7fd34d70bc888e96e1fb	86	FALSE	Nitrincola lacisaponensis strain 4CA 16S ribosomal RNA, partial sequence	D_0__Bacteria;D_1__Proteobacteria;D_2__Gammaproteobacteria	1	75	1
d6b636b2ceb6304ecae3ac583c7e477a	86	FALSE	[Erwinia] teleogrylli strain SCU-B244 16S ribosomal RNA, partial sequence	D_0__Bacteria;D_1__Proteobacteria;D_2__Gammaproteobacteria;D_3__Enterobacteriales;D_4__Enterobacteriaceae	1	112	1
c86b21fee990086db1184fa0cabe784f	86	FALSE	Myroides guanonis strain IM13 16S ribosomal RNA, partial sequence	D_0__Bacteria;D_1__Bacteroidetes;D_2__Bacteroidia;D_3__Flavobacteriales;D_4__Flavobacteriaceae;D_5__Myroides	1	90	1
960c26d95e2e194664b4e4f69295fc8f	86	FALSE	Lactobacillus nenjiangensis strain 11102 16S ribosomal RNA, partial sequence	D_0__Bacteria;D_1__Firmicutes;D_2__Bacilli;D_3__Lactobacillales;D_4__Lactobacillaceae;D_5__Lactobacillus	1	1	22
1e57ea42b3766d00380957546a9330ed	86	FALSE	Marinobacterium marisflavi strain IMCC4074 16S ribosomal RNA, partial sequence	D_0__Bacteria;D_1__Proteobacteria;D_2__Gammaproteobacteria	1	95	1
534eab626f76051c53a9c92be8e0fc10	86	FALSE	Ignatzschineria larvae DSM 13226 strain L1/68 16S ribosomal RNA, partial sequence	D_0__Bacteria;D_1__Proteobacteria;D_2__Gammaproteobacteria;D_3__Cardiobacteriales;D_4__Wohlfahrtiimonadaceae;D_5__Ignatzschineria;Ambiguous_taxa	1	128	1
7c75fd21f03ab417014c6144d472c209	86	FALSE	Shigella boydii strain P288 16S ribosomal RNA, partial sequence	D_0__Bacteria;D_1__Proteobacteria;D_2__Gammaproteobacteria;D_3__Enterobacteriales;D_4__Enterobacteriaceae	1	72	1
5c8faa189e2acfb790e0c3b03ceaa39f	86	FALSE	Corynebacterium glyciniphilum AJ 3170 16S ribosomal RNA, partial sequence	D_0__Bacteria;D_1__Actinobacteria;D_2__Actinobacteria;D_3__Corynebacteriales;D_4__Corynebacteriaceae	1	1	26
a4baa84c186b7a799d8336bc85769ad9	86	FALSE	Kosakonia oryziphila strain REICA_142 16S ribosomal RNA, partial sequence	D_0__Bacteria;D_1__Proteobacteria;D_2__Gammaproteobacteria;D_3__Enterobacteriales;D_4__Enterobacteriaceae	1	154	1
f8441a642926bab621060771f21ebf46	86	FALSE	Lactobacillus acidipiscis strain NBRC 102163 16S ribosomal RNA, partial sequence	D_0__Bacteria;D_1__Firmicutes;D_2__Bacilli;D_3__Lactobacillales;D_4__Lactobacillaceae;D_5__Lactobacillus	1	70	1
529d9a7b8139f775a3906b00a31234bb	86	FALSE	Pseudomonas nitrititolerans strain GL14 16S ribosomal RNA, partial sequence	D_0__Bacteria;D_1__Proteobacteria;D_2__Gammaproteobacteria;D_3__Oceanospirillales;D_4__Halomonadaceae	1	80	1
d8bf44001cf62a2d7be32830830327c7	86	FALSE	Methylorubrum salsuginis strain MR 16S ribosomal RNA, partial sequence	D_0__Bacteria;D_1__Proteobacteria;D_2__Alphaproteobacteria;D_3__Rhizobiales;D_4__Beijerinckiaceae;D_5__1174-901-12;D_6__uncultured bacterium	1	1	7
626c1258fd2ef68fe105b40433df5d2a	86	FALSE	Bartonella apis strain PEB0122 16S ribosomal RNA, partial sequence	D_0__Bacteria;D_1__Proteobacteria;D_2__Alphaproteobacteria	1	129	1
ec38e46f50a3110bed26bee621c4d6bf	86	FALSE	Vitreoscilla stercoraria strain Gottingen 1488-6 16S ribosomal RNA, partial sequence	D_0__Bacteria;D_1__Actinobacteria;D_2__Actinobacteria	1	94	1
a5d19c0088b7e35ac4774a2ef8a0d1d0	86	FALSE	Klebsiella pneumoniae strain DSM 30104 16S ribosomal RNA, partial sequence	D_0__Bacteria;D_1__Proteobacteria;D_2__Gammaproteobacteria	1	96	1
16f16d7ebfee2156269e1faec56384d2	86	FALSE	Kosakonia oryzendophytica strain REICA_082 16S ribosomal RNA, partial sequence	D_0__Bacteria;D_1__Proteobacteria;D_2__Gammaproteobacteria;D_3__Enterobacteriales;D_4__Enterobacteriaceae	1	152	1
0de87ee2fbd5fd429c509723501b911a	86	FALSE	Prevotella maculosa strain JCM 15638 16S ribosomal RNA, partial sequence	D_0__Bacteria;D_1__Bacteroidetes;D_2__Bacteroidia;D_3__Bacteroidales;D_4__Prevotellaceae	1	44	1
00916474887aa49f1d03e36658f68610	86	FALSE	Bombella apis strain MRM1 16S ribosomal RNA, partial sequence	D_0__Bacteria;D_1__Proteobacteria;D_2__Alphaproteobacteria;D_3__Acetobacterales;D_4__Acetobacteraceae	518	1	1
b7d0a775536cba7894c7a36c09973bda	86	FALSE	Neokomagataea tanensis NBRC 106556 strain BCC 25711 16S ribosomal RNA, partial sequence	D_0__Bacteria;D_1__Proteobacteria;D_2__Alphaproteobacteria	1	123	1
d8c0f42e701cffd3779e5901f45ad972	86	FALSE	Lactobacillus agilis strain JCM 1187 16S ribosomal RNA, partial sequence	D_0__Bacteria;D_1__Firmicutes;D_2__Bacilli;D_3__Lactobacillales;D_4__Lactobacillaceae;D_5__Lactobacillus	1	29	1
3842e28781bf95b143a4dccfbea3616d	86	FALSE	Lactobacillus vespulae strain DCY75 16S ribosomal RNA, partial sequence	D_0__Bacteria;D_1__Firmicutes	1	101	1
2d55de309611b1bb5decc8b7e2417070	86	FALSE	Photobacterium marinum strain AK15 16S ribosomal RNA, partial sequence	D_0__Bacteria;D_1__Proteobacteria;D_2__Gammaproteobacteria;D_3__Enterobacteriales;D_4__Enterobacteriaceae	1	81	1
2d4c1c37cc3764d8a852b98c063ab266	86	FALSE	[Clostridium] citroniae strain RMA 16102 16S ribosomal RNA, partial sequence	D_0__Bacteria;D_1__Firmicutes;D_2__Clostridia;D_3__Clostridiales;D_4__Lachnospiraceae	1	53	1
f701d9832e3c6f171dc7846e4e628ea7	86	FALSE	Marinomonas hwangdonensis strain HDW-15 16S ribosomal RNA, partial sequence	D_0__Bacteria;D_1__Proteobacteria;D_2__Gammaproteobacteria	1	96	1
f4e2249c31b3a81cb3fec1bada8a087a	86	FALSE	Prevotella bryantii B14 16S ribosomal RNA, partial sequence	D_0__Bacteria;D_1__Bacteroidetes;D_2__Bacteroidia;D_3__Bacteroidales;D_4__Prevotellaceae	1	77	1
dd20439f49d0b5c76615950722670bc1	86	FALSE	Shewanella xiamenensis strain S4 16S ribosomal RNA, partial sequence	D_0__Bacteria;D_1__Proteobacteria;D_2__Gammaproteobacteria;D_3__Alteromonadales;D_4__Shewanellaceae;D_5__Shewanella	1	12	5
7ed0f5fd67d5cb408d59e2171a9b9254	86	FALSE	Acinetobacter nectaris CIP 110549 strain SAP 763.2 16S ribosomal RNA, partial sequence	D_0__Bacteria;D_1__Proteobacteria;D_2__Gammaproteobacteria;D_3__Pseudomonadales;D_4__Moraxellaceae;D_5__Acinetobacter	68	20	1
c600da7c870a9b955b11979323a7c965	86	FALSE	Carnimonas nigrificans strain CTCBS 1 16S ribosomal RNA, partial sequence	D_0__Bacteria;D_1__Proteobacteria;D_2__Gammaproteobacteria;D_3__Oceanospirillales;D_4__Halomonadaceae;D_5__Carnimonas;D_6__uncultured bacterium	1	29	1
e4cd8d486cf3461fb7400acb98d830af	86	FALSE	Lactobacillus concavus strain AS 1.5017 16S ribosomal RNA, partial sequence	D_0__Bacteria;D_1__Firmicutes;D_2__Bacilli;D_3__Bacillales	1	87	1
4cda7a95c783ad581dee39c58e487d9a	86	FALSE	Kosakonia oryziphila strain REICA_142 16S ribosomal RNA, partial sequence	D_0__Bacteria;D_1__Proteobacteria;D_2__Gammaproteobacteria;D_3__Enterobacteriales;D_4__Enterobacteriaceae	1	117	1
53a1435461def89c2c0f6775169b58a8	86	FALSE	Snodgrassella alvi wkB2 16S ribosomal RNA, complete sequence	D_0__Bacteria;D_1__Proteobacteria;D_2__Gammaproteobacteria;D_3__Betaproteobacteriales;D_4__Neisseriaceae;D_5__Snodgrassella	1	3560	1
204d3410a4f6dcd5dd4bf03002964afc	86	FALSE	Bombella apis strain MRM1 16S ribosomal RNA, partial sequence	D_0__Bacteria;D_1__Firmicutes;D_2__Bacilli;D_3__Lactobacillales;D_4__Lactobacillaceae;D_5__Lactobacillus	1	77	1
d76a8dddd6e062c3d09ab037208a474c	86	FALSE	Blautia glucerasea strain JCM 17039 16S ribosomal RNA, partial sequence	D_0__Bacteria;D_1__Firmicutes;D_2__Clostridia;D_3__Clostridiales;D_4__Lachnospiraceae	1	30	1
025e99f613c97b4e6cd57fe6330d6d93	86	FALSE	Arsenicibacter rosenii strain SM-1 16S ribosomal RNA, partial sequence	D_0__Bacteria;D_1__Bacteroidetes;D_2__Bacteroidia;D_3__Cytophagales;D_4__Spirosomaceae	1	1	7
52e509cb2e7e2593ccb291a0542cbeaa	86	FALSE	Pantoea dispersa strain LMG 2603 16S ribosomal RNA, partial sequence	D_0__Bacteria;D_1__Proteobacteria;D_2__Gammaproteobacteria;D_3__Enterobacteriales;D_4__Enterobacteriaceae	1	1	17
254f849747b78fc5cd7a6a0f5bdc5fc9	86	FALSE	Marinobacterium marisflavi strain IMCC4074 16S ribosomal RNA, partial sequence	D_0__Bacteria;D_1__Proteobacteria;D_2__Gammaproteobacteria	1	81	1
4a85ac701e0d8d1b785f6233f981561f	86	FALSE	Kozakia baliensis strain NBRC 16664 16S ribosomal RNA, partial sequence	D_0__Bacteria;D_1__Proteobacteria;D_2__Alphaproteobacteria;D_3__Acetobacterales;D_4__Acetobacteraceae;D_5__Endobacter;D_6__uncultured bacterium	47	1	15
d0fb6609cc3588f91d8873c28d29dee8	86	FALSE	Flavobacterium anatoliense strain MK3 16S ribosomal RNA, partial sequence	D_0__Bacteria	1	83	1
8ab4ac3f388f7a65538339b04f470db8	86	FALSE	Acinetobacter larvae strain BRTC-1 16S ribosomal RNA, partial sequence	D_0__Bacteria;D_1__Proteobacteria;D_2__Gammaproteobacteria;D_3__Pseudomonadales;D_4__Moraxellaceae;D_5__Acinetobacter	1	1	19
44c728fde5041d7d9ba7c55f4aacc338	86	FALSE	Acinetobacter piscicola strain LW15 16S ribosomal RNA, partial sequence	D_0__Bacteria;D_1__Proteobacteria;D_2__Gammaproteobacteria;D_3__Pseudomonadales;D_4__Moraxellaceae;D_5__Psychrobacter	1	75	1
7d120e0f2e03a9a22d59be58270366c6	86	FALSE	Legionella quateirensis strain 1335 16S ribosomal RNA, partial sequence	D_0__Bacteria;D_1__Proteobacteria;D_2__Gammaproteobacteria	1	105	1
04d4c4c110e45bec2598ce5d814d93b0	86	FALSE	Neisseria elongata subsp. nitroreducens strain B1019 16S ribosomal RNA, partial sequence	D_0__Bacteria;D_1__Proteobacteria;D_2__Gammaproteobacteria;D_3__Betaproteobacteriales;D_4__Neisseriaceae	1	89	1
c7962f4bd25089fe8804a172cae8c148	86	FALSE	Commensalibacter intestini A911 16S ribosomal RNA, partial sequence	D_0__Bacteria;D_1__Proteobacteria;D_2__Alphaproteobacteria	1	1	7
14ef96fd25346eb410b1070b23cc3219	85	FALSE	Mixta tenebrionis strain BIT-26 16S ribosomal RNA, partial sequence	D_0__Bacteria;D_1__Proteobacteria;D_2__Gammaproteobacteria;D_3__Enterobacteriales;D_4__Enterobacteriaceae	1	102	1
0cae66801e9e66d094e10c38492ee523	85	FALSE	Klebsiella variicola strain F2R9 16S ribosomal RNA, partial sequence	D_0__Bacteria;D_1__Proteobacteria;D_2__Gammaproteobacteria;D_3__Enterobacteriales;D_4__Enterobacteriaceae	1	91	1
bd39661a389bdc1bbad9d889c917da0d	85	FALSE	Ignatzschineria larvae DSM 13226 strain L1/68 16S ribosomal RNA, partial sequence	D_0__Bacteria;D_1__Proteobacteria;D_2__Gammaproteobacteria;D_3__Cardiobacteriales;D_4__Wohlfahrtiimonadaceae;D_5__Ignatzschineria;Ambiguous_taxa	1	79	1
77f39252e4fbbbd1b3373affd606a720	85	FALSE	Bifidobacterium scardovii strain CCUG 13008 A 16S ribosomal RNA, partial sequence	D_0__Bacteria;D_1__Actinobacteria;D_2__Actinobacteria;D_3__Bifidobacteriales;D_4__Bifidobacteriaceae;D_5__Bifidobacterium	1	25	1
b1014640911a70eb4ee268ce59ece5dc	85	FALSE	Myroides pelagicus strain NBRC 102469 16S ribosomal RNA, partial sequence	D_0__Bacteria;D_1__Bacteroidetes;D_2__Bacteroidia;D_3__Flavobacteriales;D_4__Flavobacteriaceae	1	1	15
a3cb9855b38e6eb47715f5d2e7d25417	85	FALSE	Cobetia amphilecti strain 46-2 16S ribosomal RNA, partial sequence	D_0__Bacteria;D_1__Proteobacteria;D_2__Gammaproteobacteria;D_3__Oceanospirillales;D_4__Halomonadaceae;D_5__Carnimonas;D_6__uncultured bacterium	1	46	1
1016a2f5ca82deab3ebd5cac67a3a1bf	85	FALSE	Prevotella bryantii B14 16S ribosomal RNA, partial sequence	D_0__Bacteria;D_1__Bacteroidetes;D_2__Bacteroidia;D_3__Bacteroidales;D_4__Prevotellaceae	354	1	1
50f4b69207af92be006cb0fcc6876ca8	85	FALSE	Pectobacterium carotovorum subsp. odoriferum strain CFBP1878 16S ribosomal RNA, partial sequence	D_0__Bacteria;D_1__Proteobacteria;D_2__Gammaproteobacteria;D_3__Aeromonadales;D_4__Aeromonadaceae;D_5__Aeromonas	1	1	23
a4541513de57c22939ad5d43b118cd85	85	FALSE	Vitreoscilla stercoraria strain Gottingen 1488-6 16S ribosomal RNA, partial sequence	D_0__Bacteria;D_1__Proteobacteria;D_2__Gammaproteobacteria;D_3__Betaproteobacteriales;D_4__Neisseriaceae	1	97	1
f4ae0593b7c08266876980e993e1f294	85	FALSE	Commensalibacter intestini A911 16S ribosomal RNA, partial sequence	D_0__Bacteria;D_1__Proteobacteria;D_2__Alphaproteobacteria;D_3__Acetobacterales;D_4__Acetobacteraceae;D_5__Commensalibacter	1	126	1
406f29bf4a53c4e43fd262f1706206c8	85	FALSE	Olsenella profusa DSM 13989 strain CCUG 45371 16S ribosomal RNA, partial sequence	D_0__Bacteria;D_1__Actinobacteria;D_2__Coriobacteriia;D_3__Coriobacteriales;D_4__Atopobiaceae;D_5__Olsenella	16	87	1
4706d12a15a34c10091a3f2b64632118	85	FALSE	Apibacter raozihei strain HY041 16S ribosomal RNA, partial sequence	D_0__Bacteria;D_1__Bacteroidetes;D_2__Bacteroidia;D_3__Flavobacteriales	1	94	1
4c80b8707f5802b9b47960b48ac56e04	85	FALSE	Shigella sonnei strain CECT 4887 16S ribosomal RNA, partial sequence	D_0__Bacteria;D_1__Proteobacteria;D_2__Gammaproteobacteria;D_3__Enterobacteriales;D_4__Enterobacteriaceae	1	97	1
cc586bb7f89e257def1009911965fc19	85	FALSE	Arcobacter butzleri strain ATCC 49616 16S ribosomal RNA, partial sequence	D_0__Bacteria;D_1__Epsilonbacteraeota;D_2__Campylobacteria;D_3__Campylobacterales;D_4__Arcobacteraceae;D_5__Arcobacter	1	88	1
b60d98e035e711383a47b1153250457c	85	FALSE	Virgibacillus kekensis strain YIM kkny16 16S ribosomal RNA, partial sequence	D_0__Bacteria;D_1__Firmicutes;D_2__Bacilli;D_3__Bacillales;D_4__Planococcaceae;D_5__Kurthia;D_6__uncultured bacterium	1	124	1
19bb6e7866bc29af4a8c99aa1b6e3573	85	FALSE	Olleya marilimosa CAM030 16S ribosomal RNA, partial sequence	D_0__Bacteria;D_1__Bacteroidetes;D_2__Bacteroidia;D_3__Flavobacteriales;D_4__Flavobacteriaceae	1	1	21
93f418b7aa8b0579a745868c4668b8b0	85	FALSE	Neisseria chenwenguii strain 10023 16S ribosomal RNA, partial sequence	D_0__Bacteria;D_1__Proteobacteria;D_2__Gammaproteobacteria;D_3__Betaproteobacteriales;D_4__Neisseriaceae	61	819	1
95f6a18c3c2f3948095c1cc6712e1345	85	FALSE	Bombella apis strain MRM1 16S ribosomal RNA, partial sequence	D_0__Bacteria;D_1__Proteobacteria;D_2__Alphaproteobacteria;D_3__Acetobacterales;D_4__Acetobacteraceae	1	38	1
f8ed30bd241c6a6cab10054a962a701d	85	FALSE	Carnimonas nigrificans strain CTCBS 1 16S ribosomal RNA, partial sequence	D_0__Bacteria;D_1__Proteobacteria;D_2__Gammaproteobacteria;D_3__Oceanospirillales;D_4__Halomonadaceae;D_5__Carnimonas;D_6__uncultured bacterium	1	36	1
49746d6fb74a13ce4ddb1d620d4ad3bc	85	FALSE	Pantoea eucrina strain LMG 2781 16S ribosomal RNA, partial sequence	D_0__Bacteria;D_1__Proteobacteria;D_2__Gammaproteobacteria;D_3__Enterobacteriales;D_4__Enterobacteriaceae	1	111	1
e72faee9ab2ee7ef02a9af0ae684b16f	85	FALSE	Enterobacter tabaci strain YIM Hb-3 16S ribosomal RNA, partial sequence	D_0__Bacteria;D_1__Proteobacteria;D_2__Gammaproteobacteria;D_3__Enterobacteriales;D_4__Enterobacteriaceae	148	36	1
0b8ce67f851aaedf5e495898ed837d87	85	FALSE	Lactobacillus ozensis DSM 23829 = JCM 17196 strain Mizu2-1 16S ribosomal RNA, partial sequence	D_0__Bacteria;D_1__Firmicutes;D_2__Bacilli;D_3__Lactobacillales;D_4__Lactobacillaceae;D_5__Lactobacillus	51	15	5
5304edb7d8fe0f8744ceaa44da68d855	85	FALSE	Lactobacillus ultunensis strain Kx146C1 16S ribosomal RNA, partial sequence	D_0__Bacteria;D_1__Firmicutes;D_2__Bacilli;D_3__Lactobacillales;D_4__Lactobacillaceae;D_5__Lactobacillus;D_6__uncultured Lactobacillus sp.	1	79	1
8c568afeed444f5f0bb98ae3bc6b6b7b	85	FALSE	Providencia stuartii strain DSM 4539 16S ribosomal RNA, partial sequence	D_0__Bacteria;D_1__Proteobacteria	1	108	1
faf0a8e2538c8ab3f8875bb21c61f8a1	85	FALSE	Alishewanella alkalitolerans strain LNK-7.1 16S ribosomal RNA, partial sequence	D_0__Bacteria;D_1__Proteobacteria;D_2__Gammaproteobacteria	1	105	1
a010d94b38704be4eba6ff9f2df714c4	85	FALSE	Kosakonia oryziphila strain REICA_142 16S ribosomal RNA, partial sequence	D_0__Bacteria;D_1__Proteobacteria;D_2__Gammaproteobacteria;D_3__Enterobacteriales;D_4__Enterobacteriaceae	1	96	1
cc5567946892852c2c743526a045809c	85	FALSE	Sphingobacterium arenae strain H-12 16S ribosomal RNA, partial sequence	D_0__Bacteria;D_1__Bacteroidetes;D_2__Bacteroidia;D_3__Sphingobacteriales;D_4__Sphingobacteriaceae	1	1	7
3b76c3b92a09fe1d2d0f95cb00d22f6a	85	FALSE	Olsenella profusa DSM 13989 strain CCUG 45371 16S ribosomal RNA, partial sequence	D_0__Bacteria;D_1__Actinobacteria;D_2__Coriobacteriia;D_3__Coriobacteriales;D_4__Atopobiaceae;D_5__Olsenella	1	97	1
4864733a0508bb9ceca241fd2ba5e728	85	FALSE	Prevotella bryantii B14 16S ribosomal RNA, partial sequence	D_0__Bacteria;D_1__Bacteroidetes;D_2__Bacteroidia;D_3__Bacteroidales;D_4__Prevotellaceae;D_5__Prevotella 7	1	104	1
429aa802074b6afa52d8af7a17ed7483	85	FALSE	Bombella apis strain MRM1 16S ribosomal RNA, partial sequence	D_0__Bacteria;D_1__Proteobacteria;D_2__Alphaproteobacteria;D_3__Acetobacterales;D_4__Acetobacteraceae	1	55	1
780b2cea0742be6e3ddc732e870567fd	85	FALSE	Marinospirillum alkaliphilum strain Z4 16S ribosomal RNA, partial sequence	D_0__Bacteria;D_1__Proteobacteria;D_2__Gammaproteobacteria;D_3__Oceanospirillales;D_4__Halomonadaceae;D_5__Carnimonas;D_6__uncultured bacterium	78	57	1
a7d14739f099b708d091e3b1fb20acbc	85	FALSE	Olsenella profusa DSM 13989 strain CCUG 45371 16S ribosomal RNA, partial sequence	D_0__Bacteria;D_1__Actinobacteria;D_2__Coriobacteriia;D_3__Coriobacteriales;D_4__Atopobiaceae;D_5__Olsenella	291	1	1
dd410039e65a79eda739b6ac6706371d	85	FALSE	Bombella apis strain MRM1 16S ribosomal RNA, partial sequence	D_0__Bacteria;D_1__Proteobacteria;D_2__Alphaproteobacteria;D_3__Acetobacterales;D_4__Acetobacteraceae	576	1	1
4b1c678d8c9b558ab99b692b781c3c27	85	FALSE	Apibacter raozihei strain HY041 16S ribosomal RNA, partial sequence	D_0__Bacteria;D_1__Bacteroidetes;D_2__Bacteroidia;D_3__Flavobacteriales	1	78	1
11432ae235cb77ed30235d1f30fabeb4	85	FALSE	Aeromonas schubertii strain ATCC 43700 16S ribosomal RNA, partial sequence	D_0__Bacteria;D_1__Proteobacteria;D_2__Gammaproteobacteria	1	84	1
a85102cbe8df854adc0b43f0584eb6ea	85	FALSE	Pseudomonas donghuensis strain HYS 16S ribosomal RNA, complete sequence	D_0__Bacteria;D_1__Proteobacteria;D_2__Gammaproteobacteria;D_3__Pseudomonadales;D_4__Pseudomonadaceae;D_5__Pseudomonas	41	22	1
fec17667c1bbb41a692468176b88b3e7	85	FALSE	Bombella apis strain MRM1 16S ribosomal RNA, partial sequence	D_0__Bacteria;D_1__Proteobacteria;D_2__Alphaproteobacteria;D_3__Acetobacterales;D_4__Acetobacteraceae	92	1470	1
195222af68d163d3bab808d1a093bdeb	85	FALSE	Marinospirillum alkaliphilum strain Z4 16S ribosomal RNA, partial sequence	D_0__Bacteria;D_1__Proteobacteria;D_2__Gammaproteobacteria;D_3__Oceanospirillales;D_4__Halomonadaceae;D_5__Carnimonas;D_6__uncultured bacterium	1	49	1
f72afeb78337970564ef6737a753a359	85	FALSE	Pantoea dispersa strain LMG 2603 16S ribosomal RNA, partial sequence	D_0__Bacteria;D_1__Proteobacteria;D_2__Gammaproteobacteria;D_3__Enterobacteriales;D_4__Enterobacteriaceae	1	36	1
a4bcf08226c9a1fc909cb7d47b8faba9	85	FALSE	Lactobacillus nasuensis JCM 17158 strain SU 18 16S ribosomal RNA, partial sequence	D_0__Bacteria;D_1__Proteobacteria;D_2__Gammaproteobacteria	1	32	1
4620e6364cfdc8569a43724a6bb63045	85	FALSE	Raoultella planticola ATCC 33531 strain JCM 7251 16S ribosomal RNA, partial sequence	D_0__Bacteria;D_1__Proteobacteria;D_2__Gammaproteobacteria;D_3__Enterobacteriales;D_4__Enterobacteriaceae	1	1	25
ac628cc62d0f9fc2b95815e78ac7c016	84	FALSE	Klebsiella pneumoniae strain ATCC 13883 16S ribosomal RNA, partial sequence	D_0__Bacteria;D_1__Proteobacteria;D_2__Gammaproteobacteria;D_3__Enterobacteriales;D_4__Enterobacteriaceae	1	54	1
4f55471d6ef53f434d9bcff80f4eae18	84	FALSE	Marinomonas fungiae strain AN44 16S ribosomal RNA, partial sequence	D_0__Bacteria;D_1__Proteobacteria;D_2__Gammaproteobacteria	1	133	1
039d6ca6e3685d5557a4ee55103f21af	84	FALSE	Acidisoma tundrae strain WM1 16S ribosomal RNA, partial sequence	D_0__Bacteria;D_1__Proteobacteria;D_2__Gammaproteobacteria	1	1	16
386da71f920949598c27410aca495e9a	84	FALSE	Bombella apis strain MRM1 16S ribosomal RNA, partial sequence	D_0__Bacteria	1	36	1
b5b6991f61f772e40faf93eace87bca3	84	FALSE	Anaplasma phagocytophilum strain Webster 16S ribosomal RNA, partial sequence	D_0__Bacteria;D_1__Proteobacteria;D_2__Alphaproteobacteria;D_3__Rickettsiales;D_4__Anaplasmataceae;D_5__Wolbachia	1	1	12
4d94ec71e2395613a4498463f4cd3d9e	84	FALSE	Bombella apis strain MRM1 16S ribosomal RNA, partial sequence	D_0__Bacteria;D_1__Proteobacteria;D_2__Alphaproteobacteria;D_3__Acetobacterales;D_4__Acetobacteraceae	1	22	1
6c9d3047028de00777a374d1f1aaa688	84	FALSE	Lactobacillus bombi strain BTLCH M1/2 16S ribosomal RNA, partial sequence	D_0__Bacteria;D_1__Firmicutes;D_2__Bacilli;D_3__Lactobacillales;D_4__Lactobacillaceae;D_5__Lactobacillus	319	1	1
5cda07a05abd733adf8c5bbea0253568	84	FALSE	Lactobacillus bombi strain BTLCH M1/2 16S ribosomal RNA, partial sequence	D_0__Bacteria;D_1__Firmicutes;D_2__Bacilli;D_3__Lactobacillales;D_4__Lactobacillaceae;D_5__Lactobacillus	355	1	1
7ba13c383645837ce07dcfa2eea310e3	84	FALSE	Erwinia endophytica strain BSTT30 16S ribosomal RNA, partial sequence	D_0__Bacteria;D_1__Proteobacteria;D_2__Gammaproteobacteria;D_3__Enterobacteriales;D_4__Enterobacteriaceae;D_5__Erwinia	1	34	1
c228be859b2ac42cf8c49faa5b429e97	84	FALSE	Lactobacillus kalixensis strain Kx127A2 16S ribosomal RNA, partial sequence	D_0__Bacteria;D_1__Firmicutes;D_2__Bacilli;D_3__Lactobacillales;D_4__Lactobacillaceae;D_5__Lactobacillus	287	1	1
f14ef2ee1c28c629f82f763809ea1fc8	84	FALSE	Gilliamella apicola strain wkB1 16S ribosomal RNA, complete sequence	D_0__Bacteria;D_1__Proteobacteria;D_2__Gammaproteobacteria;D_3__Orbales;D_4__Orbaceae;D_5__Gilliamella	1	144	1
b67617cca1e0f7e47ff9f31684bcc9d8	84	FALSE	Cosenzaea myxofaciens ATCC 19692 strain NCIMB 13273 16S ribosomal RNA, partial sequence	D_0__Bacteria;D_1__Proteobacteria;D_2__Gammaproteobacteria;D_3__Enterobacteriales;D_4__Enterobacteriaceae	1	40	1
a9dac54c16d546893dc4ebc8d610e82d	84	FALSE	Pantoea brenneri strain LMG 5343 16S ribosomal RNA, partial sequence	D_0__Bacteria;D_1__Proteobacteria;D_2__Gammaproteobacteria;D_3__Enterobacteriales;D_4__Enterobacteriaceae	1	113	1
5154fe8ecd43188aaab2ff551888b9f0	84	FALSE	Bombella apis strain MRM1 16S ribosomal RNA, partial sequence	D_0__Bacteria;D_1__Proteobacteria;D_2__Alphaproteobacteria;D_3__Acetobacterales;D_4__Acetobacteraceae;D_5__Bombella;D_6__uncultured Acetobacteraceae bacterium	1	153	1
72351d47c3805d475293555d3024534d	84	FALSE	[Clostridium] clostridioforme strain ATCC 25537 16S ribosomal RNA, partial sequence	D_0__Bacteria;D_1__Firmicutes;D_2__Clostridia;D_3__Clostridiales;D_4__Lachnospiraceae	6	113	1
8763b6bc0c21fb9832ac410cc4b67b9c	84	FALSE	Arenimonas aquatica strain NA-09 16S ribosomal RNA, partial sequence	D_0__Bacteria;D_1__Proteobacteria;D_2__Gammaproteobacteria	1	78	1
9161f25f9d22d63722a56bac7895fafb	84	FALSE	Moraxella boevrei strain ATCC 700022 16S ribosomal RNA, partial sequence	D_0__Bacteria;D_1__Proteobacteria;D_2__Gammaproteobacteria	1	1	21
6db2bee94b17efadf711acadb6eed750	84	FALSE	Bombella apis strain MRM1 16S ribosomal RNA, partial sequence	D_0__Bacteria;D_1__Proteobacteria;D_2__Alphaproteobacteria;D_3__Acetobacterales;D_4__Acetobacteraceae	734	1	1
8fb55f046e69381bd9b9563939a8cbb0	84	FALSE	Gluconobacter kanchanaburiensis NBRC 103587 16S ribosomal RNA, partial sequence	D_0__Bacteria;D_1__Proteobacteria;D_2__Alphaproteobacteria;D_3__Acetobacterales;D_4__Acetobacteraceae	1	107	1
b355e6160c10f190b3b75594f1b52487	84	FALSE	Shewanella hanedai strain ATCC 33224 16S ribosomal RNA, partial sequence	D_0__Bacteria;D_1__Proteobacteria;D_2__Gammaproteobacteria;D_3__Enterobacteriales;D_4__Enterobacteriaceae	1	1	17
b9f45dc8ecc5ac74b387e77d3659a5e0	84	FALSE	Pseudoxanthomonas sangjuensis strain 5GH38-5 16S ribosomal RNA, partial sequence	D_0__Bacteria;D_1__Proteobacteria;D_2__Gammaproteobacteria;D_3__Xanthomonadales;D_4__Xanthomonadaceae;D_5__Pseudoxanthomonas	1	77	1
d39a5b6a405283e43a394e0eb9477ab2	84	FALSE	Flavobacterium koreense strain ARSA-42 16S ribosomal RNA, partial sequence	D_0__Bacteria;D_1__Bacteroidetes;D_2__Bacteroidia;D_3__Flavobacteriales;D_4__Flavobacteriaceae	1	368	1
365958a0b9883335d2f605b7acf653c5	84	FALSE	Snodgrassella alvi wkB2 16S ribosomal RNA, complete sequence	D_0__Bacteria;D_1__Proteobacteria;D_2__Gammaproteobacteria;D_3__Betaproteobacteriales;D_4__Neisseriaceae	1	134	1
bc5c1235c7467b9391928c34d1b8f95f	84	FALSE	Pseudomonas oleovorans strain IAM 1508 16S ribosomal RNA, partial sequence	D_0__Bacteria;D_1__Proteobacteria;D_2__Gammaproteobacteria;D_3__Pseudomonadales;D_4__Pseudomonadaceae	1	84	1
e28b0f748406cfba7535fa815bb49879	84	FALSE	Lactobacillus jinshani strain HSLZ-75 16S ribosomal RNA, partial sequence	D_0__Bacteria;D_1__Firmicutes;D_2__Bacilli;D_3__Lactobacillales;D_4__Lactobacillaceae;D_5__Lactobacillus	1	1	26
933229f6555238d15e4e6710196741ef	84	FALSE	Bifidobacterium actinocoloniiforme strain LISLUCIII-P2 16S ribosomal RNA, partial sequence	D_0__Bacteria;D_1__Actinobacteria;D_2__Actinobacteria;D_3__Bifidobacteriales;D_4__Bifidobacteriaceae;D_5__Bifidobacterium;Ambiguous_taxa	1	40	1
2fb56b9abfc4abd830a6e3b40729e5ce	84	FALSE	Bacteroides rodentium JCM 16496 16S ribosomal RNA, partial sequence	D_0__Bacteria;D_1__Bacteroidetes;D_2__Bacteroidia;D_3__Bacteroidales;D_4__Bacteroidaceae;D_5__Bacteroides	1	197	1
2aa18b5d53de8b468f883ddd062b4ee7	84	FALSE	Bombella apis strain MRM1 16S ribosomal RNA, partial sequence	D_0__Bacteria;D_1__Proteobacteria;D_2__Alphaproteobacteria;D_3__Acetobacterales;D_4__Acetobacteraceae	1	153	1
b5aa954df61f7f54a2df072fa7a51752	84	FALSE	Lactobacillus kullabergensis strain Biut2N 16S ribosomal RNA, partial sequence	D_0__Bacteria	1	114	1
414a29baa52a90eb11f03d616b91966c	84	FALSE	Leuconostoc rapi strain LMG 27676 16S ribosomal RNA, partial sequence	D_0__Bacteria;D_1__Firmicutes;D_2__Bacilli	1	127	1
becc688582bc9fe50b59c0c12f805d02	84	FALSE	Bombella apis strain MRM1 16S ribosomal RNA, partial sequence	D_0__Bacteria;D_1__Proteobacteria;D_2__Alphaproteobacteria;D_3__Acetobacterales;D_4__Acetobacteraceae	700	1	1
682ee1ecdbfb2f7087112ad3e7308633	84	FALSE	Tanticharoenia sakaeratensis NBRC 103193 16S ribosomal RNA, partial sequence	D_0__Bacteria;D_1__Proteobacteria;D_2__Alphaproteobacteria;D_3__Acetobacterales;D_4__Acetobacteraceae	1	1	23
37f6e8820d5d7dc3b0acadfd2fde54a1	84	FALSE	Pseudomonas lundensis strain ATCC 49968 16S ribosomal RNA, partial sequence	D_0__Bacteria;D_1__Proteobacteria;D_2__Gammaproteobacteria;D_3__Pseudomonadales;D_4__Pseudomonadaceae;D_5__Pseudomonas	1	1	21
88647941a608453a7cf02aba5aa8ef0b	84	FALSE	Prevotella oryzae DSM 17970 strain JCM 13648 16S ribosomal RNA, partial sequence	D_0__Bacteria;D_1__Bacteroidetes;D_2__Bacteroidia;D_3__Bacteroidales;D_4__Prevotellaceae	1	34	1
90b8dc2e9e61abef43d9236232ec4cd2	84	FALSE	Atopobium vaginae DSM 15829 16S ribosomal RNA, partial sequence	D_0__Bacteria;D_1__Actinobacteria;D_2__Coriobacteriia;D_3__Coriobacteriales;D_4__Atopobiaceae;D_5__Atopobium	1	24	1
b11e2ce4dea0d2d153f031c40e7f79ad	84	FALSE	Bombella apis strain MRM1 16S ribosomal RNA, partial sequence	D_0__Bacteria;D_1__Proteobacteria;D_2__Alphaproteobacteria;D_3__Acetobacterales;D_4__Acetobacteraceae;D_5__Bombella;D_6__uncultured Acetobacteraceae bacterium	1	152	1
bbee18aa2f7db18ef5e44bfb702e2d49	84	FALSE	Prevotella oris strain JCM 8540 16S ribosomal RNA, partial sequence	D_0__Bacteria;D_1__Bacteroidetes;D_2__Bacteroidia;D_3__Bacteroidales;D_4__Prevotellaceae	1	69	1
9af2d3cc968120abeb1275f32c4a998f	84	FALSE	Kosakonia oryziphila strain REICA_142 16S ribosomal RNA, partial sequence	D_0__Bacteria;D_1__Proteobacteria;D_2__Gammaproteobacteria;D_3__Enterobacteriales;D_4__Enterobacteriaceae	1	31	1
0ae22d6c4035948ccd2dff6b241ac634	84	FALSE	Kosakonia oryziphila strain REICA_142 16S ribosomal RNA, partial sequence	D_0__Bacteria;D_1__Proteobacteria;D_2__Gammaproteobacteria;D_3__Enterobacteriales;D_4__Enterobacteriaceae	1	293	1
a38106a7d6ae269286772858b583eb5c	84	FALSE	Corynebacterium vitaeruminis DSM 20294 16S ribosomal RNA, partial sequence	D_0__Bacteria;D_1__Actinobacteria;D_2__Actinobacteria;D_3__Corynebacteriales;D_4__Corynebacteriaceae;D_5__Corynebacterium;Ambiguous_taxa	1	1	12
f20d41d8429c49923410596f08046cce	84	FALSE	Flavobacterium koreense strain ARSA-42 16S ribosomal RNA, partial sequence	D_0__Bacteria;D_1__Bacteroidetes;D_2__Bacteroidia;D_3__Flavobacteriales;D_4__Flavobacteriaceae	1	110	1
2dbcaf5f56fa2927e1b6eef32b1ff5b0	83	FALSE	Salinicola acroporae strain S4-41 16S ribosomal RNA, partial sequence	D_0__Bacteria;D_1__Proteobacteria;D_2__Gammaproteobacteria;D_3__Oceanospirillales;D_4__Halomonadaceae;D_5__Carnimonas;D_6__uncultured bacterium	1	61	1
9b6de91665d2b2e449b9111baea8f1ef	83	FALSE	Bifidobacterium actinocoloniiforme strain LISLUCIII-P2 16S ribosomal RNA, partial sequence	D_0__Bacteria;D_1__Actinobacteria;D_2__Actinobacteria;D_3__Bifidobacteriales;D_4__Bifidobacteriaceae;D_5__Bifidobacterium;Ambiguous_taxa	1	52	1
945d33402f697ee2b95fca0f1b6e646c	83	FALSE	Pantoea dispersa strain LMG 2603 16S ribosomal RNA, partial sequence	D_0__Bacteria;D_1__Proteobacteria;D_2__Gammaproteobacteria;D_3__Enterobacteriales;D_4__Enterobacteriaceae	1	1	22
2771604d93da52d65729de7af1e281b9	83	FALSE	Bombella apis strain MRM1 16S ribosomal RNA, partial sequence	D_0__Bacteria;D_1__Proteobacteria;D_2__Alphaproteobacteria;D_3__Acetobacterales;D_4__Acetobacteraceae	1	83	1
9b3b55ec4f24163d0876ddee30841df3	83	FALSE	Erwinia aphidicola strain LMG 24877 16S ribosomal RNA, partial sequence	D_0__Bacteria;D_1__Proteobacteria;D_2__Gammaproteobacteria;D_3__Enterobacteriales;D_4__Enterobacteriaceae;D_5__Erwinia;Ambiguous_taxa	1	144	1
5281af50a02f9ff6e178feeaf42b015c	83	FALSE	Dickeya paradisiaca strain LMG 2542 16S ribosomal RNA, partial sequence	D_0__Bacteria;D_1__Proteobacteria;D_2__Gammaproteobacteria	1	173	1
e1278f70572aa6678789b7ef61d56d39	83	FALSE	Alkalimonas amylolytica strain N10 16S ribosomal RNA, partial sequence	D_0__Bacteria;D_1__Proteobacteria;D_2__Gammaproteobacteria	1	137	1
416b4c7d5cfecca5f3701414043c0148	83	FALSE	Kluyvera ascorbata ATCC 33433 16S ribosomal RNA, partial sequence	D_0__Bacteria;D_1__Proteobacteria;D_2__Gammaproteobacteria;D_3__Enterobacteriales;D_4__Enterobacteriaceae	55	99	1
6356fd1fc3447544c74f288d853cc750	83	FALSE	Lactobacillus ozensis DSM 23829 = JCM 17196 strain Mizu2-1 16S ribosomal RNA, partial sequence	D_0__Bacteria;D_1__Firmicutes;D_2__Bacilli;D_3__Lactobacillales;D_4__Lactobacillaceae;D_5__Lactobacillus	1	161	1
e6c286cf877d62ede6b75d95ac073ee1	83	FALSE	Lactobacillus mellis strain Hon2N 16S ribosomal RNA, partial sequence	D_0__Bacteria;D_1__Firmicutes;D_2__Bacilli;D_3__Lactobacillales;D_4__Lactobacillaceae;D_5__Lactobacillus	854	1	1
df559f2d8d622ea1f4c03ece2cff8886	83	FALSE	Lactobacillus ozensis DSM 23829 = JCM 17196 strain Mizu2-1 16S ribosomal RNA, partial sequence	D_0__Bacteria;D_1__Firmicutes;D_2__Bacilli;D_3__Lactobacillales;D_4__Lactobacillaceae;D_5__Lactobacillus;D_6__uncultured Bacilli bacterium	1	172	1
d5a41bf7ed38a3aa71c77aa67d6c5f34	83	FALSE	Acetobacter okinawensis JCM 25146 strain 1-35 16S ribosomal RNA, partial sequence	D_0__Bacteria;D_1__Firmicutes;D_2__Bacilli	1	1	26
f492a01ecc3be3ccc9bff96781eebf23	83	FALSE	Gluconobacter cerevisiae strain LMG 27748 16S ribosomal RNA, partial sequence	D_0__Bacteria;D_1__Proteobacteria;D_2__Alphaproteobacteria;D_3__Acetobacterales;D_4__Acetobacteraceae;D_5__uncultured;D_6__uncultured Acetobacteraceae bacterium	12	1	46
e45488bdf3c51c97129e548fc132481a	83	FALSE	Bombella apis strain MRM1 16S ribosomal RNA, partial sequence	D_0__Bacteria;D_1__Proteobacteria;D_2__Alphaproteobacteria;D_3__Acetobacterales;D_4__Acetobacteraceae;D_5__Bombella;D_6__uncultured Acetobacteraceae bacterium	1	73	1
3ce959c328bb30d03fafb8f955fbeff5	83	FALSE	Kosakonia oryziphila strain REICA_142 16S ribosomal RNA, partial sequence	D_0__Bacteria;D_1__Proteobacteria;D_2__Gammaproteobacteria;D_3__Enterobacteriales;D_4__Enterobacteriaceae	1	53	1
2147522b53e6f7588ffe4c92de6532e1	83	FALSE	Collinsella phocaeensis strain Marseille-P3245 16S ribosomal RNA, partial sequence	D_0__Bacteria;D_1__Actinobacteria;D_2__Coriobacteriia;D_3__Coriobacteriales;D_4__Atopobiaceae	1	39	1
979e841f83b06d707e509d99789b13dc	83	FALSE	Pseudomonas stutzeri strain CCUG 11256 16S ribosomal RNA, partial sequence	D_0__Bacteria;D_1__Proteobacteria;D_2__Gammaproteobacteria	1	76	1
fc102b34044d7ed6f77b3d864430b5b4	83	FALSE	Dickeya chrysanthemi strain LMG 2804 16S ribosomal RNA, partial sequence	D_0__Bacteria;D_1__Proteobacteria;D_2__Gammaproteobacteria;D_3__Enterobacteriales;D_4__Enterobacteriaceae	635	1	1
38955840b8e8e3638ec58ff751fe01e3	83	FALSE	Marinomonas posidonica IVIA-Po-181 16S ribosomal RNA, partial sequence	D_0__Bacteria;D_1__Proteobacteria;D_2__Gammaproteobacteria;D_3__Enterobacteriales;D_4__Enterobacteriaceae	1	1	29
3c06941ee79da2fb6782ac6effdfed2b	83	FALSE	Gilliamella intestini strain LMG 28358 16S ribosomal RNA, partial sequence	D_0__Bacteria;D_1__Proteobacteria;D_2__Gammaproteobacteria;D_3__Orbales;D_4__Orbaceae;D_5__Gilliamella	1	143	1
78415e8c413cc847d22d5df78ae66676	83	FALSE	Snodgrassella alvi wkB2 16S ribosomal RNA, complete sequence	D_0__Bacteria;D_1__Proteobacteria;D_2__Gammaproteobacteria;D_3__Betaproteobacteriales;D_4__Neisseriaceae;D_5__Snodgrassella;D_6__uncultured Neisseriaceae bacterium	1	77	1
488ad8966f1bc92a2b7b58bb1827937d	83	FALSE	Paraburkholderia eburnea strain RR11 16S ribosomal RNA, partial sequence	D_0__Bacteria;D_1__Proteobacteria;D_2__Gammaproteobacteria;D_3__Betaproteobacteriales;D_4__Burkholderiaceae;D_5__Burkholderia-Caballeronia-Paraburkholderia	1	1	21
5960b81430fd892a624fe420e4745beb	83	FALSE	Niabella drilacis strain E90 16S ribosomal RNA, partial sequence	D_0__Bacteria;D_1__Bacteroidetes;D_2__Bacteroidia;D_3__Chitinophagales;D_4__Chitinophagaceae	1	28	1
e8bcc8d077d46e44ea6b3bb84dc19859	83	FALSE	Anaplasma phagocytophilum strain Webster 16S ribosomal RNA, partial sequence	D_0__Bacteria;D_1__Proteobacteria;D_2__Alphaproteobacteria;D_3__Rickettsiales;D_4__Anaplasmataceae;D_5__Wolbachia;Ambiguous_taxa	1	65	1
47dec711be9998a6681f0e9ca0c72841	83	FALSE	Snodgrassella alvi wkB2 16S ribosomal RNA, complete sequence	D_0__Bacteria;D_1__Proteobacteria;D_2__Gammaproteobacteria;D_3__Betaproteobacteriales;D_4__Neisseriaceae	1	61	1
1bb7b0656284efb4df37d7187b2784fc	83	FALSE	Stenotrophomonas maltophilia strain ATCC 13637 16S ribosomal RNA, partial sequence	D_0__Bacteria;D_1__Proteobacteria;D_2__Gammaproteobacteria;D_3__Xanthomonadales;D_4__Xanthomonadaceae;D_5__Stenotrophomonas	8	20	14
e56d1b559167e71eb898ddaed39434f9	83	FALSE	Paraclostridium benzoelyticum strain JC272 16S ribosomal RNA, partial sequence	D_0__Bacteria;D_1__Firmicutes;D_2__Clostridia;D_3__Clostridiales;D_4__Peptostreptococcaceae	39	84	1
3ab56b47041e09c8cfe3765c86b45af8	83	FALSE	Prevotella oryzae DSM 17970 strain JCM 13648 16S ribosomal RNA, partial sequence	D_0__Bacteria;D_1__Bacteroidetes;D_2__Bacteroidia;D_3__Bacteroidales;D_4__Prevotellaceae	1	49	1
92c2208ce1b1d1ddd8236f26cb061f7a	83	FALSE	Klebsiella variicola strain F2R9 16S ribosomal RNA, partial sequence	D_0__Bacteria;D_1__Proteobacteria;D_2__Gammaproteobacteria;D_3__Enterobacteriales;D_4__Enterobacteriaceae	1	68	1
608eca27e3a3ec82d2bac51777799a22	83	FALSE	Orbus sasakiae strain C7 16S ribosomal RNA, partial sequence	D_0__Bacteria;D_1__Proteobacteria;D_2__Gammaproteobacteria;D_3__Orbales;D_4__Orbaceae;D_5__Gilliamella	1	77	1
b45dd04b718483d0b0827be769c0ef71	83	FALSE	Lactobacillus nasuensis JCM 17158 strain SU 18 16S ribosomal RNA, partial sequence	D_0__Bacteria;D_1__Proteobacteria;D_2__Gammaproteobacteria	1	1	24
ec88b1f910cb218ecf1f96c2a3591862	83	FALSE	Apibacter adventoris strain wkB301 16S ribosomal RNA, complete sequence	D_0__Bacteria;D_1__Bacteroidetes;D_2__Bacteroidia;D_3__Flavobacteriales;D_4__Weeksellaceae;D_5__Apibacter;Ambiguous_taxa	1	266	1
81a51a8295dd12a16bca570c6b3707d5	83	FALSE	Pseudomonas amygdali strain AL1 16S ribosomal RNA, partial sequence	D_0__Bacteria;D_1__Proteobacteria;D_2__Gammaproteobacteria	1	131	1
0853dad1775ff2ad24daa25148cd7660	83	FALSE	Kosakonia oryziphila strain REICA_142 16S ribosomal RNA, partial sequence	D_0__Bacteria;D_1__Proteobacteria;D_2__Gammaproteobacteria;D_3__Enterobacteriales;D_4__Enterobacteriaceae	1	60	1
9773b319538e7c9072d28ff42b8aa356	83	FALSE	Pectinatus sottacetonis strain FSRU B0405 16S ribosomal RNA, partial sequence	D_0__Bacteria;D_1__Firmicutes;D_2__Negativicutes;D_3__Selenomonadales;D_4__Veillonellaceae	1	15	6
e58355380d2272ceb34d160b193d2c71	83	FALSE	Lactobacillus kosoi strain 10H 16S ribosomal RNA, partial sequence	D_0__Bacteria;D_1__Firmicutes;D_2__Bacilli;D_3__Lactobacillales;D_4__Lactobacillaceae;D_5__Lactobacillus;D_6__uncultured Bacilli bacterium	52	82	1
997ac6ed925a6cf746f669e1277aefff	83	FALSE	Chitinilyticum aquatile strain c14 16S ribosomal RNA, partial sequence	D_0__Bacteria;D_1__Proteobacteria;D_2__Gammaproteobacteria	1	77	1
f2116bd2bae067a2613b22c1eb6e7b63	83	FALSE	Bombella apis strain MRM1 16S ribosomal RNA, partial sequence	D_0__Bacteria;D_1__Proteobacteria;D_2__Alphaproteobacteria;D_3__Acetobacterales;D_4__Acetobacteraceae	10	199	1
061b610b1f4ee43439686efa9e2c1fcf	83	FALSE	Marinitalea sucinacia strain JC2131 16S ribosomal RNA, partial sequence	D_0__Bacteria;D_1__Proteobacteria;D_2__Alphaproteobacteria	1	1	27
fac9a5a669e54450e10b593749bf2548	83	FALSE	Lactobacillus aviarius subsp. araffinosus strain LMG 23560 16S ribosomal RNA, partial sequence	D_0__Bacteria;D_1__Firmicutes;D_2__Bacilli;D_3__Lactobacillales;D_4__Lactobacillaceae;D_5__Lactobacillus	1	1	29
c6aadb7b9ac10ae730d690faf8e91ecb	83	FALSE	Niabella drilacis strain E90 16S ribosomal RNA, partial sequence	D_0__Bacteria;D_1__Bacteroidetes;D_2__Bacteroidia;D_3__Chitinophagales;D_4__Chitinophagaceae;D_5__Taibaiella	1	39	1
31afc6764d59c7151c0f7808a12f7cfd	82	FALSE	Commensalibacter intestini A911 16S ribosomal RNA, partial sequence	D_0__Bacteria;D_1__Proteobacteria;D_2__Alphaproteobacteria;D_3__Acetobacterales;D_4__Acetobacteraceae;D_5__Commensalibacter;Ambiguous_taxa	1	487	1
645c04b135282890fcc0155cf8a942d5	82	FALSE	Klebsiella pneumoniae strain DSM 30104 16S ribosomal RNA, partial sequence	D_0__Bacteria;D_1__Proteobacteria;D_2__Gammaproteobacteria;D_3__Enterobacteriales;D_4__Enterobacteriaceae	1	68	1
577aed7cc2ce9c266023636808a95543	82	FALSE	Lactococcus taiwanensis strain 0905C15 16S ribosomal RNA, partial sequence	D_0__Bacteria;D_1__Firmicutes;D_2__Bacilli;D_3__Lactobacillales;D_4__Streptococcaceae;D_5__Lactococcus;D_6__Lactococcus lactis	1	182	1
72f19fec3a6ba9c2d6277337d6bbee82	82	FALSE	Apibacter adventoris strain wkB301 16S ribosomal RNA, complete sequence	D_0__Bacteria;D_1__Bacteroidetes;D_2__Bacteroidia;D_3__Flavobacteriales	1	1	34
2cc2992c0cc2c0f42d1c2e14621aeb16	82	FALSE	Acetobacter peroxydans strain JCM 25077 16S ribosomal RNA, partial sequence	D_0__Bacteria;D_1__Proteobacteria;D_2__Gammaproteobacteria	1	1	31
f4ea476b0b2f433916ed5d4a1c271be1	82	FALSE	Marinospirillum alkaliphilum strain Z4 16S ribosomal RNA, partial sequence	D_0__Bacteria;D_1__Proteobacteria;D_2__Gammaproteobacteria;D_3__Oceanospirillales;D_4__Halomonadaceae;D_5__Carnimonas;D_6__uncultured bacterium	1	49	1
8c893e26f7913a62fdcbc1b1768879dd	82	FALSE	Kosakonia oryziphila strain REICA_142 16S ribosomal RNA, partial sequence	D_0__Bacteria;D_1__Proteobacteria;D_2__Gammaproteobacteria;D_3__Enterobacteriales;D_4__Enterobacteriaceae	1	43	1
8af1876c26645fd5cd5a999c3c9aba12	82	FALSE	Bacteroides zoogleoformans strain JCM 16136 16S ribosomal RNA, partial sequence	D_0__Bacteria;D_1__Bacteroidetes;D_2__Bacteroidia;D_3__Bacteroidales;D_4__Bacteroidaceae;D_5__Bacteroides	1	69	1
093dbf4c4ad6827cb69cb89293b8407f	82	FALSE	Bombella apis strain MRM1 16S ribosomal RNA, partial sequence	D_0__Bacteria;D_1__Proteobacteria;D_2__Alphaproteobacteria;D_3__Acetobacterales;D_4__Acetobacteraceae	1	34	1
7c16071d3f1eca0294aa2cf0fcb1c752	82	FALSE	[Erwinia] teleogrylli strain SCU-B244 16S ribosomal RNA, partial sequence	D_0__Bacteria;D_1__Proteobacteria;D_2__Gammaproteobacteria;D_3__Enterobacteriales;D_4__Enterobacteriaceae	1	613	1
a00be402ec2d1bdfd51e9406f86cabbc	82	FALSE	Snodgrassella alvi wkB2 16S ribosomal RNA, complete sequence	D_0__Bacteria;D_1__Proteobacteria;D_2__Gammaproteobacteria;D_3__Betaproteobacteriales;D_4__Neisseriaceae;D_5__Snodgrassella	1	285	1
d751eeba6d6a1364bcbbaa1b0feed530	82	FALSE	Apibacter raozihei strain HY041 16S ribosomal RNA, partial sequence	D_0__Bacteria;D_1__Bacteroidetes;D_2__Bacteroidia;D_3__Bacteroidales	1	81	1
58256aa0874faafdcb1513d7df2b6576	82	FALSE	Gilliamella intestini strain LMG 28358 16S ribosomal RNA, partial sequence	D_0__Bacteria;D_1__Proteobacteria;D_2__Gammaproteobacteria;D_3__Orbales;D_4__Orbaceae;D_5__Gilliamella	1	339	1
b29314bafe4f5ca8d62b28031571ba31	82	FALSE	Myroides marinus strain JS-08 16S ribosomal RNA, partial sequence	D_0__Bacteria;D_1__Bacteroidetes;D_2__Bacteroidia;D_3__Flavobacteriales;D_4__Flavobacteriaceae;D_5__Myroides;Ambiguous_taxa	1	43	1
c524fd95b03ee8ed0163907337daeadb	82	FALSE	Bombella apis strain MRM1 16S ribosomal RNA, partial sequence	D_0__Bacteria;D_1__Proteobacteria;D_2__Alphaproteobacteria;D_3__Acetobacterales;D_4__Acetobacteraceae	1	112	1
3ccc6f95f1c7c5326d4800ef49b4397c	82	FALSE	Apibacter adventoris strain wkB301 16S ribosomal RNA, complete sequence	D_0__Bacteria;D_1__Bacteroidetes;D_2__Bacteroidia;D_3__Flavobacteriales;D_4__Weeksellaceae;D_5__Apibacter;Ambiguous_taxa	1	238	1
7bb72abedcbf660aac45c82f1fde111c	82	FALSE	Bombella apis strain MRM1 16S ribosomal RNA, partial sequence	D_0__Bacteria;D_1__Proteobacteria;D_2__Alphaproteobacteria;D_3__Acetobacterales;D_4__Acetobacteraceae	1	77	1
ec256c9c8b874bb3d69939a952cb47c3	82	FALSE	Snodgrassella alvi wkB2 16S ribosomal RNA, complete sequence	D_0__Bacteria;D_1__Proteobacteria;D_2__Gammaproteobacteria;D_3__Betaproteobacteriales;D_4__Neisseriaceae	1	188	1
fd0a7f712d3b20bc542f0c3793b1e401	82	FALSE	Arachidicoccus ginsenosidivorans strain Gsoil 809 16S ribosomal RNA, partial sequence	D_0__Bacteria;D_1__Bacteroidetes;D_2__Bacteroidia;D_3__Chitinophagales;D_4__Chitinophagaceae;D_5__Taibaiella	1	55	1
32d28634129c55950064908bc8226cd9	82	FALSE	Spongiispira norvegica strain Gp_4_7.1 16S ribosomal RNA, partial sequence	D_0__Bacteria;D_1__Proteobacteria;D_2__Gammaproteobacteria	1	150	1
904b07c78301610d6f6c9f8f3f3140c6	82	FALSE	Bacteroides zoogleoformans strain JCM 16136 16S ribosomal RNA, partial sequence	D_0__Bacteria;D_1__Bacteroidetes;D_2__Bacteroidia;D_3__Bacteroidales;D_4__Bacteroidaceae;D_5__Bacteroides	1	105	1
15b0c99f8052dc04b223164b37a6cf2c	82	FALSE	Klebsiella variicola strain F2R9 16S ribosomal RNA, partial sequence	D_0__Bacteria;D_1__Proteobacteria;D_2__Gammaproteobacteria;D_3__Enterobacteriales;D_4__Enterobacteriaceae	1	476	1
de15010adf57cdde74fd19d149a3e487	82	FALSE	Apibacter adventoris strain wkB301 16S ribosomal RNA, complete sequence	D_0__Bacteria;D_1__Bacteroidetes;D_2__Bacteroidia;D_3__Flavobacteriales;D_4__Weeksellaceae;D_5__Apibacter;Ambiguous_taxa	1	72	1
71efe7aecd3a5538d71d799c129318e9	82	FALSE	Apibacter adventoris strain wkB301 16S ribosomal RNA, complete sequence	D_0__Bacteria;D_1__Bacteroidetes;D_2__Bacteroidia;D_3__Flavobacteriales	1	54	1
e09aad7a2f0878f248efebf992dae0b5	82	FALSE	Lactobacillus gallinarum strain ATCC 33199 16S ribosomal RNA, partial sequence	D_0__Bacteria;D_1__Firmicutes;D_2__Bacilli;D_3__Lactobacillales;D_4__Lactobacillaceae;D_5__Lactobacillus	1	1	25
6095544b8f7228fefce167212c86802d	82	FALSE	Myroides marinus strain JS-08 16S ribosomal RNA, partial sequence	D_0__Bacteria;D_1__Bacteroidetes;D_2__Bacteroidia;D_3__Flavobacteriales;D_4__Flavobacteriaceae;D_5__Myroides;Ambiguous_taxa	1	32	1
42e27a6a487fe4ed22ddc0ac4238a780	82	FALSE	Klebsiella pneumoniae strain ATCC 13883 16S ribosomal RNA, partial sequence	D_0__Bacteria;D_1__Proteobacteria;D_2__Gammaproteobacteria;D_3__Enterobacteriales;D_4__Enterobacteriaceae	1	56	1
77ee96028112a465e75206cbdb44671a	82	FALSE	Klebsiella variicola strain F2R9 16S ribosomal RNA, partial sequence	D_0__Bacteria;D_1__Proteobacteria;D_2__Gammaproteobacteria;D_3__Enterobacteriales;D_4__Enterobacteriaceae	1	556	1
c636bf00a0faa5506f43270ba9e1795a	82	FALSE	Lactobacillus kosoi strain 10H 16S ribosomal RNA, partial sequence	D_0__Bacteria;D_1__Firmicutes;D_2__Bacilli;D_3__Lactobacillales;D_4__Lactobacillaceae;D_5__Lactobacillus;D_6__uncultured Bacilli bacterium	1	71	1
ad5e7ddc6beaae1c6a49800cd5c2173d	82	FALSE	Gluconacetobacter liquefaciens strain DSM 5603 16S ribosomal RNA, partial sequence	D_0__Bacteria;D_1__Proteobacteria;D_2__Alphaproteobacteria;D_3__Acetobacterales;D_4__Acetobacteraceae	1	151	1
586d552acec400330ffa1d58f1ab1f3e	82	FALSE	Niabella drilacis strain E90 16S ribosomal RNA, partial sequence	D_0__Bacteria;D_1__Bacteroidetes;D_2__Bacteroidia;D_3__Chitinophagales;D_4__Chitinophagaceae	1	61	1
0532b55e1233f709846d321194cfdc25	82	FALSE	Commensalibacter intestini A911 16S ribosomal RNA, partial sequence	D_0__Bacteria;D_1__Proteobacteria;D_2__Alphaproteobacteria;D_3__Acetobacterales;D_4__Acetobacteraceae;D_5__Commensalibacter;Ambiguous_taxa	1	334	1
f279fcaa8a922d90fe80cc8c10fca6fd	82	FALSE	Erwinia amylovora strain ATCC 15580 16S ribosomal RNA, partial sequence	D_0__Bacteria	1	1	21
71ca346bddb82b5b1a1e1f675f2acb9b	82	FALSE	Apibacter adventoris strain wkB301 16S ribosomal RNA, complete sequence	D_0__Bacteria;D_1__Bacteroidetes;D_2__Bacteroidia;D_3__Flavobacteriales	1	141	1
2a2ff8c5f11e9a5946527be699fdaf7c	82	FALSE	Carnimonas nigrificans strain CTCBS 1 16S ribosomal RNA, partial sequence	D_0__Bacteria;D_1__Proteobacteria;D_2__Gammaproteobacteria;D_3__Oceanospirillales;D_4__Halomonadaceae;D_5__Carnimonas;D_6__uncultured bacterium	1116	1	1
4f3d1e31beb688f277bcb7fed8ae6438	82	FALSE	Peptostreptococcus russellii strain RT-10B 16S ribosomal RNA, partial sequence	D_0__Bacteria;D_1__Firmicutes;D_2__Clostridia;D_3__Clostridiales;D_4__Peptostreptococcaceae;D_5__Peptostreptococcus;D_6__uncultured bacterium	1	78	1
74cf17f0e171362b914aa8093f9b6d70	82	FALSE	Photobacterium marinum strain AK15 16S ribosomal RNA, partial sequence	D_0__Bacteria;D_1__Proteobacteria;D_2__Gammaproteobacteria;D_3__Enterobacteriales;D_4__Enterobacteriaceae	1	1	33
eb6a9bc75823f4454340d341923df3cd	82	FALSE	Lactobacillus ozensis DSM 23829 = JCM 17196 strain Mizu2-1 16S ribosomal RNA, partial sequence	D_0__Bacteria;D_1__Firmicutes;D_2__Bacilli;D_3__Lactobacillales;D_4__Lactobacillaceae;D_5__Lactobacillus	1	1	22
111b0fe5e034611645b11e0c888b5c7d	82	FALSE	Kosakonia oryziphila strain REICA_142 16S ribosomal RNA, partial sequence	D_0__Bacteria;D_1__Proteobacteria;D_2__Gammaproteobacteria;D_3__Enterobacteriales;D_4__Enterobacteriaceae	1	60	12
ab1b814825b58f8ca428821d6ccaaabc	82	FALSE	Apibacter adventoris strain wkB301 16S ribosomal RNA, complete sequence	D_0__Bacteria;D_1__Bacteroidetes;D_2__Bacteroidia;D_3__Flavobacteriales;D_4__Weeksellaceae;D_5__Apibacter;Ambiguous_taxa	1	135	1
9f3ecc7cdaf6929116a791ac32c92be1	82	FALSE	Pseudomonas paralactis strain DSM 29164 16S ribosomal RNA, partial sequence	D_0__Bacteria;D_1__Proteobacteria	1	157	1
a25fab4b7908cffe4c7355232ec2e24a	81	FALSE	Hafnia alvei strain JCM 1666 16S ribosomal RNA, partial sequence	D_0__Bacteria;D_1__Proteobacteria;D_2__Gammaproteobacteria;D_3__Enterobacteriales;D_4__Enterobacteriaceae	1	1	40
0640f58b7e30665ce00b5f962edc26c5	81	FALSE	Acetobacter okinawensis JCM 25146 strain 1-35 16S ribosomal RNA, partial sequence	D_0__Bacteria;D_1__Proteobacteria;D_2__Alphaproteobacteria;D_3__Acetobacterales;D_4__Acetobacteraceae	472	1	1
f7cc6497c01c7232cf646e1c041d500e	81	FALSE	Bacteroides zoogleoformans strain JCM 16136 16S ribosomal RNA, partial sequence	D_0__Bacteria;D_1__Bacteroidetes;D_2__Bacteroidia;D_3__Bacteroidales;D_4__Bacteroidaceae;D_5__Bacteroides	1	79	1
024fd3a0cc6feedda9fa63037d95aad2	81	FALSE	Lacticigenium naphtae strain MIC1-18 16S ribosomal RNA, partial sequence	D_0__Bacteria;D_1__Firmicutes;D_2__Bacilli;D_3__Lactobacillales;D_4__Carnobacteriaceae	1	1	40
95435c256138c3a4d9237eec58a110c0	81	FALSE	Carnimonas nigrificans strain CTCBS 1 16S ribosomal RNA, partial sequence	D_0__Bacteria;D_1__Proteobacteria;D_2__Gammaproteobacteria;D_3__Oceanospirillales;D_4__Halomonadaceae;D_5__Carnimonas;D_6__uncultured bacterium	1	54	1
803b757a2faa3bc4e781423c92f858dd	81	FALSE	Lactobacillus kosoi strain 10H 16S ribosomal RNA, partial sequence	D_0__Bacteria;D_1__Firmicutes;D_2__Bacilli;D_3__Lactobacillales;D_4__Lactobacillaceae;D_5__Lactobacillus;D_6__uncultured Bacilli bacterium	100	142	1
f395e9580275a53675814c112a4f795c	81	FALSE	Lacticigenium naphtae strain MIC1-18 16S ribosomal RNA, partial sequence	D_0__Bacteria;D_1__Firmicutes;D_2__Bacilli;D_3__Lactobacillales;D_4__Carnobacteriaceae	1	1	44
fe681545090f723454eb7519b9bf1dcf	81	FALSE	Proteus terrae strain N5/687 16S ribosomal RNA, partial sequence	D_0__Bacteria;D_1__Proteobacteria;D_2__Gammaproteobacteria;D_3__Enterobacteriales;D_4__Enterobacteriaceae;D_5__Proteus;Ambiguous_taxa	1	72	1
8121d0dc66ef64e5ee68dbdd5969d569	81	FALSE	Lonsdalea britannica strain LMG 26267 16S ribosomal RNA, partial sequence	D_0__Bacteria;D_1__Proteobacteria;D_2__Gammaproteobacteria;D_3__Enterobacteriales;D_4__Enterobacteriaceae	1	34	1
95591a74a04e6bf4862fc7cfdcf84aeb	81	FALSE	Wohlfahrtiimonas populi strain 34c10-3-10 16S ribosomal RNA, partial sequence	D_0__Bacteria;D_1__Proteobacteria;D_2__Gammaproteobacteria;D_3__Cardiobacteriales;D_4__Wohlfahrtiimonadaceae;D_5__Ignatzschineria;Ambiguous_taxa	1	764	1
fba5aff99f39e0d3db1ca6edb0ff5e1a	81	FALSE	Granulicatella elegans strain B1333 16S ribosomal RNA, partial sequence	D_0__Bacteria;D_1__Firmicutes;D_2__Bacilli;D_3__Lactobacillales	1	233	1
b9bfa7e939e6c349ee7634aff8d7c567	81	FALSE	Klebsiella variicola strain F2R9 16S ribosomal RNA, partial sequence	D_0__Bacteria;D_1__Proteobacteria;D_2__Gammaproteobacteria;D_3__Enterobacteriales;D_4__Enterobacteriaceae	1	1072	14
0d09ad63924b66768bdb2454bbbbd500	81	FALSE	Pantoea cypripedii strain DSM 3873 16S ribosomal RNA, partial sequence	D_0__Bacteria;D_1__Proteobacteria;D_2__Gammaproteobacteria;D_3__Enterobacteriales;D_4__Enterobacteriaceae	13	1	30
0fbf543986b66af8659008ad5886ab90	81	FALSE	Myroides guanonis strain IM13 16S ribosomal RNA, partial sequence	D_0__Bacteria;D_1__Bacteroidetes;D_2__Bacteroidia;D_3__Flavobacteriales;D_4__Flavobacteriaceae;D_5__Myroides	1	109	1
17455cae69deed8088dbc13f9c1fb230	81	FALSE	Lactobacillus hulanensis strain ZW163 16S ribosomal RNA, partial sequence	D_0__Bacteria;D_1__Firmicutes;D_2__Bacilli;D_3__Lactobacillales;D_4__Lactobacillaceae;D_5__Lactobacillus;D_6__uncultured Bacilli bacterium	1	265	1
a256cb04730303da0bcf4195cadbbb0f	81	FALSE	Providencia heimbachae strain NCTC 12003 16S ribosomal RNA, partial sequence	D_0__Bacteria;D_1__Proteobacteria;D_2__Gammaproteobacteria;D_3__Enterobacteriales;D_4__Enterobacteriaceae;D_5__Providencia;Ambiguous_taxa	1	55	1
cee987b000bb7958841c6d0bf2796527	81	FALSE	Acetobacter okinawensis JCM 25146 strain 1-35 16S ribosomal RNA, partial sequence	D_0__Bacteria;D_1__Proteobacteria;D_2__Alphaproteobacteria;D_3__Acetobacterales;D_4__Acetobacteraceae	1	1	50
3761ebe5edac23bf5f862016796630ac	81	FALSE	Pseudomonas nitrititolerans strain GL14 16S ribosomal RNA, partial sequence	D_0__Bacteria;D_1__Proteobacteria;D_2__Gammaproteobacteria	1	102	1
5acd63cdb829c761dacd9e558676eb85	81	FALSE	Prevotella oryzae DSM 17970 strain JCM 13648 16S ribosomal RNA, partial sequence	D_0__Bacteria;D_1__Bacteroidetes;D_2__Bacteroidia;D_3__Bacteroidales;D_4__Prevotellaceae	1	35	1
dbcebce4e6a54ed0e157509726d7e9ca	81	FALSE	Weissella oryzae SG25 16S ribosomal RNA, partial sequence	D_0__Bacteria;D_1__Firmicutes;D_2__Bacilli;D_3__Lactobacillales;D_4__Leuconostocaceae;D_5__Weissella;Ambiguous_taxa	1	1	31
3eac31fa6356874d14c469c579499b21	81	FALSE	Gilliamella intestini strain LMG 28358 16S ribosomal RNA, partial sequence	D_0__Bacteria;D_1__Proteobacteria;D_2__Gammaproteobacteria;D_3__Orbales;D_4__Orbaceae;D_5__Gilliamella	1	163	1
b6d7b34cbe15f7414a9f00bf8fbf5f9c	81	FALSE	Lactobacillus kosoi strain 10H 16S ribosomal RNA, partial sequence	D_0__Bacteria;D_1__Firmicutes;D_2__Bacilli;D_3__Lactobacillales;D_4__Lactobacillaceae;D_5__Lactobacillus	1	1	46
5d694203a322a80fe9113b6ca208afab	81	FALSE	Frischella perrara strain PEB0191 16S ribosomal RNA, complete sequence	D_0__Bacteria;D_1__Proteobacteria;D_2__Gammaproteobacteria;D_3__Orbales;D_4__Orbaceae;D_5__Gilliamella	1	281	1
b36ade7eb57acfdf3e66d9b9daba73ee	81	FALSE	Commensalibacter intestini A911 16S ribosomal RNA, partial sequence	D_0__Bacteria;D_1__Proteobacteria;D_2__Alphaproteobacteria;D_3__Acetobacterales;D_4__Acetobacteraceae;D_5__Commensalibacter;Ambiguous_taxa	1	307	1
2df263b899e1358babb8856884c93535	81	FALSE	Lactobacillus bombi strain BTLCH M1/2 16S ribosomal RNA, partial sequence	D_0__Bacteria;D_1__Firmicutes;D_2__Bacilli;D_3__Lactobacillales;D_4__Lactobacillaceae;D_5__Lactobacillus	1254	1	1
eddb3efb77b8f32175bb5c422bc2e3b6	81	FALSE	Klebsiella pneumoniae strain ATCC 13883 16S ribosomal RNA, partial sequence	D_0__Bacteria;D_1__Proteobacteria;D_2__Gammaproteobacteria;D_3__Enterobacteriales;D_4__Enterobacteriaceae	1	75	1
e5c7a4f79d9a4411239c970e959f4545	81	FALSE	Dysgonomonas capnocytophagoides strain JCM 16697 16S ribosomal RNA, partial sequence	D_0__Bacteria;D_1__Bacteroidetes;D_2__Bacteroidia;D_3__Bacteroidales;D_4__Dysgonomonadaceae;D_5__Dysgonomonas;Ambiguous_taxa	1	83	1
7337f6b6e55fd9ba628b7289eab5c993	81	FALSE	Apibacter adventoris strain wkB301 16S ribosomal RNA, complete sequence	D_0__Bacteria;D_1__Bacteroidetes;D_2__Bacteroidia;D_3__Flavobacteriales	1	41	1
8512ad43f99f1e07c282acfcf915cb9a	81	FALSE	Prevotella oris strain JCM 8540 16S ribosomal RNA, partial sequence	D_0__Bacteria;D_1__Bacteroidetes;D_2__Bacteroidia;D_3__Bacteroidales;D_4__Prevotellaceae	1	55	1
b0ec14c60d09431c5a558c370f774285	81	FALSE	Gilliamella intestini strain LMG 28358 16S ribosomal RNA, partial sequence	D_0__Bacteria;D_1__Proteobacteria;D_2__Gammaproteobacteria;D_3__Orbales;D_4__Orbaceae;D_5__Gilliamella	1	769	1
d2e95cb9e8a2df7b27fbc076291d6b90	81	FALSE	Bifidobacterium vespertilionis strain RST16 16S ribosomal RNA, partial sequence	D_0__Bacteria;D_1__Actinobacteria;D_2__Actinobacteria;D_3__Bifidobacteriales;D_4__Bifidobacteriaceae;D_5__Bifidobacterium	1	36	1
7f4ef826c62648ccdaebe0882af4111f	81	FALSE	Bacillus alcalophilus ATCC 27647 = CGMCC 1.3604 strain DSM 485 16S ribosomal RNA, partial sequence	D_0__Bacteria	1	1	41
64f993fcab9545ec284bcc9f791763fa	81	FALSE	Olsenella profusa DSM 13989 strain CCUG 45371 16S ribosomal RNA, partial sequence	D_0__Bacteria;D_1__Actinobacteria;D_2__Coriobacteriia;D_3__Coriobacteriales;D_4__Atopobiaceae;D_5__Olsenella	1	50	1
a0021af855cb3a06df7fff18b2daac09	81	FALSE	Cobetia amphilecti strain 46-2 16S ribosomal RNA, partial sequence	D_0__Bacteria;D_1__Proteobacteria;D_2__Gammaproteobacteria;D_3__Oceanospirillales;D_4__Halomonadaceae;D_5__Carnimonas;D_6__uncultured bacterium	1	65	1
43dd67a48a35643720a0310a3517884c	81	FALSE	Prevotella copri DSM 18205 strain JCM 13464 16S ribosomal RNA, partial sequence	D_0__Bacteria;D_1__Bacteroidetes;D_2__Bacteroidia;D_3__Bacteroidales;D_4__Prevotellaceae	1	56	1
5811b34579c4b290733f8114a39529a2	81	FALSE	Marinospirillum alkaliphilum strain Z4 16S ribosomal RNA, partial sequence	D_0__Bacteria;D_1__Proteobacteria;D_2__Gammaproteobacteria;D_3__Oceanospirillales;D_4__Halomonadaceae;D_5__Carnimonas;D_6__uncultured bacterium	1	39	1
5a91e018884df65e1fb19bbdc8c8ad0b	81	FALSE	Shewanella corallii strain fav-2-10-05 16S ribosomal RNA, partial sequence	D_0__Bacteria;D_1__Proteobacteria;D_2__Gammaproteobacteria;D_3__Alteromonadales;D_4__Shewanellaceae;D_5__Shewanella	3	41	1
f64b218ac1bba3ee834d0e13ab84e85b	81	FALSE	Bacteroides zoogleoformans strain JCM 16136 16S ribosomal RNA, partial sequence	D_0__Bacteria;D_1__Bacteroidetes;D_2__Bacteroidia;D_3__Bacteroidales;D_4__Bacteroidaceae;D_5__Bacteroides	1	485	1
e8643939ea6fc6eef2447b31b9489da5	81	FALSE	Fructobacillus durionis strain D-24 16S ribosomal RNA, partial sequence	D_0__Bacteria;D_1__Firmicutes;D_2__Bacilli;D_3__Lactobacillales;D_4__Leuconostocaceae;D_5__Fructobacillus;Ambiguous_taxa	1	1	46
764ddc75d3ff043cae3c3568ffc6768d	81	FALSE	Lactobacillus intestinalis strain DSM 6629 16S ribosomal RNA, partial sequence	D_0__Bacteria;D_1__Firmicutes;D_2__Bacilli;D_3__Lactobacillales;D_4__Lactobacillaceae;D_5__Lactobacillus	1	1	38
f7f4bf678115ac7363a8d601b3d4d817	81	FALSE	Bifidobacterium scardovii strain CCUG 13008 A 16S ribosomal RNA, partial sequence	D_0__Bacteria;D_1__Actinobacteria;D_2__Actinobacteria;D_3__Bifidobacteriales;D_4__Bifidobacteriaceae;D_5__Bifidobacterium	1	41	1
6a6daa34aea79dc282ba406083f0d324	81	FALSE	Lacticigenium naphtae strain MIC1-18 16S ribosomal RNA, partial sequence	D_0__Bacteria;D_1__Firmicutes;D_2__Bacilli;D_3__Lactobacillales;D_4__Carnobacteriaceae	1	1	47
8706c375775c992403f2ab740fd03c0e	81	FALSE	Klebsiella variicola strain LX3 16S ribosomal RNA, partial sequence	D_0__Bacteria;D_1__Proteobacteria;D_2__Gammaproteobacteria;D_3__Enterobacteriales;D_4__Enterobacteriaceae	1	59	1
c5f8e9a0bbc4a67597e589732e085519	81	FALSE	Nesterenkonia halobia strain DSM 20541 16S ribosomal RNA, partial sequence	D_0__Bacteria;D_1__Actinobacteria;D_2__Actinobacteria;D_3__Micrococcales;D_4__Micrococcaceae	1	1	29
a54e10b6522d87ed21737859deed44bc	81	FALSE	Lactobacillus kosoi strain 10H 16S ribosomal RNA, partial sequence	D_0__Bacteria;D_1__Firmicutes;D_2__Bacilli;D_3__Lactobacillales;D_4__Lactobacillaceae;D_5__Lactobacillus;D_6__uncultured Bacilli bacterium	1	25	1
59be85dc7da0f3006c296174ddc8e547	81	FALSE	Commensalibacter intestini A911 16S ribosomal RNA, partial sequence	D_0__Bacteria;D_1__Proteobacteria;D_2__Alphaproteobacteria;D_3__Acetobacterales;D_4__Acetobacteraceae	1	368	1
11f0e98fb0dc766c1d6c281d7d0cbf2d	81	FALSE	Fructobacillus ficulneus strain FS-1 16S ribosomal RNA, partial sequence	D_0__Bacteria;D_1__Firmicutes;D_2__Bacilli;D_3__Lactobacillales;D_4__Leuconostocaceae;D_5__Fructobacillus;Ambiguous_taxa	1	166	1
c8f03670dffd3739702ed3270342266f	81	FALSE	Conchiformibius steedae strain NBRC 102457 16S ribosomal RNA, partial sequence	D_0__Bacteria;D_1__Proteobacteria;D_2__Alphaproteobacteria	1	1	41
7aa77d5b345cc89352e0711a8d2881bb	81	FALSE	Pseudomonas nitrititolerans strain GL14 16S ribosomal RNA, partial sequence	D_0__Bacteria;D_1__Proteobacteria	1	1	30
d67e7fc0a8b8baabbd15f166dd1ac8a2	80	FALSE	Apibacter adventoris strain wkB301 16S ribosomal RNA, complete sequence	D_0__Bacteria;D_1__Bacteroidetes;D_2__Bacteroidia;D_3__Flavobacteriales;D_4__Weeksellaceae;D_5__Apibacter;Ambiguous_taxa	1	108	1
029083212ff6ea85d2be99379a90add5	80	FALSE	Comamonas piscis strain CN1 16S ribosomal RNA, partial sequence	D_0__Bacteria;D_1__Proteobacteria;D_2__Gammaproteobacteria;D_3__Betaproteobacteriales;D_4__Burkholderiaceae	1	1	19
0a8af038879283b49fe9075691a5bbb7	80	FALSE	Apibacter adventoris strain wkB301 16S ribosomal RNA, complete sequence	D_0__Bacteria;D_1__Bacteroidetes;D_2__Bacteroidia;D_3__Flavobacteriales	1	160	1
612aa2ebd3df45b4a3ce72a4a186a5a9	80	FALSE	Profundimonas piezophila strain YC-1 16S ribosomal RNA, partial sequence	D_0__Bacteria;D_1__Proteobacteria;D_2__Gammaproteobacteria	1	1	37
3f1c72a964e8fd67f4123ff1b7efc206	80	FALSE	Kosakonia oryziphila strain REICA_142 16S ribosomal RNA, partial sequence	D_0__Bacteria;D_1__Proteobacteria;D_2__Gammaproteobacteria;D_3__Orbales;D_4__Orbaceae;D_5__Gilliamella	1	89	1
91ad7fc1e6d4fc801dddf3cdb02ef9bc	80	FALSE	Paraperlucidibaca wandonensis strain WT-RY4 16S ribosomal RNA, partial sequence	D_0__Bacteria;D_1__Proteobacteria;D_2__Gammaproteobacteria;D_3__Pseudomonadales;D_4__Moraxellaceae	1	128	1
5ed2715c1d03337ae0114c1f4e4a047d	80	FALSE	Streptococcus devriesei strain CCUG 47155 16S ribosomal RNA, partial sequence	D_0__Bacteria;D_1__Firmicutes;D_2__Bacilli;D_3__Lactobacillales;D_4__Streptococcaceae	1	1	51
3eef00b8907decbcbfa140b009fd7382	80	FALSE	Owenweeksia hongkongensis DSM 17368 strain UST20020801 16S ribosomal RNA, partial sequence	D_0__Bacteria;D_1__Bacteroidetes;D_2__Bacteroidia	1	52	1
097a60a9aedc8ba17d90a10a41725773	80	FALSE	Acetobacter okinawensis JCM 25146 strain 1-35 16S ribosomal RNA, partial sequence	D_0__Bacteria;D_1__Proteobacteria;D_2__Alphaproteobacteria;D_3__Acetobacterales;D_4__Acetobacteraceae	1	68	1
b1d49d8fe8046fed39088e5d655ccb3b	80	FALSE	Bacteroides zoogleoformans strain JCM 16136 16S ribosomal RNA, partial sequence	D_0__Bacteria;D_1__Bacteroidetes;D_2__Bacteroidia;D_3__Bacteroidales;D_4__Bacteroidaceae;D_5__Bacteroides	1	53	1
59777bd130e61c163688b8f4b5e928c0	80	FALSE	Acetobacter lovaniensis strain LMG 1617 16S ribosomal RNA, partial sequence	D_0__Bacteria;D_1__Proteobacteria;D_2__Alphaproteobacteria;D_3__Acetobacterales;D_4__Acetobacteraceae	1808	1	1
fbf602798e785dc5bf77e4ce7fdc8582	80	FALSE	Lactobacillus kosoi strain 10H 16S ribosomal RNA, partial sequence	D_0__Bacteria;D_1__Firmicutes;D_2__Bacilli;D_3__Lactobacillales;D_4__Lactobacillaceae;D_5__Lactobacillus;D_6__uncultured Bacilli bacterium	1	86	1
d6c2f6ea19ab0a30392b52e937442280	80	FALSE	Bombella apis strain MRM1 16S ribosomal RNA, partial sequence	D_0__Bacteria;D_1__Proteobacteria;D_2__Alphaproteobacteria;D_3__Acetobacterales;D_4__Acetobacteraceae	1	55	1
f115849fae7954f019b3705b6a244a24	80	FALSE	Formivibrio citricus strain CreCit1 16S ribosomal RNA, partial sequence	D_0__Bacteria;D_1__Proteobacteria;D_2__Gammaproteobacteria;D_3__Betaproteobacteriales;D_4__Burkholderiaceae	1	1	26
cc762b0697d7d6c0b9b586307e4182e6	80	FALSE	Atlantibacter hermannii strain CIP 103176 16S ribosomal RNA, partial sequence	D_0__Bacteria;D_1__Proteobacteria;D_2__Gammaproteobacteria;D_3__Enterobacteriales;D_4__Enterobacteriaceae	1	82	1
238eb30b97de403763774fe7197e298c	80	FALSE	Carnimonas nigrificans strain CTCBS 1 16S ribosomal RNA, partial sequence	D_0__Bacteria;D_1__Proteobacteria;D_2__Gammaproteobacteria;D_3__Oceanospirillales;D_4__Halomonadaceae;D_5__Carnimonas;D_6__uncultured bacterium	1	123	1
b44ced73d03579c96470d06fd4f77437	80	FALSE	[Erwinia] teleogrylli strain SCU-B244 16S ribosomal RNA, partial sequence	D_0__Bacteria;D_1__Proteobacteria;D_2__Gammaproteobacteria;D_3__Enterobacteriales;D_4__Enterobacteriaceae	1	710	1
0d0f1942c171e4bf0bdf28090b73affa	80	FALSE	Snodgrassella alvi wkB2 16S ribosomal RNA, complete sequence	D_0__Bacteria;D_1__Proteobacteria;D_2__Gammaproteobacteria;D_3__Betaproteobacteriales;D_4__Neisseriaceae;D_5__Snodgrassella	1	694	1
1dcd41b70355f632da0723792142f189	80	FALSE	Gluconobacter frateurii strain LMG 1365 16S ribosomal RNA, partial sequence	D_0__Bacteria;D_1__Proteobacteria;D_2__Alphaproteobacteria;D_3__Acetobacterales;D_4__Acetobacteraceae;D_5__uncultured;D_6__uncultured Acetobacteraceae bacterium	535	1	1
01bae6e92c8423499565ed22c1ccfcea	80	FALSE	Gluconobacter cerinus strain IFO 3267 16S ribosomal RNA, partial sequence	D_0__Bacteria;D_1__Proteobacteria;D_2__Alphaproteobacteria	4	75	1
40d1ed1f832a1f17354cc3630c42a813	80	FALSE	Bacillus alcalophilus strain 1 16S ribosomal RNA, partial sequence	D_0__Bacteria;D_1__Firmicutes;D_2__Bacilli;D_3__Lactobacillales;D_4__Enterococcaceae;D_5__Enterococcus;D_6__uncultured Enterococcus sp.	1	1	54
cbc95ca35f71102a25cf7f0d81d6d3a0	80	FALSE	Providencia rettgeri strain DSM 4542 16S ribosomal RNA, partial sequence	D_0__Bacteria;D_1__Proteobacteria;D_2__Gammaproteobacteria;D_3__Enterobacteriales;D_4__Enterobacteriaceae;D_5__Providencia	1	36	1
1fc7eadfbeb8dbe75ef0f7915f260978	80	FALSE	Paraperlucidibaca wandonensis strain WT-RY4 16S ribosomal RNA, partial sequence	D_0__Bacteria;D_1__Proteobacteria;D_2__Gammaproteobacteria;D_3__Pseudomonadales;D_4__Moraxellaceae;D_5__Acinetobacter	1	1	76
7f708df6127ded56f422728220143d7a	80	FALSE	Pseudomonas nitrititolerans strain GL14 16S ribosomal RNA, partial sequence	D_0__Bacteria;D_1__Proteobacteria;D_2__Gammaproteobacteria	1	55	1
73dd8c5083a0df7098f642ad193cec59	80	FALSE	Bacteroides zoogleoformans strain JCM 16136 16S ribosomal RNA, partial sequence	D_0__Bacteria;D_1__Bacteroidetes;D_2__Bacteroidia;D_3__Bacteroidales;D_4__Bacteroidaceae;D_5__Bacteroides	1	130	1
5677168e9251c954c98e050a4c6d3069	80	FALSE	[Clostridium] clostridioforme strain ATCC 25537 16S ribosomal RNA, partial sequence	D_0__Bacteria;D_1__Firmicutes;D_2__Clostridia;D_3__Clostridiales;D_4__Lachnospiraceae	1	97	1
b24aa26f271e63cccd0a5750baf5f8a6	80	FALSE	Bombella apis strain MRM1 16S ribosomal RNA, partial sequence	D_0__Bacteria;D_1__Proteobacteria;D_2__Alphaproteobacteria;D_3__Acetobacterales;D_4__Acetobacteraceae;D_5__Bombella;D_6__uncultured Acetobacteraceae bacterium	1	103	1
e892ed09ff1652c6a353eb01dd1fd4e4	80	FALSE	Snodgrassella alvi wkB2 16S ribosomal RNA, complete sequence	D_0__Bacteria;D_1__Proteobacteria;D_2__Gammaproteobacteria;D_3__Betaproteobacteriales;D_4__Neisseriaceae	1	1	47
4221ce0f73745ef81f4fb65c9307b068	80	FALSE	Apibacter adventoris strain wkB301 16S ribosomal RNA, complete sequence	D_0__Bacteria;D_1__Bacteroidetes;D_2__Bacteroidia;D_3__Flavobacteriales	1	99	1
086bad532b8151e79025c8a50f2a8234	80	FALSE	Prevotella bryantii B14 16S ribosomal RNA, partial sequence	D_0__Bacteria;D_1__Bacteroidetes;D_2__Bacteroidia;D_3__Bacteroidales;D_4__Prevotellaceae	1	53	1
94e68fece77f62b9c33b8a3aa65eefe9	80	FALSE	Lactobacillus rodentium strain MYMRS/TLU1 16S ribosomal RNA, partial sequence	D_0__Bacteria	1	99	1
b56c6fe4527e4e971ed2441b192660bc	80	FALSE	Gluconobacter kanchanaburiensis NBRC 103587 16S ribosomal RNA, partial sequence	D_0__Bacteria;D_1__Proteobacteria;D_2__Alphaproteobacteria;D_3__Acetobacterales;D_4__Acetobacteraceae	1	132	1
d8a80339bd39401873b28a7a0caf62cf	80	FALSE	Orbus sasakiae strain C7 16S ribosomal RNA, partial sequence	D_0__Bacteria;D_1__Proteobacteria;D_2__Gammaproteobacteria;D_3__Orbales;D_4__Orbaceae;D_5__Gilliamella	1	64	1
4473a4bdb66f4621671fa843104ad56e	80	FALSE	Kushneria konosiri strain X49 16S ribosomal RNA, partial sequence	D_0__Bacteria;D_1__Proteobacteria;D_2__Gammaproteobacteria;D_3__Oceanospirillales;D_4__Halomonadaceae;D_5__Carnimonas;D_6__uncultured bacterium	357	1	1
98bc3c1d7bc6fe312b02935d3203f2ed	80	FALSE	Lactobacillus aviarius subsp. araffinosus strain LMG 23560 16S ribosomal RNA, partial sequence	D_0__Bacteria;D_1__Firmicutes;D_2__Bacilli;D_3__Lactobacillales;D_4__Lactobacillaceae;D_5__Lactobacillus	1	1	29
2673cc2267101bab7c658ead60ff2a9e	80	FALSE	Providencia heimbachae strain MUA 2-110 16S ribosomal RNA, partial sequence	D_0__Bacteria;D_1__Proteobacteria	1	83	1
de76c83f814e80daf504d436ce1a055e	80	FALSE	Myroides phaeus strain MY15 16S ribosomal RNA, partial sequence	D_0__Bacteria;D_1__Bacteroidetes;D_2__Bacteroidia;D_3__Flavobacteriales;D_4__Flavobacteriaceae	1	1	25
ad35c74cbcd63d91d0f9caa65f7a714f	80	FALSE	Bacteroides timonensis AP1 16S ribosomal RNA, partial sequence	D_0__Bacteria;D_1__Bacteroidetes;D_2__Bacteroidia;D_3__Bacteroidales;D_4__Bacteroidaceae;D_5__Bacteroides	1	56	1
51e85c6ace6973078dc7f672e0d15f73	80	FALSE	Acetobacter peroxydans strain JCM 25077 16S ribosomal RNA, partial sequence	D_0__Bacteria;D_1__Proteobacteria	1	1	48
3d42db915f58c0bce8a4850d5d1ac032	80	FALSE	Gilliamella apicola strain wkB1 16S ribosomal RNA, complete sequence	D_0__Bacteria;D_1__Proteobacteria;D_2__Gammaproteobacteria;D_3__Orbales;D_4__Orbaceae;D_5__Gilliamella	1	207	1
6792ff1656af69e82b75a7704e597b83	80	FALSE	Apibacter raozihei strain HY041 16S ribosomal RNA, partial sequence	D_0__Bacteria;D_1__Bacteroidetes;D_2__Bacteroidia;D_3__Bacteroidales	1	58	1
628c850f49751f30716e3189ffd62985	80	FALSE	Apibacter adventoris strain wkB301 16S ribosomal RNA, complete sequence	D_0__Bacteria;D_1__Bacteroidetes;D_2__Bacteroidia;D_3__Flavobacteriales	1	149	1
beb1c0b071d49689bd7cfe121e43bb6c	80	FALSE	Moellerella wisconsensis strain 2896-78 16S ribosomal RNA, partial sequence	D_0__Bacteria;D_1__Proteobacteria;D_2__Gammaproteobacteria;D_3__Enterobacteriales;D_4__Enterobacteriaceae;D_5__Providencia	1	161	1
28df27b383682a05832794a29a9b5e2e	80	FALSE	Lactobacillus kosoi strain 10H 16S ribosomal RNA, partial sequence	D_0__Bacteria;D_1__Firmicutes;D_2__Bacilli;D_3__Lactobacillales;D_4__Lactobacillaceae;D_5__Lactobacillus;D_6__uncultured Bacilli bacterium	62	100	1
fb78b7542af34e2d3d7ca8a6166a11f8	80	FALSE	Ignatzschineria larvae DSM 13226 strain L1/68 16S ribosomal RNA, partial sequence	D_0__Bacteria;D_1__Proteobacteria;D_2__Gammaproteobacteria;D_3__Cardiobacteriales;D_4__Wohlfahrtiimonadaceae;D_5__Ignatzschineria;Ambiguous_taxa	1	116	1
d656f0623c2bf90bfcd9be9aa1c3d149	80	FALSE	Apibacter adventoris strain wkB301 16S ribosomal RNA, complete sequence	D_0__Bacteria;D_1__Bacteroidetes;D_2__Bacteroidia;D_3__Flavobacteriales	1	66	1
b32e2b25128578404d82b6ae67837b24	80	FALSE	Acetobacter lovaniensis strain LMG 1617 16S ribosomal RNA, partial sequence	D_0__Bacteria;D_1__Proteobacteria;D_2__Alphaproteobacteria;D_3__Acetobacterales;D_4__Acetobacteraceae	1634	1	1
87bfda426d3515a90c65cb3e80fd1281	80	FALSE	Acetobacter peroxydans strain JCM 25077 16S ribosomal RNA, partial sequence	D_0__Bacteria;D_1__Proteobacteria;D_2__Alphaproteobacteria;D_3__Acetobacterales;D_4__Acetobacteraceae;D_5__uncultured;D_6__uncultured Acetobacteraceae bacterium	1	1	39
df68e4cc0be89e93d55ef476fb831613	80	FALSE	Acinetobacter sichuanensis strain WCHAc060041 16S ribosomal RNA, partial sequence	D_0__Bacteria;D_1__Proteobacteria;D_2__Gammaproteobacteria;D_3__Pseudomonadales;D_4__Moraxellaceae;D_5__Acinetobacter	1	48	1
3d5bda368d91766be41a8748ef69c76c	80	FALSE	Providencia rettgeri strain DSM 4542 16S ribosomal RNA, partial sequence	D_0__Bacteria;D_1__Proteobacteria;D_2__Gammaproteobacteria;D_3__Enterobacteriales;D_4__Enterobacteriaceae;D_5__Providencia	1	48	1
27b639240b08d072fbf6e6f2272af14f	80	FALSE	Lactobacillus kunkeei strain YH-15 16S ribosomal RNA, partial sequence	D_0__Bacteria;D_1__Firmicutes;D_2__Bacilli;D_3__Lactobacillales;D_4__Lactobacillaceae;D_5__Lactobacillus;D_6__uncultured Bacilli bacterium	58	54	1
762b5ec3f23a1eef1acfce8856b79723	80	FALSE	Photobacterium galatheae strain S2753 16S ribosomal RNA, partial sequence	D_0__Bacteria;D_1__Proteobacteria;D_2__Gammaproteobacteria;D_3__Enterobacteriales;D_4__Enterobacteriaceae	1	1	41
cf1a7b11438a4b740894b09f500663ff	79	FALSE	Apibacter adventoris strain wkB301 16S ribosomal RNA, complete sequence	D_0__Bacteria;D_1__Bacteroidetes;D_2__Bacteroidia;D_3__Flavobacteriales;D_4__Weeksellaceae;D_5__Apibacter;Ambiguous_taxa	1	64	1
21a9088868a0ae74bf5ec712c7bc662d	79	FALSE	Cronobacter sakazakii strain JCM1233 16S ribosomal RNA, partial sequence	D_0__Bacteria;D_1__Proteobacteria;D_2__Gammaproteobacteria;D_3__Enterobacteriales;D_4__Enterobacteriaceae	1	1	45
6aa9f7e9814850e3d0f731ee5ec14246	79	FALSE	Klebsiella pneumoniae strain ATCC 13883 16S ribosomal RNA, partial sequence	D_0__Bacteria;D_1__Proteobacteria;D_2__Gammaproteobacteria;D_3__Aeromonadales;D_4__Aeromonadaceae;D_5__Aeromonas	1	153	1
9c8376c00898c6dbb1c0f6ad94c383ea	79	FALSE	Lysinibacillus alkalisoli strain Y2A20 16S ribosomal RNA, partial sequence	D_0__Bacteria;D_1__Firmicutes;D_2__Bacilli;D_3__Bacillales;D_4__Planococcaceae;D_5__Lysinibacillus	1	93	1
451ae59f441ddfb75cb4a9857e647d74	79	FALSE	Lactococcus hircilactis strain DSM 28960 16S ribosomal RNA, partial sequence	D_0__Bacteria;D_1__Proteobacteria;D_2__Alphaproteobacteria;D_3__Acetobacterales;D_4__Acetobacteraceae	1	1	68
797c52aba54788b28838bbe41e41098e	79	FALSE	Prevotella baroniae strain DSM 16972 16S ribosomal RNA, partial sequence	D_0__Bacteria;D_1__Bacteroidetes;D_2__Bacteroidia;D_3__Bacteroidales;D_4__Prevotellaceae	1	1	31
90367f9224fffe7415ab3f86041cb36c	79	FALSE	Lactobacillus ozensis DSM 23829 = JCM 17196 strain Mizu2-1 16S ribosomal RNA, partial sequence	D_0__Bacteria;D_1__Firmicutes;D_2__Bacilli;D_3__Lactobacillales;D_4__Lactobacillaceae;D_5__Lactobacillus	84	309	1
936314c7a99c1c4ed2098ca4f7b2ab53	79	FALSE	Rhodanobacter koreensis strain THG-DD7 16S ribosomal RNA, partial sequence	D_0__Bacteria;D_1__Proteobacteria;D_2__Gammaproteobacteria;D_3__Xanthomonadales;D_4__Rhodanobacteraceae	8	1	19
51a0057195fda4fa5f4375b1897aa819	79	FALSE	Acetobacter peroxydans strain JCM 25077 16S ribosomal RNA, partial sequence	D_0__Bacteria;D_1__Proteobacteria;D_2__Gammaproteobacteria;D_3__Xanthomonadales;D_4__Xanthomonadaceae	1	1	47
93b32ba73f6785b56e2ed083009fb8e4	79	FALSE	Lactobacillus kosoi strain 10H 16S ribosomal RNA, partial sequence	D_0__Bacteria;D_1__Firmicutes;D_2__Bacilli;D_3__Lactobacillales;D_4__Lactobacillaceae;D_5__Lactobacillus;D_6__uncultured Bacilli bacterium	1	1	68
456a2d980ff179f98d47a5c7dd6261e6	79	FALSE	Bacillus cereus strain IAM 12605 16S ribosomal RNA, partial sequence	D_0__Bacteria;D_1__Firmicutes;D_2__Bacilli;D_3__Bacillales;D_4__Bacillaceae;D_5__Bacillus	85	1	31
8e0d56030e0a9fdda43f726da32e48be	79	FALSE	Commensalibacter intestini A911 16S ribosomal RNA, partial sequence	D_0__Bacteria;D_1__Proteobacteria;D_2__Alphaproteobacteria	1	57	1
323650912075ed36b1ac524d44aec630	79	FALSE	Lactobacillus amylovorus DSM 20531 16S ribosomal RNA, partial sequence	D_0__Bacteria;D_1__Firmicutes;D_2__Bacilli;D_3__Lactobacillales;D_4__Lactobacillaceae;D_5__Lactobacillus	1	69	1
46f1c545f562e3b2b2e90e6ea92d0e32	79	FALSE	Prevotella bryantii B14 16S ribosomal RNA, partial sequence	D_0__Bacteria;D_1__Bacteroidetes;D_2__Bacteroidia;D_3__Bacteroidales;D_4__Prevotellaceae;D_5__Prevotella 7	1455	6	1
70595ed753e4abaa215abb5cd3690a15	79	FALSE	Wohlfahrtiimonas chitiniclastica DSM 18708 strain S5 16S ribosomal RNA, partial sequence	D_0__Bacteria;D_1__Proteobacteria;D_2__Gammaproteobacteria;D_3__Cardiobacteriales;D_4__Wohlfahrtiimonadaceae;D_5__Wohlfahrtiimonas;D_6__Wohlfahrtiimonas chitiniclastica	1	1	45
1e028d070e7fb0771c70ddd57ac7829c	79	FALSE	Acetobacter suratthaniensis strain AI32 16S ribosomal RNA, partial sequence	D_0__Bacteria;D_1__Proteobacteria	1	45	1
9e54b9d09f12679e1e5013b56e877d3c	79	FALSE	Bifidobacterium commune strain H23-83 16S ribosomal RNA, partial sequence	D_0__Bacteria;D_1__Actinobacteria;D_2__Actinobacteria;D_3__Bifidobacteriales;D_4__Bifidobacteriaceae;D_5__Bifidobacterium	1	425	1
bd699a23e5658dd19ba206b9be413b4a	79	FALSE	Fructobacillus fructosus strain NBRC 3516 16S ribosomal RNA, partial sequence	D_0__Bacteria;D_1__Firmicutes;D_2__Bacilli;D_3__Lactobacillales;D_4__Leuconostocaceae;D_5__Fructobacillus;Ambiguous_taxa	1	474	1
4689a80b3df3278930dba8376357dc1f	79	FALSE	Cobetia amphilecti strain 46-2 16S ribosomal RNA, partial sequence	D_0__Bacteria;D_1__Proteobacteria;D_2__Gammaproteobacteria;D_3__Oceanospirillales;D_4__Halomonadaceae;D_5__Carnimonas;D_6__uncultured bacterium	1	72	1
aa4689bcd327e0dcc806fe4de4cc6791	79	FALSE	Acinetobacter nectaris CIP 110549 strain SAP 763.2 16S ribosomal RNA, partial sequence	D_0__Bacteria;D_1__Proteobacteria;D_2__Gammaproteobacteria;D_3__Pseudomonadales;D_4__Moraxellaceae;D_5__Acinetobacter	73	18	1
d7251d3462d943f364df845e86e331da	79	FALSE	Proteus terrae strain N5/687 16S ribosomal RNA, partial sequence	D_0__Bacteria;D_1__Proteobacteria;D_2__Gammaproteobacteria;D_3__Enterobacteriales;D_4__Enterobacteriaceae;D_5__Proteus;Ambiguous_taxa	1	65	1
bfabf1351377562b3e2d6734863f5c17	79	FALSE	Uruburuella suis strain 1258/02 16S ribosomal RNA, partial sequence	D_0__Bacteria;D_1__Proteobacteria;D_2__Gammaproteobacteria;D_3__Betaproteobacteriales;D_4__Neisseriaceae	1	60	1
d73fba705ded9ca6c44043af867a9a14	79	FALSE	Asaia platycodi JCM 25414 strain T-683 16S ribosomal RNA, partial sequence	D_0__Bacteria;D_1__Proteobacteria;D_2__Alphaproteobacteria;D_3__Acetobacterales;D_4__Acetobacteraceae	1	1	35
99b6ef4d5d64857e17d93ecfe4bdbb98	79	FALSE	Bifidobacterium commune strain H23-83 16S ribosomal RNA, partial sequence	D_0__Bacteria;D_1__Actinobacteria;D_2__Actinobacteria;D_3__Bifidobacteriales;D_4__Bifidobacteriaceae;D_5__Bifidobacterium	709	1	1
87592db3b17e6ba2ed8ef04a33936911	79	FALSE	Lactobacillus gallinarum strain ATCC 33199 16S ribosomal RNA, partial sequence	D_0__Bacteria;D_1__Actinobacteria;D_2__Coriobacteriia;D_3__Coriobacteriales;D_4__Atopobiaceae;D_5__Coriobacteriaceae UCG-002;D_6__uncultured bacterium	1	1	53
ca552997ccf8a18ea3e4c2fd109e0bad	79	FALSE	Snodgrassella alvi wkB2 16S ribosomal RNA, complete sequence	D_0__Bacteria;D_1__Proteobacteria;D_2__Gammaproteobacteria;D_3__Betaproteobacteriales;D_4__Neisseriaceae	1	73	1
c0735f81328ac6606242b658586ca438	78	FALSE	Flaviramulus ichthyoenteri Th78 16S ribosomal RNA, partial sequence	D_0__Bacteria;D_1__Bacteroidetes;D_2__Bacteroidia;D_3__Flavobacteriales;D_4__Flavobacteriaceae	1	1	86
84845fc5d65ff45d20143a92551f9359	78	FALSE	Lactobacillus bombi strain BTLCH M1/2 16S ribosomal RNA, partial sequence	D_0__Bacteria;D_1__Firmicutes;D_2__Bacilli;D_3__Lactobacillales;D_4__Lactobacillaceae;D_5__Lactobacillus	1	57	1
85d19a6f0813b7a26f95bea7d6efff93	78	FALSE	Bombella apis strain MRM1 16S ribosomal RNA, partial sequence	D_0__Bacteria;D_1__Proteobacteria;D_2__Alphaproteobacteria	1	1	56
8942bbf871a7eb9f7bbfa55a13acb076	78	FALSE	Enterococcus phoeniculicola strain NBRC 100711 16S ribosomal RNA, partial sequence	D_0__Bacteria;D_1__Firmicutes;D_2__Bacilli	1	1	136
3185b3c07dc706363cb332c4ee7c93bb	78	FALSE	Acinetobacter nectaris CIP 110549 strain SAP 763.2 16S ribosomal RNA, partial sequence	D_0__Bacteria;D_1__Proteobacteria;D_2__Gammaproteobacteria;D_3__Pseudomonadales;D_4__Moraxellaceae;D_5__Acinetobacter	1	1	88
822e80d1b19a40b7d36fc4f876c777b3	78	FALSE	Lentilitoribacter donghaensis strain BH-4 16S ribosomal RNA, partial sequence	D_0__Bacteria	11	28	25
a048732c29bb9c1a3a2d3fa269a32359	78	FALSE	Apibacter raozihei strain HY041 16S ribosomal RNA, partial sequence	D_0__Bacteria;D_1__Bacteroidetes;D_2__Bacteroidia;D_3__Flavobacteriales	1	97	1
8a30856ea412de2961da456eefb13485	78	FALSE	Bifidobacterium bohemicum DSM 22767 strain JEMLUCVIII-4 16S ribosomal RNA, partial sequence	D_0__Bacteria;D_1__Actinobacteria;D_2__Actinobacteria;D_3__Bifidobacteriales;D_4__Bifidobacteriaceae;D_5__Bifidobacterium	521	25	1
891057ff2dc1f70aff1f72ad7079518d	78	FALSE	Acetobacter suratthaniensis strain AI32 16S ribosomal RNA, partial sequence	D_0__Bacteria;D_1__Proteobacteria	14	35	1
9af668e55dea282911279b65c817cd6b	78	FALSE	Snodgrassella alvi wkB2 16S ribosomal RNA, complete sequence	D_0__Bacteria;D_1__Proteobacteria;D_2__Gammaproteobacteria;D_3__Betaproteobacteriales;D_4__Neisseriaceae;D_5__Snodgrassella	1	2765	1
ad4a6b414702a2815178c545aaef38d3	78	FALSE	Commensalibacter intestini A911 16S ribosomal RNA, partial sequence	D_0__Bacteria;D_1__Proteobacteria;D_2__Alphaproteobacteria;D_3__Acetobacterales;D_4__Acetobacteraceae;D_5__Commensalibacter;Ambiguous_taxa	1	721	1
1e82662a534e01539a6ac6f8579287f4	78	FALSE	Kluyvera ascorbata ATCC 33433 16S ribosomal RNA, partial sequence	D_0__Bacteria;D_1__Proteobacteria;D_2__Gammaproteobacteria;D_3__Enterobacteriales;D_4__Enterobacteriaceae	36	1	65
2c53432f1d7761cb5fb041e7db5623a7	78	FALSE	Kushneria aurantia strain A10 16S ribosomal RNA, partial sequence	D_0__Bacteria;D_1__Proteobacteria;D_2__Gammaproteobacteria;D_3__Oceanospirillales;D_4__Halomonadaceae;D_5__Carnimonas;D_6__uncultured bacterium	1	1	74
25d751479df33139018fabfdf452a521	78	FALSE	Niabella drilacis strain E90 16S ribosomal RNA, partial sequence	D_0__Bacteria;D_1__Bacteroidetes;D_2__Bacteroidia;D_3__Chitinophagales;D_4__Chitinophagaceae	1	78	1
ae9bef22776b9e3f0b70af4ebaa59f13	78	FALSE	Orbus sasakiae strain C7 16S ribosomal RNA, partial sequence	D_0__Bacteria;D_1__Proteobacteria;D_2__Gammaproteobacteria;D_3__Orbales;D_4__Orbaceae;D_5__Gilliamella	2620	1	1
c081bfa6413972f9e76897481bb57478	78	FALSE	Acetobacter peroxydans strain JCM 25077 16S ribosomal RNA, partial sequence	D_0__Bacteria;D_1__Proteobacteria;D_2__Alphaproteobacteria;D_3__Acetobacterales;D_4__Acetobacteraceae;D_5__uncultured;D_6__uncultured Acetobacteraceae bacterium	1	1	60
ba09b1eb55ebd73b9e1760be86583246	78	FALSE	Apibacter adventoris strain wkB301 16S ribosomal RNA, complete sequence	D_0__Bacteria;D_1__Bacteroidetes;D_2__Bacteroidia;D_3__Flavobacteriales;D_4__Weeksellaceae;D_5__Apibacter;Ambiguous_taxa	1	121	1
2e3fafd2dd2bdcdb7380a1daac1abde3	78	FALSE	Chitinilyticum aquatile strain c14 16S ribosomal RNA, partial sequence	D_0__Bacteria;D_1__Proteobacteria;D_2__Gammaproteobacteria	1	1	39
4d254932fb47936b4ab19ebc3d43a46e	78	FALSE	Acetobacter okinawensis JCM 25146 strain 1-35 16S ribosomal RNA, partial sequence	D_0__Bacteria;D_1__Proteobacteria;D_2__Alphaproteobacteria;D_3__Acetobacterales;D_4__Acetobacteraceae	1	47	1
b5a15ec45037e441b08128708b226df5	78	FALSE	Rosenbergiella australiborealis strain CdVSA 20.1 16S ribosomal RNA, partial sequence	D_0__Bacteria;D_1__Proteobacteria;D_2__Gammaproteobacteria;D_3__Enterobacteriales;D_4__Enterobacteriaceae	105	32	1
c0adfaff49e17bb89828c809ed96a2dd	78	FALSE	Photorhabdus temperata strain XINach 16S ribosomal RNA, partial sequence	D_0__Bacteria;D_1__Proteobacteria;D_2__Gammaproteobacteria;D_3__Enterobacteriales;D_4__Enterobacteriaceae	1	110	1
420a9e1cf1b4d829b5a95d40a791104b	77	FALSE	Desulfovibrio hydrothermalis AM13 = DSM 14728 16S ribosomal RNA, partial sequence	D_0__Bacteria;D_1__Patescibacteria;D_2__Saccharimonadia;D_3__Saccharimonadales	1	23	22
cd7c7b9fe035d252edecc1812272f36a	77	FALSE	Klebsiella variicola strain F2R9 16S ribosomal RNA, partial sequence	D_0__Bacteria;D_1__Proteobacteria;D_2__Gammaproteobacteria;D_3__Enterobacteriales;D_4__Enterobacteriaceae	1	1010	1
f9d2d09ba3a6dcc74b7872bcf8f44c59	77	FALSE	Apibacter adventoris strain wkB301 16S ribosomal RNA, complete sequence	D_0__Bacteria;D_1__Bacteroidetes;D_2__Bacteroidia;D_3__Flavobacteriales;D_4__Weeksellaceae;D_5__Apibacter;Ambiguous_taxa	1	100	1
1399fe47fffab9a85f7d38985aeaa612	77	FALSE	Pantoea rodasii strain LMG 26273 16S ribosomal RNA, partial sequence	D_0__Bacteria;D_1__Proteobacteria;D_2__Gammaproteobacteria;D_3__Enterobacteriales;D_4__Enterobacteriaceae	202	58	1
02b8382663735bd4a6fd3bd3a8c7e269	77	FALSE	Apibacter adventoris strain wkB301 16S ribosomal RNA, complete sequence	D_0__Bacteria;D_1__Bacteroidetes;D_2__Bacteroidia;D_3__Flavobacteriales;D_4__Weeksellaceae;D_5__Apibacter;Ambiguous_taxa	1	851	1
7fc1a9aa6fe48b275509c0545cd05272	77	FALSE	Snodgrassella alvi wkB2 16S ribosomal RNA, complete sequence	D_0__Bacteria;D_1__Proteobacteria;D_2__Gammaproteobacteria;D_3__Betaproteobacteriales;D_4__Neisseriaceae	1	705	1
4c767a96ede08421e44692bddb78c661	77	FALSE	Apibacter raozihei strain HY041 16S ribosomal RNA, partial sequence	D_0__Bacteria;D_1__Bacteroidetes;D_2__Bacteroidia;D_3__Flavobacteriales	1	118	1
6bd64955ac5557c7e4b6a4b982e3d989	77	FALSE	Lactobacillus bombi strain BTLCH M1/2 16S ribosomal RNA, partial sequence	D_0__Bacteria;D_1__Firmicutes;D_2__Bacilli;D_3__Lactobacillales;D_4__Lactobacillaceae;D_5__Lactobacillus	1	188	1
5f60310a83d37af3afdafc23dc5b2baa	77	FALSE	Arenimonas alkanexedens strain LAM-WHM-D11 16S ribosomal RNA, partial sequence	D_0__Bacteria;D_1__Proteobacteria;D_2__Gammaproteobacteria;D_3__Enterobacteriales;D_4__Enterobacteriaceae	1	1	66
dfa0cfa33f5c64a9f620419e4e8fc44f	77	FALSE	Lactobacillus kosoi strain 10H 16S ribosomal RNA, partial sequence	D_0__Bacteria;D_1__Firmicutes;D_2__Bacilli;D_3__Lactobacillales;D_4__Lactobacillaceae;D_5__Lactobacillus;D_6__uncultured Bacilli bacterium	1	1	79
98e813f5d131b293ca8ee079a67e6910	77	FALSE	Zymobacter palmae strain ATCC 51623 16S ribosomal RNA, partial sequence	D_0__Bacteria;D_1__Proteobacteria;D_2__Gammaproteobacteria;D_3__Oceanospirillales;D_4__Halomonadaceae;D_5__Carnimonas;D_6__uncultured bacterium	1	1	83
c97cdf7dc0378ac0dde9d7b037c75ef2	77	FALSE	Pseudomonas paralactis strain DSM 29164 16S ribosomal RNA, partial sequence	D_0__Bacteria	1	1	109
779d50ac73a72f6b552c17a71081e657	77	FALSE	Lysinibacillus alkalisoli strain Y2A20 16S ribosomal RNA, partial sequence	D_0__Bacteria;D_1__Firmicutes;D_2__Bacilli;D_3__Bacillales;D_4__Planococcaceae;D_5__Lysinibacillus	1	134	8
7ae72a905746fb0d02bbf952095b2009	77	FALSE	Klebsiella variicola strain F2R9 16S ribosomal RNA, partial sequence	D_0__Bacteria;D_1__Proteobacteria;D_2__Gammaproteobacteria;D_3__Enterobacteriales;D_4__Enterobacteriaceae	1	1277	1
8439d8f9c8ac4c57176daa0d4a6d8e35	77	FALSE	Lactobacillus bombi strain BTLCH M1/2 16S ribosomal RNA, partial sequence	D_0__Bacteria;D_1__Firmicutes;D_2__Bacilli;D_3__Lactobacillales;D_4__Lactobacillaceae;D_5__Lactobacillus;D_6__uncultured Lactobacillus sp.	1	92	1
e0e4ccd30a5a08616033e9fea0655fad	77	FALSE	Acinetobacter calcoaceticus DSM 30006 = CIP 81.8 16S ribosomal RNA, partial sequence	D_0__Bacteria;D_1__Proteobacteria;D_2__Gammaproteobacteria;D_3__Pseudomonadales;D_4__Moraxellaceae;D_5__Acinetobacter	1	1	65
d6f3e5b66824b7eca5d00fc4e0f9b7c8	77	FALSE	Apibacter adventoris strain wkB301 16S ribosomal RNA, complete sequence	D_0__Bacteria;D_1__Bacteroidetes;D_2__Bacteroidia;D_3__Flavobacteriales	1	143	1
27e36636c8423f42a4356997ea7e35b7	77	FALSE	Desulfovibrio senegalensis strain BlaC1 16S ribosomal RNA, partial sequence	D_0__Bacteria;D_1__Patescibacteria;D_2__Saccharimonadia;D_3__Saccharimonadales	1	131	1
f571b7a1fde257d3d24ff3e204976617	77	FALSE	Pararcticibacter amylolyticus strain FJ4-8 16S ribosomal RNA, partial sequence	D_0__Bacteria;D_1__Proteobacteria;D_2__Gammaproteobacteria	1	96	1
cd1884d315a0dc544ad6746cc44a8da4	77	FALSE	Acetobacter peroxydans strain JCM 25077 16S ribosomal RNA, partial sequence	D_0__Bacteria;D_1__Proteobacteria;D_2__Gammaproteobacteria;D_3__Pseudomonadales;D_4__Pseudomonadaceae;D_5__Pseudomonas	1	1	65
f8d3bef66f983ef6b92fa2bc0fde87f8	77	FALSE	Prevotella bryantii B14 16S ribosomal RNA, partial sequence	D_0__Bacteria;D_1__Bacteroidetes;D_2__Bacteroidia;D_3__Bacteroidales;D_4__Prevotellaceae	1	105	1
16047dae8d9170759877bb19f4f8b8e9	77	FALSE	Snodgrassella alvi wkB2 16S ribosomal RNA, complete sequence	D_0__Bacteria;D_1__Proteobacteria;D_2__Gammaproteobacteria;D_3__Betaproteobacteriales;D_4__Neisseriaceae;D_5__Snodgrassella;D_6__uncultured Neisseriaceae bacterium	1	103	1
0bf31a9b423a398cd91db7a12fa8b003	77	FALSE	Apibacter adventoris strain wkB301 16S ribosomal RNA, complete sequence	D_0__Bacteria;D_1__Bacteroidetes;D_2__Bacteroidia;D_3__Flavobacteriales	1	157	1
b504e24071e00f5fffd8d038265fd0b4	77	FALSE	Desulfovibrio hydrothermalis AM13 = DSM 14728 16S ribosomal RNA, partial sequence	D_0__Bacteria;D_1__Patescibacteria;D_2__Saccharimonadia;D_3__Saccharimonadales	1	165	1
dc5b0be3db76b4b4620110d52e8273f3	77	FALSE	Bacteroides zoogleoformans strain JCM 16136 16S ribosomal RNA, partial sequence	D_0__Bacteria;D_1__Bacteroidetes;D_2__Bacteroidia;D_3__Bacteroidales;D_4__Bacteroidaceae;D_5__Bacteroides	1	158	1
0bdc2aa5e13f813726176d7d253705fd	77	FALSE	Gluconacetobacter sacchari strain SRI1794 16S ribosomal RNA, partial sequence	D_0__Bacteria	1	1	67
67ed244e17d79c4e86f3a896148afffd	77	FALSE	Lactobacillus nenjiangensis strain 11102 16S ribosomal RNA, partial sequence	D_0__Bacteria;D_1__Firmicutes;D_2__Bacilli;D_3__Lactobacillales;D_4__Lactobacillaceae;D_5__Lactobacillus	1	215	1
06fe65a800762a88b2487de146a3b588	77	FALSE	Aeromonas schubertii strain ATCC 43700 16S ribosomal RNA, partial sequence	D_0__Bacteria;D_1__Firmicutes;D_2__Bacilli	1	1	101
0fb0c0159b0672c67d1a7b7cc959baf8	77	FALSE	Kushneria aurantia strain A10 16S ribosomal RNA, partial sequence	D_0__Bacteria;D_1__Proteobacteria;D_2__Gammaproteobacteria;D_3__Oceanospirillales;D_4__Halomonadaceae;D_5__Carnimonas;D_6__uncultured bacterium	1	1	91
e2c83f87a7e1195e95a88c36464ccf40	77	FALSE	Bacteroides zoogleoformans strain JCM 16136 16S ribosomal RNA, partial sequence	D_0__Bacteria;D_1__Bacteroidetes;D_2__Bacteroidia;D_3__Bacteroidales;D_4__Bacteroidaceae;D_5__Bacteroides	1	408	1
b6cc0902983ca0f0c2a99d20cbba464e	77	FALSE	Pectobacterium carotovorum subsp. odoriferum strain CFBP1878 16S ribosomal RNA, partial sequence	D_0__Bacteria;D_1__Proteobacteria	1	1	65
07d1401f2fca225ce72066975f884dca	77	FALSE	Lactobacillus ultunensis strain Kx146C1 16S ribosomal RNA, partial sequence	D_0__Bacteria;D_1__Firmicutes;D_2__Bacilli;D_3__Bacillales	1	1	65
8a50a4998b9e531e6d3eaffaf039a9cc	77	FALSE	Desulfovibrio senegalensis strain BlaC1 16S ribosomal RNA, partial sequence	D_0__Bacteria;D_1__Patescibacteria;D_2__Saccharimonadia;D_3__Saccharimonadales	1	102	1
aa83d1b934bc1870cd7cb3ab34bfc0ae	77	FALSE	Shewanella woodyi strain ATCC 51908 16S ribosomal RNA, partial sequence	D_0__Bacteria;D_1__Proteobacteria;D_2__Gammaproteobacteria;D_3__Enterobacteriales;D_4__Enterobacteriaceae	1	1	46
efa0b580f7094dd05ba35b9bec9d3726	77	FALSE	Dickeya chrysanthemi strain LMG 2804 16S ribosomal RNA, partial sequence	D_0__Bacteria;D_1__Proteobacteria;D_2__Gammaproteobacteria;D_3__Enterobacteriales;D_4__Enterobacteriaceae	469	1	1
9cf0df467dcd3c80e00762bdf9b1a962	77	FALSE	Lactobacillus jinshani strain HSLZ-75 16S ribosomal RNA, partial sequence	D_0__Bacteria;D_1__Firmicutes;D_2__Bacilli;D_3__Lactobacillales;D_4__Lactobacillaceae;D_5__Lactobacillus	1	1	69
750adb97d0e1f6a6b85198f9d02d089a	77	FALSE	Fructobacillus ficulneus strain FS-1 16S ribosomal RNA, partial sequence	D_0__Bacteria;D_1__Firmicutes;D_2__Bacilli;D_3__Lactobacillales;D_4__Leuconostocaceae;D_5__Fructobacillus;Ambiguous_taxa	14	120	1
0bd7cca24ec072d37add8741c27bfdae	76	FALSE	Marinospirillum alkaliphilum strain Z4 16S ribosomal RNA, partial sequence	D_0__Bacteria;D_1__Proteobacteria;D_2__Gammaproteobacteria;D_3__Oceanospirillales;D_4__Halomonadaceae;D_5__Carnimonas;D_6__uncultured bacterium	1	1	47
42b5d1c4ab1ccbeb1c3922c54c1eca27	76	FALSE	Acinetobacter piscicola strain LW15 16S ribosomal RNA, partial sequence	D_0__Bacteria;D_1__Proteobacteria;D_2__Gammaproteobacteria;D_3__Pseudomonadales;D_4__Moraxellaceae;D_5__Acinetobacter	1	1	56
37b78840c42f6a6671351f97d734b3f8	76	FALSE	Enterobacter soli ATCC BAA-2102 strain LF7 16S ribosomal RNA, partial sequence	D_0__Bacteria;D_1__Proteobacteria;D_2__Gammaproteobacteria;D_3__Enterobacteriales;D_4__Enterobacteriaceae	36	1	109
6c0562c009aa71f4ebc8b0ce80e49f63	76	FALSE	Commensalibacter intestini A911 16S ribosomal RNA, partial sequence	D_0__Bacteria;D_1__Proteobacteria;D_2__Alphaproteobacteria;D_3__Acetobacterales;D_4__Acetobacteraceae;D_5__Commensalibacter;Ambiguous_taxa	57	1	149
bbd9ebc1299af8984f675d13914db8a2	76	FALSE	Apibacter adventoris strain wkB301 16S ribosomal RNA, complete sequence	D_0__Bacteria;D_1__Bacteroidetes;D_2__Bacteroidia;D_3__Flavobacteriales	1	217	1
c73f6d98d2acd0e876bfd8e1e3e9031c	76	FALSE	Lactobacillus kunkeei strain YH-15 16S ribosomal RNA, partial sequence	D_0__Bacteria;D_1__Firmicutes;D_2__Bacilli;D_3__Lactobacillales;D_4__Lactobacillaceae;D_5__Lactobacillus;D_6__uncultured Bacilli bacterium	79	47	1
e57340274f338828af4545c105d62311	76	FALSE	Apibacter adventoris strain wkB301 16S ribosomal RNA, complete sequence	D_0__Bacteria;D_1__Bacteroidetes;D_2__Bacteroidia;D_3__Flavobacteriales	1	389	1
9dc2ce36324e8ad40ffd827a1d3ce18d	76	FALSE	Neisseria chenwenguii strain 10023 16S ribosomal RNA, partial sequence	D_0__Bacteria;D_1__Proteobacteria;D_2__Gammaproteobacteria;D_3__Betaproteobacteriales;D_4__Neisseriaceae;D_5__Snodgrassella	1	405	1
4f7ae4984b8465c748237ddeb4bd3549	76	FALSE	Lysinibacillus alkalisoli strain Y2A20 16S ribosomal RNA, partial sequence	D_0__Bacteria;D_1__Firmicutes;D_2__Bacilli;D_3__Bacillales;D_4__Planococcaceae;D_5__Lysinibacillus	1	114	1
d9b2180585ce1c09b2faec1784cb568d	76	FALSE	Melissococcus plutonius ATCC 35311 16S ribosomal RNA, partial sequence	D_0__Bacteria;D_1__Firmicutes;D_2__Bacilli;D_3__Lactobacillales	1	93	1
3ad84d297b7280f57e2eaf52cc2fe374	76	FALSE	Lactobacillus pasteurii DSM 23907 = CRBIP 24.76 strain 1517 16S ribosomal RNA, partial sequence	D_0__Bacteria;D_1__Firmicutes;D_2__Bacilli;D_3__Lactobacillales;D_4__Lactobacillaceae;D_5__Lactobacillus;D_6__uncultured Bacilli bacterium	1	1	74
355c4b395ab1426fcff77c9681c16078	76	FALSE	Enterococcus wangshanyuanii strain MN05 16S ribosomal RNA, partial sequence	D_0__Bacteria;D_1__Firmicutes;D_2__Bacilli;D_3__Lactobacillales;D_4__Enterococcaceae;D_5__Enterococcus	1	234	1
714afeaf265954919636f7df9d80874d	76	FALSE	Lactobacillus nenjiangensis strain 11102 16S ribosomal RNA, partial sequence	D_0__Bacteria;D_1__Firmicutes;D_2__Bacilli;D_3__Lactobacillales;D_4__Lactobacillaceae;D_5__Lactobacillus	1	150	1
725d1484d0a0e5b66f7d09f6489749a2	76	FALSE	Bacterioplanoides pacificum strain sw100 16S ribosomal RNA, partial sequence	D_0__Bacteria;D_1__Proteobacteria;D_2__Gammaproteobacteria	1	1	97
0ea91cf6bddd56f3026cbf2a753a3444	76	FALSE	Flavobacterium cloacae strain wh15 16S ribosomal RNA, partial sequence	D_0__Bacteria;D_1__Bacteroidetes;D_2__Bacteroidia;D_3__Flavobacteriales;D_4__Flavobacteriaceae	1	82	1
bb921bfb77a2e104c0511098c6a16ced	76	FALSE	Gilliamella intestini strain LMG 28358 16S ribosomal RNA, partial sequence	D_0__Bacteria;D_1__Proteobacteria;D_2__Gammaproteobacteria;D_3__Orbales;D_4__Orbaceae;D_5__Gilliamella	3515	1	1
3a73c8948812e0b9071de9c1ff55cefb	76	FALSE	Desulfovibrio senegalensis strain BlaC1 16S ribosomal RNA, partial sequence	D_0__Bacteria;D_1__Patescibacteria;D_2__Saccharimonadia;D_3__Saccharimonadales	1	1	15
633c48d75e2a5ade38dd80ccdc6c8415	76	FALSE	Acinetobacter defluvii strain WCHA30 16S ribosomal RNA, complete sequence	D_0__Bacteria;D_1__Proteobacteria;D_2__Gammaproteobacteria;D_3__Pseudomonadales;D_4__Moraxellaceae;D_5__Acinetobacter	1	70	1
3141e2ee6c1849b333c35f33c9413c1d	76	FALSE	Apibacter adventoris strain wkB301 16S ribosomal RNA, complete sequence	D_0__Bacteria;D_1__Bacteroidetes;D_2__Bacteroidia;D_3__Flavobacteriales;D_4__Weeksellaceae;D_5__Apibacter;Ambiguous_taxa	1	150	1
dccd55da95284ee421d231a03b81390a	76	FALSE	Prevotella bryantii B14 16S ribosomal RNA, partial sequence	D_0__Bacteria;D_1__Bacteroidetes;D_2__Bacteroidia;D_3__Bacteroidales;D_4__Prevotellaceae	1	105	1
9881dabe205afb97b2cd4cafb700bdeb	76	FALSE	Kosakonia oryziphila strain REICA_142 16S ribosomal RNA, partial sequence	D_0__Bacteria;D_1__Proteobacteria;D_2__Gammaproteobacteria;D_3__Orbales;D_4__Orbaceae;D_5__Gilliamella	1	90	1
730100bd18d4edccdf7a43632a6528da	76	FALSE	Glaciecola nitratireducens FR1064 16S ribosomal RNA, partial sequence	D_0__Bacteria;D_1__Patescibacteria;D_2__Saccharimonadia;D_3__Saccharimonadales	49	55	1
7f967e2c02e242c5997e5d2492605974	76	FALSE	Snodgrassella alvi wkB2 16S ribosomal RNA, complete sequence	D_0__Bacteria;D_1__Proteobacteria;D_2__Gammaproteobacteria;D_3__Betaproteobacteriales;D_4__Neisseriaceae;D_5__Snodgrassella	1	380	1
07aa4e5d84be66bc062f45c1940f0615	76	FALSE	Bifidobacterium gallicum strain P6 16S ribosomal RNA, partial sequence	D_0__Bacteria;D_1__Actinobacteria;D_2__Actinobacteria;D_3__Bifidobacteriales;D_4__Bifidobacteriaceae;D_5__Bifidobacterium	1	1	53
40c9d6086354786795284f40dc2e131e	76	FALSE	Carnimonas nigrificans strain CTCBS 1 16S ribosomal RNA, partial sequence	D_0__Bacteria;D_1__Proteobacteria;D_2__Gammaproteobacteria;D_3__Oceanospirillales;D_4__Halomonadaceae;D_5__Carnimonas;D_6__uncultured bacterium	1	1	25
6075dceaf98c719ca0b3d6e12e9315e9	75	FALSE	Tatumella saanichensis strain NML 06-3099 16S ribosomal RNA, partial sequence	D_0__Bacteria;D_1__Proteobacteria;D_2__Gammaproteobacteria;D_3__Enterobacteriales;D_4__Enterobacteriaceae	1	717	1
324a91f856e4a00bad7575500d10329c	75	FALSE	Vitreoscilla stercoraria strain Gottingen 1488-6 16S ribosomal RNA, partial sequence	D_0__Bacteria;D_1__Proteobacteria;D_2__Gammaproteobacteria;D_3__Betaproteobacteriales;D_4__Neisseriaceae;D_5__Vitreoscilla;Ambiguous_taxa	1	289	1
ac817744e3a0981dbb1673be3759af1a	75	FALSE	Snodgrassella alvi wkB2 16S ribosomal RNA, complete sequence	D_0__Bacteria;D_1__Proteobacteria;D_2__Gammaproteobacteria;D_3__Betaproteobacteriales;D_4__Neisseriaceae;D_5__Snodgrassella;D_6__uncultured Neisseriaceae bacterium	1	508	1
009871f078a1b290c2bdc29e5cb5a834	75	FALSE	Acinetobacter movanagherensis strain Movanagher 4 16S ribosomal RNA, partial sequence	D_0__Bacteria;D_1__Proteobacteria;D_2__Gammaproteobacteria	1	1	81
e47d852d8b0df2936195622ef95be11b	75	FALSE	Klebsiella pneumoniae subsp. rhinoscleromatis strain R-70 16S ribosomal RNA gene, partial sequence	D_0__Bacteria;D_1__Proteobacteria;D_2__Gammaproteobacteria;D_3__Enterobacteriales;D_4__Enterobacteriaceae;D_5__Klebsiella	1	1	78
86269a9799d5c73fed88a67bc4d7ea98	75	FALSE	Apibacter adventoris strain wkB301 16S ribosomal RNA, complete sequence	D_0__Bacteria;D_1__Bacteroidetes;D_2__Bacteroidia;D_3__Flavobacteriales	1	85	1
ee7e8ee0541eaa7513845cb20c081713	75	FALSE	Snodgrassella alvi wkB2 16S ribosomal RNA, complete sequence	D_0__Bacteria;D_1__Proteobacteria;D_2__Gammaproteobacteria;D_3__Betaproteobacteriales;D_4__Neisseriaceae;D_5__Snodgrassella	1	1614	1
123a6c606ff5709167564603b4999f7e	75	FALSE	Acetobacter sicerae strain LMG 1531 16S ribosomal RNA, partial sequence	D_0__Bacteria	1	1	83
1adf78e445f5daf3e109e1ec2f74283a	75	FALSE	Carnobacterium divergens strain NBRC 15683 16S ribosomal RNA, partial sequence	D_0__Bacteria;D_1__Firmicutes;D_2__Bacilli;D_3__Lactobacillales;D_4__Carnobacteriaceae;D_5__Carnobacterium;Ambiguous_taxa	1	1	50
d079146bfc06b9b98824f6022a6485e9	75	FALSE	Providencia heimbachae strain MUA 2-110 16S ribosomal RNA, partial sequence	D_0__Bacteria;D_1__Proteobacteria;D_2__Gammaproteobacteria;D_3__Enterobacteriales;D_4__Enterobacteriaceae;D_5__Providencia	1	97	1
185d6232a482518428ffdaf850da8011	75	FALSE	Tolumonas osonensis strain OCF 7 16S ribosomal RNA, partial sequence	D_0__Bacteria;D_1__Proteobacteria;D_2__Gammaproteobacteria;D_3__Aeromonadales;D_4__Aeromonadaceae;D_5__Tolumonas	1	80	1
5ad345f0f2d6393437908ceabc1867dd	75	FALSE	Klebsiella variicola strain F2R9 16S ribosomal RNA, partial sequence	D_0__Bacteria;D_1__Proteobacteria;D_2__Gammaproteobacteria;D_3__Enterobacteriales;D_4__Enterobacteriaceae	1	299	1
7722441ef98115cf8320b08f3ec62b91	75	FALSE	Enterococcus wangshanyuanii strain MN05 16S ribosomal RNA, partial sequence	D_0__Bacteria;D_1__Firmicutes;D_2__Bacilli;D_3__Lactobacillales;D_4__Enterococcaceae;D_5__Enterococcus	1	336	1
345291c5010512f2b36b8f03f0848405	75	FALSE	Apibacter adventoris strain wkB301 16S ribosomal RNA, complete sequence	D_0__Bacteria;D_1__Bacteroidetes;D_2__Bacteroidia;D_3__Flavobacteriales;D_4__Weeksellaceae;D_5__Apibacter;Ambiguous_taxa	1	98	1
09e92a28691328d1f41a49e1ad47a8f1	75	FALSE	Olsenella profusa DSM 13989 strain CCUG 45371 16S ribosomal RNA, partial sequence	D_0__Bacteria;D_1__Actinobacteria;D_2__Coriobacteriia;D_3__Coriobacteriales;D_4__Atopobiaceae;D_5__Olsenella	98	43	1
1fb90d3a391746c2672a5eaec68cc97f	75	FALSE	Kosakonia oryziphila strain REICA_142 16S ribosomal RNA, partial sequence	D_0__Bacteria;D_1__Proteobacteria;D_2__Gammaproteobacteria;D_3__Orbales;D_4__Orbaceae;D_5__Gilliamella	1	94	1
2e8cfb3b50c662bdb520e6c44ba17802	75	FALSE	Aeromonas hydrophila strain DSM 30187 16S ribosomal RNA, partial sequence	D_0__Bacteria;D_1__Proteobacteria;D_2__Gammaproteobacteria;D_3__Aeromonadales;D_4__Aeromonadaceae;D_5__Aeromonas	73	46	4
3c25889b09ea72ef004d94146cf5d442	75	FALSE	Leuconostoc gelidum subsp. gasicomitatum strain TB 1-10 16S ribosomal RNA, complete sequence	D_0__Bacteria;D_1__Firmicutes;D_2__Bacilli;D_3__Lactobacillales;D_4__Leuconostocaceae;D_5__Leuconostoc	21	1	40
8f827ebe272b84295ad691c9f38f20b5	75	FALSE	Bacteroides graminisolvens strain JCM 15093 16S ribosomal RNA, partial sequence	D_0__Bacteria;D_1__Bacteroidetes;D_2__Bacteroidia;D_3__Bacteroidales;D_4__Dysgonomonadaceae	1	137	1
494939bb6c7f641214a2850830ac6c9f	75	FALSE	Carnobacterium divergens strain NBRC 15683 16S ribosomal RNA, partial sequence	D_0__Bacteria;D_1__Firmicutes;D_2__Bacilli;D_3__Lactobacillales;D_4__Carnobacteriaceae;D_5__Carnobacterium;Ambiguous_taxa	1	1	27
f69d6917b45743b487987cd854604518	75	FALSE	Bartonella apis strain PEB0122 16S ribosomal RNA, partial sequence	D_0__Bacteria;D_1__Proteobacteria;D_2__Alphaproteobacteria;D_3__Rhizobiales;D_4__Rhizobiaceae;D_5__Bartonella;D_6__uncultured Rhizobiales bacterium	10	858	4
969a697e3805c919b96efe2a54e140c2	75	FALSE	Lactobacillus aviarius subsp. araffinosus strain LMG 23560 16S ribosomal RNA, partial sequence	D_0__Bacteria;D_1__Firmicutes;D_2__Bacilli;D_3__Lactobacillales;D_4__Lactobacillaceae;D_5__Lactobacillus	1	205	1
0c96f3da2d44204b9c348f108bcb80f6	75	FALSE	Klebsiella pneumoniae strain ATCC 13883 16S ribosomal RNA, partial sequence	D_0__Bacteria;D_1__Proteobacteria;D_2__Gammaproteobacteria;D_3__Enterobacteriales;D_4__Enterobacteriaceae;D_5__Klebsiella	1	1	79
636849e1213135c29437789df7dd413b	75	FALSE	Kosakonia oryziphila strain REICA_142 16S ribosomal RNA, partial sequence	D_0__Bacteria;D_1__Proteobacteria;D_2__Gammaproteobacteria;D_3__Orbales;D_4__Orbaceae;D_5__Gilliamella	1	283	1
28960892680b60f4fd65acb71a4e75ce	75	FALSE	Acetobacter okinawensis JCM 25146 strain 1-35 16S ribosomal RNA, partial sequence	D_0__Bacteria;D_1__Proteobacteria;D_2__Gammaproteobacteria;D_3__Pseudomonadales;D_4__Pseudomonadaceae;D_5__Pseudomonas	1	1	82
76d46f3068bf5a2ee662369358cc6020	75	FALSE	Vagococcus martis strain D7T301 16S ribosomal RNA, partial sequence	D_0__Bacteria;D_1__Firmicutes;D_2__Bacilli;D_3__Lactobacillales;D_4__Enterococcaceae;D_5__Vagococcus;Ambiguous_taxa	1	510	1
bd382efa2b426b4069385ba6b6e2f839	75	FALSE	Apibacter raozihei strain HY041 16S ribosomal RNA, partial sequence	D_0__Bacteria;D_1__Proteobacteria;D_2__Gammaproteobacteria;D_3__Enterobacteriales;D_4__Enterobacteriaceae	1	94	1
eb53b1458ee0526ebfa54b6dfd80e469	75	FALSE	[Erwinia] teleogrylli strain SCU-B244 16S ribosomal RNA, partial sequence	D_0__Bacteria;D_1__Proteobacteria;D_2__Gammaproteobacteria;D_3__Enterobacteriales;D_4__Enterobacteriaceae	1	70	35
984d7d0d1da378801c5fc09c1f72f651	75	FALSE	Ventosimonas gracilis strain CV58 16S ribosomal RNA, partial sequence	D_0__Bacteria;D_1__Proteobacteria;D_2__Gammaproteobacteria	1	402	1
f03bc55b1993a3502e00cbe187236fee	75	FALSE	Gluconobacter cerevisiae strain LMG 27748 16S ribosomal RNA, partial sequence	D_0__Bacteria;D_1__Proteobacteria;D_2__Alphaproteobacteria;D_3__Acetobacterales;D_4__Acetobacteraceae;D_5__uncultured;D_6__uncultured Acetobacteraceae bacterium	9	1	40
85664990a5e1c6a3e1ddcaa8327d5b8a	75	FALSE	Lactobacillus bombi strain BTLCH M1/2 16S ribosomal RNA, partial sequence	D_0__Bacteria;D_1__Firmicutes;D_2__Bacilli;D_3__Lactobacillales;D_4__Lactobacillaceae;D_5__Lactobacillus	1	127	1
e87a6633d05ec0efddd9e0c9f8a4a004	75	FALSE	Peptoniphilus stercorisuis strain DSM 27563 16S ribosomal RNA, partial sequence	D_0__Bacteria;D_1__Firmicutes;D_2__Clostridia;D_3__Clostridiales;D_4__Family XI;D_5__Peptoniphilus;Ambiguous_taxa	1	330	1
286a4b510819b4f2ab7f01aabe363356	75	FALSE	Mixta tenebrionis strain BIT-26 16S ribosomal RNA, partial sequence	D_0__Bacteria;D_1__Proteobacteria;D_2__Gammaproteobacteria;D_3__Enterobacteriales;D_4__Enterobacteriaceae	1	270	1
99a0bdc0fdaf3a68d9cba55fb1d38da9	75	FALSE	Acetobacter lovaniensis strain LMG 1617 16S ribosomal RNA, partial sequence	D_0__Bacteria;D_1__Proteobacteria;D_2__Alphaproteobacteria;D_3__Acetobacterales;D_4__Acetobacteraceae;D_5__Acetobacter	1	1	82
da5f8944a267379d6319177cee2dc903	75	FALSE	Myroides pelagicus strain NBRC 102469 16S ribosomal RNA, partial sequence	D_0__Bacteria;D_1__Bacteroidetes;D_2__Bacteroidia;D_3__Flavobacteriales;D_4__Flavobacteriaceae	1	1	66
3b1ba2c879849b74a23ade7844039924	75	FALSE	Leuconostoc carnosum strain NRIC 1722 16S ribosomal RNA, partial sequence	D_0__Bacteria;D_1__Firmicutes;D_2__Bacilli;D_3__Lactobacillales;D_4__Leuconostocaceae;D_5__Leuconostoc	1	1	89
5b7e9409c2dc368a9fb1bf958508c199	74	FALSE	Lactobacillus bombi strain BTLCH M1/2 16S ribosomal RNA, partial sequence	D_0__Bacteria;D_1__Firmicutes;D_2__Bacilli;D_3__Lactobacillales;D_4__Lactobacillaceae;D_5__Lactobacillus	1	169	1
9de003309ae86ab1e4f26101121ec3d0	74	FALSE	Myroides injenensis M09-0166 16S ribosomal RNA, partial sequence	D_0__Bacteria;D_1__Bacteroidetes;D_2__Bacteroidia;D_3__Flavobacteriales;D_4__Flavobacteriaceae	1	184	1
a0e3fb7c1d7d0711e5081a19f6584dfc	74	FALSE	Acetobacter peroxydans strain JCM 25077 16S ribosomal RNA, partial sequence	D_0__Bacteria;D_1__Proteobacteria;D_2__Alphaproteobacteria;D_3__Acetobacterales;D_4__Acetobacteraceae;D_5__uncultured;D_6__uncultured Acetobacteraceae bacterium	1055	1	1
e8b25b4aeb0b78a553acf35d5fd28c9a	74	FALSE	Swingsia samuiensis strain AH83 16S ribosomal RNA, partial sequence	D_0__Bacteria;D_1__Proteobacteria;D_2__Alphaproteobacteria;D_3__Acetobacterales;D_4__Acetobacteraceae;D_5__uncultured;D_6__uncultured Acetobacteraceae bacterium	1	509	1
80fca311a668b3a464df39c308152d37	74	FALSE	Flavobacterium anatoliense strain MK3 16S ribosomal RNA, partial sequence	D_0__Bacteria;D_1__Bacteroidetes;D_2__Bacteroidia;D_3__Flavobacteriales;D_4__Flavobacteriaceae	1	92	1
b89d8710edf4e02e1300862220e6949e	74	FALSE	Prevotella bryantii B14 16S ribosomal RNA, partial sequence	D_0__Bacteria;D_1__Bacteroidetes;D_2__Bacteroidia;D_3__Bacteroidales;D_4__Prevotellaceae	1	408	1
977e59f2954ed9a7f8012ed58c4c8ad7	74	FALSE	Lactobacillus nasuensis JCM 17158 strain SU 18 16S ribosomal RNA, partial sequence	D_0__Bacteria;D_1__Proteobacteria;D_2__Gammaproteobacteria	1	84	1
cb0ced2a02ddfc14465018c6691afa97	74	FALSE	Snodgrassella alvi wkB2 16S ribosomal RNA, complete sequence	D_0__Bacteria;D_1__Proteobacteria;D_2__Gammaproteobacteria;D_3__Betaproteobacteriales;D_4__Neisseriaceae	1	533	1
16c48b90bd4f1e7aec49930a109ba721	74	FALSE	Prevotella koreensis strain KCOM 3155 16S ribosomal RNA, partial sequence	D_0__Bacteria;D_1__Bacteroidetes;D_2__Bacteroidia;D_3__Bacteroidales;D_4__Prevotellaceae;D_5__Prevotellaceae NK3B31 group	1	153	9
d9fb9a9b7b5f900d71f4919a51dea91f	74	FALSE	Fructobacillus fructosus strain NBRC 3516 16S ribosomal RNA, partial sequence	D_0__Bacteria;D_1__Firmicutes;D_2__Bacilli;D_3__Lactobacillales;D_4__Leuconostocaceae;D_5__Fructobacillus;Ambiguous_taxa	56	160	1
698ae4242ca7fb962dfebd814024357c	74	FALSE	Proteus mirabilis strain ATCC 29906 16S ribosomal RNA, partial sequence	D_0__Bacteria;D_1__Proteobacteria;D_2__Gammaproteobacteria;D_3__Enterobacteriales;D_4__Enterobacteriaceae;D_5__Proteus	10	285	1
e9d1b44e499dc0d3cf90748cecf86cdd	74	FALSE	Melissococcus plutonius ATCC 35311 16S ribosomal RNA, partial sequence	D_0__Bacteria;D_1__Firmicutes;D_2__Bacilli;D_3__Lactobacillales	1	134	1
0531e0012a6cf487273ce573bd132e41	74	FALSE	Olsenella profusa DSM 13989 strain CCUG 45371 16S ribosomal RNA, partial sequence	D_0__Bacteria;D_1__Actinobacteria;D_2__Coriobacteriia;D_3__Coriobacteriales;D_4__Atopobiaceae;D_5__Olsenella	163	74	1
c1697eea3f6a6bafb02c9e6786aa47fe	74	FALSE	Apibacter adventoris strain wkB301 16S ribosomal RNA, complete sequence	D_0__Bacteria	1	219	1
9de65f815384d2fe2091405f7072b6f3	74	FALSE	Lactobacillus ultunensis strain Kx146C1 16S ribosomal RNA, partial sequence	D_0__Bacteria;D_1__Firmicutes;D_2__Bacilli;D_3__Lactobacillales;D_4__Lactobacillaceae;D_5__Lactobacillus;D_6__uncultured Lactobacillus sp.	1	171	1
b5236c8709729a5fa8f23942a62862b3	74	FALSE	Parolsenella catena strain 2CBEGH3 16S ribosomal RNA, partial sequence	D_0__Bacteria;D_1__Actinobacteria;D_2__Coriobacteriia;D_3__Coriobacteriales;D_4__Atopobiaceae;D_5__Libanicoccus;D_6__uncultured bacterium	1	8	86
c826b8a0974a545df27d201942148352	74	FALSE	Lactobacillus ozensis DSM 23829 = JCM 17196 strain Mizu2-1 16S ribosomal RNA, partial sequence	D_0__Bacteria;D_1__Firmicutes;D_2__Bacilli;D_3__Lactobacillales;D_4__Lactobacillaceae;D_5__Lactobacillus	5563	14822	1
e16f59910e61a5aed12813a17751e376	74	FALSE	Enterococcus wangshanyuanii strain MN05 16S ribosomal RNA, partial sequence	D_0__Bacteria;D_1__Firmicutes;D_2__Bacilli;D_3__Lactobacillales;D_4__Enterococcaceae;D_5__Enterococcus	1	204	1
7fe6141028ce80e84d6ddd881b18ef4e	74	FALSE	Acetobacter peroxydans strain JCM 25077 16S ribosomal RNA, partial sequence	D_0__Bacteria;D_1__Proteobacteria;D_2__Alphaproteobacteria;D_3__Acetobacterales;D_4__Acetobacteraceae;D_5__uncultured;D_6__uncultured Acetobacteraceae bacterium	1	1	80
2a4d1068ab5f453302adee30791319e9	74	FALSE	Wohlfahrtiimonas chitiniclastica DSM 18708 strain S5 16S ribosomal RNA, partial sequence	D_0__Bacteria;D_1__Proteobacteria;D_2__Gammaproteobacteria;D_3__Cardiobacteriales;D_4__Wohlfahrtiimonadaceae;D_5__Ignatzschineria;Ambiguous_taxa	42	1972	92
11634d5db7904c999c1eb2813fd5d410	74	FALSE	Acetobacter peroxydans strain JCM 25077 16S ribosomal RNA, partial sequence	D_0__Bacteria;D_1__Proteobacteria;D_2__Alphaproteobacteria;D_3__Acetobacterales;D_4__Acetobacteraceae;D_5__uncultured;D_6__uncultured Acetobacteraceae bacterium	581	7	1
077be46f40e743d2d7fbe7c2db7ed478	74	FALSE	Snodgrassella alvi wkB2 16S ribosomal RNA, complete sequence	D_0__Bacteria;D_1__Proteobacteria;D_2__Gammaproteobacteria;D_3__Betaproteobacteriales;D_4__Neisseriaceae;D_5__Snodgrassella	1	1452	1
29f9f6366e1c6ba260daca0a845f709d	73	FALSE	Photorhabdus heterorhabditis strain SF41 16S ribosomal RNA, partial sequence	D_0__Bacteria;D_1__Proteobacteria;D_2__Gammaproteobacteria;D_3__Enterobacteriales;D_4__Enterobacteriaceae	1	739	1
9565e64be9ca7ada14ee5fa589f9bec2	73	FALSE	Dickeya paradisiaca strain LMG 2542 16S ribosomal RNA, partial sequence	D_0__Bacteria;D_1__Proteobacteria;D_2__Gammaproteobacteria	1	832	1
3a056e872c2ffa87b7ea6c3bd8f13fa4	73	FALSE	Apibacter adventoris strain wkB301 16S ribosomal RNA, complete sequence	D_0__Bacteria;D_1__Bacteroidetes;D_2__Bacteroidia;D_3__Flavobacteriales;D_4__Weeksellaceae;D_5__Apibacter;Ambiguous_taxa	1	121	1
2240859a35180b19c9af004226d63302	73	FALSE	Lactobacillus ozensis DSM 23829 = JCM 17196 strain Mizu2-1 16S ribosomal RNA, partial sequence	D_0__Bacteria;D_1__Firmicutes;D_2__Bacilli;D_3__Lactobacillales;D_4__Lactobacillaceae;D_5__Lactobacillus;D_6__uncultured Bacilli bacterium	138	1330	1
a038358f29d4ed178eab507979f42078	73	FALSE	Acetobacter suratthaniensis strain AI32 16S ribosomal RNA, partial sequence	D_0__Bacteria;D_1__Proteobacteria	1	1	37
7149eceb3484150462aeb7765bbe9b50	73	FALSE	Acetobacter peroxydans strain JCM 25077 16S ribosomal RNA, partial sequence	D_0__Bacteria;D_1__Proteobacteria;D_2__Alphaproteobacteria;D_3__Acetobacterales;D_4__Acetobacteraceae;D_5__uncultured;D_6__uncultured Acetobacteraceae bacterium	1	1	113
cf44c541eca39e3a412f0d5ad76d55f1	73	FALSE	Kosakonia oryziphila strain REICA_142 16S ribosomal RNA, partial sequence	D_0__Bacteria;D_1__Proteobacteria;D_2__Gammaproteobacteria;D_3__Enterobacteriales;D_4__Enterobacteriaceae	1	205	1
0367e7a9ab4d14cd48b8d4f615bbd215	73	FALSE	Lactobacillus jinshani strain HSLZ-75 16S ribosomal RNA, partial sequence	D_0__Bacteria;D_1__Firmicutes;D_2__Bacilli;D_3__Lactobacillales;D_4__Lactobacillaceae;D_5__Lactobacillus	1	1	101
f25de2b5803084087808134ea85b7c4d	73	FALSE	Hydrogenophaga aquatica strain CC-KL-3 16S ribosomal RNA, partial sequence	D_0__Bacteria;D_1__Proteobacteria;D_2__Gammaproteobacteria;D_3__Betaproteobacteriales;D_4__Burkholderiaceae	1	1	71
3978aa53d1245dbcfc7c01f8a0f488ec	73	FALSE	Acetobacter suratthaniensis strain AI32 16S ribosomal RNA, partial sequence	D_0__Bacteria;D_1__Proteobacteria;D_2__Alphaproteobacteria	1	1	117
3f253bf1d986fd31600d1d390bf44a3e	73	FALSE	Gilliamella apicola strain wkB1 16S ribosomal RNA, complete sequence	D_0__Bacteria;D_1__Proteobacteria;D_2__Gammaproteobacteria;D_3__Orbales;D_4__Orbaceae;D_5__Gilliamella;Ambiguous_taxa	1	187	1
c5210725ec1b475b57e6bf9d250cf2cc	73	FALSE	Neokomagataea tanensis NBRC 106556 strain BCC 25711 16S ribosomal RNA, partial sequence	D_0__Bacteria;D_1__Proteobacteria;D_2__Alphaproteobacteria;D_3__Acetobacterales;D_4__Acetobacteraceae	1	179	1
197f054b0db0c6040e454b76fd873cbb	73	FALSE	Lactobacillus amylovorus DSM 20531 16S ribosomal RNA, partial sequence	D_0__Bacteria;D_1__Firmicutes;D_2__Bacilli;D_3__Lactobacillales;D_4__Lactobacillaceae;D_5__Lactobacillus	1	784	1
d8a3475ae701ff64321dc6de348985fb	73	FALSE	Comamonas piscis strain CN1 16S ribosomal RNA, partial sequence	D_0__Bacteria;D_1__Proteobacteria;D_2__Gammaproteobacteria;D_3__Betaproteobacteriales;D_4__Burkholderiaceae	1	1	55
a984e6e26af47243d86d5130e604ca29	73	FALSE	Apibacter raozihei strain HY041 16S ribosomal RNA, partial sequence	D_0__Bacteria;D_1__Proteobacteria;D_2__Gammaproteobacteria;D_3__Pseudomonadales;D_4__Moraxellaceae;D_5__Acinetobacter	1	128	1
20aef58da0fce38d14bcd14e729fda4b	73	FALSE	Lactobacillus jinshani strain HSLZ-75 16S ribosomal RNA, partial sequence	D_0__Bacteria;D_1__Firmicutes;D_2__Bacilli;D_3__Lactobacillales;D_4__Lactobacillaceae;D_5__Lactobacillus	1	1	88
5a9faf64c0e8c6dca3d6c3aa856460ea	73	FALSE	Enterobacter soli ATCC BAA-2102 strain LF7 16S ribosomal RNA, partial sequence	D_0__Bacteria;D_1__Proteobacteria;D_2__Gammaproteobacteria;D_3__Enterobacteriales;D_4__Enterobacteriaceae	30	11	114
d30cbde7b17921f69a4f1024d28750bf	73	FALSE	Acetobacter suratthaniensis strain AI32 16S ribosomal RNA, partial sequence	D_0__Bacteria;D_1__Proteobacteria	1	1	101
7804c2069e1b44a75ff5745a4b400ae8	73	FALSE	Acetobacter sicerae strain LMG 1531 16S ribosomal RNA, partial sequence	D_0__Bacteria	1	1	62
f767ec0ef11b899575add3a55dc3f4ee	73	FALSE	Fructobacillus fructosus strain NBRC 3516 16S ribosomal RNA, partial sequence	D_0__Bacteria;D_1__Firmicutes;D_2__Bacilli;D_3__Lactobacillales;D_4__Leuconostocaceae;D_5__Fructobacillus;Ambiguous_taxa	45	148	1
dacd42d7b098b0e2eedaa0fdd65a7b59	73	FALSE	Simonsiella muelleri ATCC 29453 16S ribosomal RNA, partial sequence	D_0__Bacteria;D_1__Proteobacteria;D_2__Gammaproteobacteria;D_3__Betaproteobacteriales;D_4__Neisseriaceae	1	1	70
123f014d2ca373e4cdfe38289ad64913	73	FALSE	Carnimonas nigrificans strain CTCBS 1 16S ribosomal RNA, partial sequence	D_0__Bacteria;D_1__Proteobacteria;D_2__Gammaproteobacteria;D_3__Oceanospirillales;D_4__Halomonadaceae;D_5__Carnimonas;D_6__uncultured bacterium	50	5	51
01c13d9c2ed58c8fa0a44419ebacb34e	73	FALSE	Snodgrassella alvi wkB2 16S ribosomal RNA, complete sequence	D_0__Bacteria;D_1__Proteobacteria;D_2__Gammaproteobacteria;D_3__Betaproteobacteriales;D_4__Neisseriaceae	1	1747	1
787ad9467c891f4a97034b6846d3e852	73	FALSE	Commensalibacter intestini A911 16S ribosomal RNA, partial sequence	D_0__Bacteria;D_1__Proteobacteria;D_2__Alphaproteobacteria;D_3__Acetobacterales;D_4__Acetobacteraceae	1283	1	1
3332c8c6a1d512fc45267094d005869b	73	FALSE	Lysinibacillus alkalisoli strain Y2A20 16S ribosomal RNA, partial sequence	D_0__Bacteria;D_1__Firmicutes;D_2__Bacilli;D_3__Bacillales;D_4__Planococcaceae;D_5__Lysinibacillus	1	136	13
d5211ede39076d148799eb3545c24933	73	FALSE	Bombella apis strain MRM1 16S ribosomal RNA, partial sequence	D_0__Bacteria;D_1__Proteobacteria;D_2__Alphaproteobacteria;D_3__Acetobacterales;D_4__Acetobacteraceae	376	87	1
05c41f233602d0546c0f95b4b32bbe55	73	FALSE	Lactobacillus melliventris strain Hma8N 16S ribosomal RNA, partial sequence	D_0__Bacteria;D_1__Firmicutes;D_2__Bacilli;D_3__Lactobacillales;D_4__Lactobacillaceae;D_5__Lactobacillus;D_6__uncultured Lactobacillus sp.	2468	15	1
bdfc2f15dc2fde8bd5b79c1c3daa2787	72	FALSE	Prevotella baroniae strain DSM 16972 16S ribosomal RNA, partial sequence	D_0__Bacteria;D_1__Bacteroidetes;D_2__Bacteroidia;D_3__Bacteroidales;D_4__Prevotellaceae	41	107	1
0d6636ed5cccf684c7365c62e714d510	72	FALSE	Olsenella umbonata strain lac31 16S ribosomal RNA, partial sequence	D_0__Bacteria;D_1__Actinobacteria;D_2__Coriobacteriia;D_3__Coriobacteriales;D_4__Atopobiaceae;D_5__Libanicoccus;D_6__uncultured bacterium	1	1	267
6e2b853932ccea141fa73191b37e094e	72	FALSE	Acetobacter okinawensis JCM 25146 strain 1-35 16S ribosomal RNA, partial sequence	D_0__Bacteria;D_1__Firmicutes;D_2__Bacilli;D_3__Lactobacillales;D_4__Enterococcaceae	1	1	94
4493f8e561c1dab483bf4b72ff61e8af	72	FALSE	Corynebacterium glyciniphilum AJ 3170 16S ribosomal RNA, partial sequence	D_0__Bacteria;D_1__Actinobacteria;D_2__Actinobacteria;D_3__Corynebacteriales;D_4__Corynebacteriaceae	24	1	81
9416bf7743722cd7cd9d450b0324372e	72	FALSE	Swingsia samuiensis strain AH83 16S ribosomal RNA, partial sequence	D_0__Bacteria;D_1__Proteobacteria;D_2__Alphaproteobacteria;D_3__Acetobacterales;D_4__Acetobacteraceae;D_5__uncultured;D_6__uncultured Acetobacteraceae bacterium	1	410	1
0a408f12589460aa39456c636790b5e9	72	FALSE	Bombella apis strain MRM1 16S ribosomal RNA, partial sequence	D_0__Bacteria;D_1__Proteobacteria;D_2__Alphaproteobacteria;D_3__Acetobacterales;D_4__Acetobacteraceae;D_5__Bombella;D_6__uncultured Acetobacteraceae bacterium	1	339	1
3e1227343d259055e2e7f9d5bebfb4f5	72	FALSE	Lactobacillus nenjiangensis strain 11102 16S ribosomal RNA, partial sequence	D_0__Bacteria;D_1__Proteobacteria;D_2__Gammaproteobacteria;D_3__Betaproteobacteriales	1	1	74
3a5d6d1d19dba85f33f071bd12c78467	72	FALSE	Asaia lannensis strain NBRC 102526 16S ribosomal RNA, partial sequence	D_0__Bacteria;D_1__Proteobacteria;D_2__Alphaproteobacteria;D_3__Acetobacterales;D_4__Acetobacteraceae	1	1	61
998b3eb4923cbda9d5cecb115bcdfc6f	72	FALSE	Lactobacillus iners strain DSM 13335 16S ribosomal RNA gene, partial sequence	D_0__Bacteria;D_1__Firmicutes;D_2__Bacilli;D_3__Lactobacillales;D_4__Lactobacillaceae;D_5__Lactobacillus	1	1	87
e2cd7fdbd448b0e81e4f5d334d39f767	72	FALSE	Acinetobacter antiviralis strain KNF2022 16S ribosomal RNA, partial sequence	D_0__Bacteria;D_1__Proteobacteria;D_2__Gammaproteobacteria;D_3__Pseudomonadales;D_4__Moraxellaceae;D_5__Acinetobacter	83	233	104
03526967e1b635461c01906a432e8d36	72	FALSE	Psychrobacter frigidicola strain ACAM 304 16S ribosomal RNA, partial sequence	D_0__Bacteria;D_1__Proteobacteria;D_2__Gammaproteobacteria;D_3__Pseudomonadales;D_4__Moraxellaceae;D_5__Psychrobacter	1	35	12
09adb4626aea9244fee23e3453cbf6a6	72	FALSE	Pseudomonas fluorescens strain M. Rhodes 28/5 16S ribosomal RNA, partial sequence	D_0__Bacteria;D_1__Proteobacteria;D_2__Gammaproteobacteria;D_3__Pseudomonadales;D_4__Pseudomonadaceae;D_5__Pseudomonas	35	108	1
dcf9e1c70d9a0b14a19fad0f0239051a	72	FALSE	Apibacter adventoris strain wkB301 16S ribosomal RNA, complete sequence	D_0__Bacteria;D_1__Bacteroidetes;D_2__Bacteroidia;D_3__Flavobacteriales;D_4__Weeksellaceae;D_5__Apibacter;Ambiguous_taxa	1	172	1
0ea583df0fc1de90cdde86c33918c428	72	FALSE	Lactobacillus mellis strain Hon2N 16S ribosomal RNA, partial sequence	D_0__Bacteria;D_1__Firmicutes;D_2__Bacilli;D_3__Lactobacillales;D_4__Lactobacillaceae;D_5__Lactobacillus	1	160	1
996e25bccaaf74bfa1f32f51e5b2d306	72	FALSE	Snodgrassella alvi wkB2 16S ribosomal RNA, complete sequence	D_0__Bacteria;D_1__Proteobacteria;D_2__Gammaproteobacteria;D_3__Betaproteobacteriales;D_4__Neisseriaceae;D_5__Snodgrassella	1	1	73
b7ffd1e9fc2d73d271109b1cd0395bb0	72	FALSE	Catabacter hongkongensis strain HKU16 16S ribosomal RNA, partial sequence	D_0__Bacteria;D_1__Firmicutes;D_2__Bacilli;D_3__Lactobacillales	1	144	1
f090073df469917a59696aab98a25258	72	FALSE	Bombella apis strain MRM1 16S ribosomal RNA, partial sequence	D_0__Bacteria;D_1__Proteobacteria;D_2__Alphaproteobacteria;D_3__Acetobacterales;D_4__Acetobacteraceae	390	39	1
b8a60f69acf4d6989c29ea8fbc0a8827	72	FALSE	Lactobacillus ultunensis strain Kx146C1 16S ribosomal RNA, partial sequence	D_0__Bacteria	1	1	61
e739110ae8bab34a1cfa2037ed991a75	71	FALSE	Kosakonia oryziphila strain REICA_142 16S ribosomal RNA, partial sequence	D_0__Bacteria;D_1__Proteobacteria;D_2__Gammaproteobacteria;D_3__Enterobacteriales;D_4__Enterobacteriaceae	1	346	1
a0c8d466e8e2f1562e833774f24feb00	71	FALSE	Prevotella bryantii B14 16S ribosomal RNA, partial sequence	D_0__Bacteria;D_1__Bacteroidetes;D_2__Bacteroidia;D_3__Bacteroidales;D_4__Prevotellaceae	17	96	1
bb180f9211bab245cfd6a094cc214f7b	71	FALSE	Klebsiella variicola strain F2R9 16S ribosomal RNA, partial sequence	D_0__Bacteria;D_1__Proteobacteria;D_2__Gammaproteobacteria;D_3__Enterobacteriales;D_4__Enterobacteriaceae	1	537	1
b332140c75612b76b8cbb86a4a118219	71	FALSE	Bombella apis strain MRM1 16S ribosomal RNA, partial sequence	D_0__Bacteria;D_1__Proteobacteria;D_2__Alphaproteobacteria;D_3__Acetobacterales;D_4__Acetobacteraceae	4359	809	1
41995f6b74cf65e7e9c256134928840e	71	FALSE	Wohlfahrtiimonas chitiniclastica DSM 18708 strain S5 16S ribosomal RNA, partial sequence	D_0__Bacteria;D_1__Proteobacteria;D_2__Gammaproteobacteria;D_3__Cardiobacteriales;D_4__Wohlfahrtiimonadaceae;D_5__Ignatzschineria;Ambiguous_taxa	31	1528	76
42e32fad7dfa5cb52d2cf97d16ca7b5d	71	FALSE	Tatumella saanichensis strain NML 06-3099 16S ribosomal RNA, partial sequence	D_0__Bacteria;D_1__Proteobacteria;D_2__Gammaproteobacteria;D_3__Enterobacteriales;D_4__Enterobacteriaceae	33	347	1
3bff9310c8b798060601354a48a07c7d	71	FALSE	Kosakonia oryziphila strain REICA_142 16S ribosomal RNA, partial sequence	D_0__Bacteria;D_1__Proteobacteria;D_2__Gammaproteobacteria;D_3__Enterobacteriales;D_4__Enterobacteriaceae	1	1631	1
553a623a7c20d522577bedd72e03ed4f	71	FALSE	Bifidobacterium commune strain H23-83 16S ribosomal RNA, partial sequence	D_0__Bacteria;D_1__Actinobacteria;D_2__Actinobacteria;D_3__Bifidobacteriales;D_4__Bifidobacteriaceae;D_5__Bifidobacterium	1	51	395
c9b98e42826863ed99d86ddc2e181beb	71	FALSE	Gilliamella intestini strain LMG 28358 16S ribosomal RNA, partial sequence	D_0__Bacteria;D_1__Proteobacteria;D_2__Gammaproteobacteria;D_3__Orbales;D_4__Orbaceae;D_5__Gilliamella	4667	1	1
dd941858e5670978df33176a129f5943	71	FALSE	Lactobacillus bombi strain BTLCH M1/2 16S ribosomal RNA, partial sequence	D_0__Bacteria;D_1__Firmicutes;D_2__Bacilli;D_3__Lactobacillales;D_4__Lactobacillaceae;D_5__Lactobacillus	1	761	1
bf9838a2a71bccf90f0ef9d6d3b47cda	71	FALSE	Snodgrassella alvi wkB2 16S ribosomal RNA, complete sequence	D_0__Bacteria;D_1__Proteobacteria;D_2__Gammaproteobacteria;D_3__Betaproteobacteriales;D_4__Neisseriaceae;D_5__Snodgrassella	1	1957	1
f85d7a64470980971b731ff3da4b9d2d	70	FALSE	Pectobacterium wasabiae strain SR91 16S ribosomal RNA, partial sequence	D_0__Bacteria;D_1__Proteobacteria;D_2__Gammaproteobacteria;D_3__Enterobacteriales;D_4__Enterobacteriaceae	26	169	27
22b8f1319e67900cb48e2102a4fe2f4e	70	FALSE	Apibacter adventoris strain wkB301 16S ribosomal RNA, complete sequence	D_0__Bacteria;D_1__Bacteroidetes;D_2__Bacteroidia;D_3__Flavobacteriales	1	116	1
92991b3cb27dc9713db1058060bb12e8	70	FALSE	Commensalibacter intestini A911 16S ribosomal RNA, partial sequence	D_0__Bacteria;D_1__Proteobacteria;D_2__Alphaproteobacteria;D_3__Acetobacterales;D_4__Acetobacteraceae	1	479	1
2ee2e7cb84284361612a38d8e8ac40a0	70	FALSE	Vitreoscilla stercoraria strain Gottingen 1488-6 16S ribosomal RNA, partial sequence	D_0__Bacteria;D_1__Proteobacteria;D_2__Gammaproteobacteria;D_3__Betaproteobacteriales;D_4__Neisseriaceae;D_5__Vitreoscilla;Ambiguous_taxa	1	241	1
92d8eba755462a820a00096a38c32f6e	70	FALSE	Acetobacter peroxydans strain JCM 25077 16S ribosomal RNA, partial sequence	D_0__Bacteria;D_1__Proteobacteria;D_2__Alphaproteobacteria;D_3__Acetobacterales;D_4__Acetobacteraceae;D_5__uncultured;D_6__uncultured Acetobacteraceae bacterium	1	1	696
1493f3b700e0ab3e68a65ec3398323c5	70	FALSE	Acetobacter peroxydans strain JCM 25077 16S ribosomal RNA, partial sequence	D_0__Bacteria;D_1__Proteobacteria;D_2__Alphaproteobacteria;D_3__Acetobacterales;D_4__Acetobacteraceae;D_5__uncultured;D_6__uncultured Acetobacteraceae bacterium	1	1	84
017176175fc291caf35a8d91073ed246	70	FALSE	Zymobacter palmae strain ATCC 51623 16S ribosomal RNA, partial sequence	D_0__Bacteria;D_1__Proteobacteria;D_2__Gammaproteobacteria	82	1	38
a64fe33f8d9bb1a0525ab3a3f7f09cfb	70	FALSE	Commensalibacter intestini A911 16S ribosomal RNA, partial sequence	D_0__Bacteria;D_1__Proteobacteria;D_2__Alphaproteobacteria;D_3__Acetobacterales;D_4__Acetobacteraceae	1	568	1
d961bb53dfb0a3f4d4b239c63e4a558f	70	FALSE	Kosakonia oryziphila strain REICA_142 16S ribosomal RNA, partial sequence	D_0__Bacteria;D_1__Proteobacteria;D_2__Gammaproteobacteria;D_3__Enterobacteriales;D_4__Enterobacteriaceae	1	214	1
52a8ab1959c29940537bba3558b152fd	70	FALSE	Bombella apis strain MRM1 16S ribosomal RNA, partial sequence	D_0__Bacteria;D_1__Proteobacteria;D_2__Alphaproteobacteria;D_3__Acetobacterales;D_4__Acetobacteraceae;D_5__uncultured;D_6__uncultured Acetobacteraceae bacterium	6293	1	1
a29e418359e7dd7ee7659deeb4c742ef	70	FALSE	Commensalibacter intestini A911 16S ribosomal RNA, partial sequence	D_0__Bacteria;D_1__Proteobacteria;D_2__Alphaproteobacteria;D_3__Acetobacterales;D_4__Acetobacteraceae	1	527	1
d03ede038ac414707950925fb6a2b62a	70	FALSE	Leuconostoc citreum strain ATCC 49370 16S ribosomal RNA, partial sequence	D_0__Bacteria;D_1__Firmicutes;D_2__Bacilli;D_3__Lactobacillales;D_4__Leuconostocaceae;D_5__Leuconostoc;D_6__uncultured bacterium	12	104	21
76b618745039d401c75bed9895a85981	69	FALSE	Snodgrassella alvi wkB2 16S ribosomal RNA, complete sequence	D_0__Bacteria;D_1__Proteobacteria;D_2__Gammaproteobacteria;D_3__Betaproteobacteriales;D_4__Neisseriaceae;D_5__Snodgrassella	1	368	1
1b063bceb044f4e2d8bedf6862423187	69	FALSE	Simonsiella muelleri ATCC 29453 16S ribosomal RNA, partial sequence	D_0__Bacteria;D_1__Proteobacteria;D_2__Gammaproteobacteria;D_3__Betaproteobacteriales;D_4__Neisseriaceae;D_5__Snodgrassella	1	555	1
dab970606106d232f631f43c6e9bccf8	69	FALSE	Snodgrassella alvi wkB2 16S ribosomal RNA, complete sequence	D_0__Bacteria;D_1__Proteobacteria;D_2__Gammaproteobacteria;D_3__Betaproteobacteriales;D_4__Neisseriaceae;D_5__Snodgrassella	1	603	1
83dd170fcc40ecae148a49cd7925491c	69	FALSE	Lactococcus taiwanensis strain 0905C15 16S ribosomal RNA, partial sequence	D_0__Bacteria;D_1__Firmicutes;D_2__Bacilli;D_3__Lactobacillales;D_4__Streptococcaceae;D_5__Lactococcus;D_6__Lactococcus lactis	38	275	12
5af8c205b8d4c6d4957cd6d8ca272dcf	69	FALSE	Snodgrassella alvi wkB2 16S ribosomal RNA, complete sequence	D_0__Bacteria;D_1__Proteobacteria;D_2__Gammaproteobacteria;D_3__Betaproteobacteriales;D_4__Neisseriaceae;D_5__Snodgrassella	1	701	1
fddc933ba67272cbf22507870ceeb710	69	FALSE	Flavobacterium anatoliense strain MK3 16S ribosomal RNA, partial sequence	D_0__Bacteria	1	62	49
2eb34304e87a786f1d04de3115d758a7	69	FALSE	Myroides phaeus strain MY15 16S ribosomal RNA, partial sequence	D_0__Bacteria;D_1__Bacteroidetes;D_2__Bacteroidia;D_3__Flavobacteriales;D_4__Flavobacteriaceae;D_5__Myroides;Ambiguous_taxa	1	32	77
52585a264540cdb1dee26e6902b70bec	69	FALSE	Fructobacillus tropaeoli strain F214-1 16S ribosomal RNA, partial sequence	D_0__Bacteria;D_1__Firmicutes;D_2__Bacilli;D_3__Lactobacillales;D_4__Leuconostocaceae;D_5__Fructobacillus;Ambiguous_taxa	442	493	1
cee4ed0e93d81196359060a6c94ead30	69	FALSE	Weissella kandleri strain NRIC 1628 16S ribosomal RNA, partial sequence	D_0__Bacteria;D_1__Firmicutes;D_2__Bacilli;D_3__Lactobacillales	1	61	59
8f9ea99607bdcbe1528e975a6fd907fa	69	FALSE	Lactobacillus bombi strain BTLCH M1/2 16S ribosomal RNA, partial sequence	D_0__Bacteria;D_1__Firmicutes;D_2__Bacilli;D_3__Lactobacillales;D_4__Lactobacillaceae;D_5__Lactobacillus	1	1048	1
a27680d241114f33a674f9764ccef6b9	69	FALSE	Olsenella profusa DSM 13989 strain CCUG 45371 16S ribosomal RNA, partial sequence	D_0__Bacteria;D_1__Actinobacteria;D_2__Coriobacteriia;D_3__Coriobacteriales;D_4__Atopobiaceae;D_5__Olsenella	19	190	1
0f0e8d612f5c7d82d7321cdbe9c085ca	68	FALSE	Commensalibacter intestini A911 16S ribosomal RNA, partial sequence	D_0__Bacteria;D_1__Proteobacteria;D_2__Alphaproteobacteria;D_3__Acetobacterales;D_4__Acetobacteraceae	1	672	1
4151399b6864242bc318bc0dbc0794d1	68	FALSE	Fructobacillus tropaeoli strain F214-1 16S ribosomal RNA, partial sequence	D_0__Bacteria;D_1__Firmicutes;D_2__Bacilli;D_3__Lactobacillales;D_4__Leuconostocaceae;D_5__Fructobacillus;Ambiguous_taxa	1	363	1
f492c6de6c7d4a2a118e68e41f677350	68	FALSE	Olsenella profusa DSM 13989 strain CCUG 45371 16S ribosomal RNA, partial sequence	D_0__Bacteria;D_1__Actinobacteria;D_2__Coriobacteriia;D_3__Coriobacteriales;D_4__Atopobiaceae;D_5__Olsenella	57	146	1
311b04c033dceead4d80762cbbec7935	68	FALSE	Lactobacillus helsingborgensis strain Bma5N 16S ribosomal RNA, partial sequence	D_0__Bacteria;D_1__Firmicutes;D_2__Bacilli;D_3__Lactobacillales;D_4__Lactobacillaceae;D_5__Lactobacillus	1	509	1
21050065ba2ee42f6477a776b77818b4	68	FALSE	Snodgrassella alvi wkB2 16S ribosomal RNA, complete sequence	D_0__Bacteria;D_1__Proteobacteria;D_2__Gammaproteobacteria;D_3__Betaproteobacteriales;D_4__Neisseriaceae;D_5__Snodgrassella	1	1214	1
2714d354cc22cbd2d8647dde3b7382fc	68	FALSE	Klebsiella variicola strain F2R9 16S ribosomal RNA, partial sequence	D_0__Bacteria;D_1__Proteobacteria;D_2__Gammaproteobacteria;D_3__Enterobacteriales;D_4__Enterobacteriaceae	1	211	1
b3e1b4381d94100241d7b081c690ebcb	68	FALSE	Acinetobacter rudis strain G30 16S ribosomal RNA, partial sequence	D_0__Bacteria;D_1__Proteobacteria;D_2__Gammaproteobacteria;D_3__Pseudomonadales;D_4__Moraxellaceae;D_5__Acinetobacter	1	1813	1
e2fa6a7c62a01c3177f90daa46b6e149	68	FALSE	Parolsenella catena strain 2CBEGH3 16S ribosomal RNA, partial sequence	D_0__Bacteria;D_1__Actinobacteria;D_2__Coriobacteriia;D_3__Coriobacteriales;D_4__Atopobiaceae;D_5__Libanicoccus;D_6__uncultured bacterium	1	23	88
abc3e82fb25a7cca7c8b32932825cfd7	68	FALSE	Phocaeicola abscessus CCUG 55929 strain JCM 16570 16S ribosomal RNA, partial sequence	D_0__Bacteria;D_1__Bacteroidetes;D_2__Bacteroidia;D_3__Bacteroidales;D_4__Prevotellaceae	1	1145	1
d7e8498d4549816614d094ff007a6d49	68	FALSE	Lactobacillus ozensis DSM 23829 = JCM 17196 strain Mizu2-1 16S ribosomal RNA, partial sequence	D_0__Bacteria;D_1__Firmicutes;D_2__Bacilli;D_3__Lactobacillales;D_4__Lactobacillaceae;D_5__Lactobacillus;D_6__uncultured Bacilli bacterium	199	1594	1
f4f1fc1b29701f5d0b624f89ddab91c2	67	FALSE	Klebsiella variicola strain F2R9 16S ribosomal RNA, partial sequence	D_0__Bacteria;D_1__Proteobacteria;D_2__Gammaproteobacteria;D_3__Enterobacteriales;D_4__Enterobacteriaceae	1	1669	35
930df936dbfe4c6ab3cc755c53935e84	67	FALSE	Lactobacillus sanfranciscensis strain LMG 16002 16S ribosomal RNA, partial sequence	D_0__Bacteria;D_1__Firmicutes;D_2__Bacilli;D_3__Lactobacillales;D_4__Lactobacillaceae;D_5__Lactobacillus	1264	164	1
1fdbb1a5ff6e40b44cbb43418336f2c1	67	FALSE	Snodgrassella alvi wkB2 16S ribosomal RNA, complete sequence	D_0__Bacteria;D_1__Proteobacteria;D_2__Gammaproteobacteria;D_3__Betaproteobacteriales;D_4__Neisseriaceae;D_5__Snodgrassella	1	480	1
d05eb5a01ad2cb52a3ed72604bbeea90	67	FALSE	Bifidobacterium commune strain H23-83 16S ribosomal RNA, partial sequence	D_0__Bacteria;D_1__Actinobacteria;D_2__Actinobacteria;D_3__Bifidobacteriales;D_4__Bifidobacteriaceae;D_5__Bifidobacterium	354	594	1
1065874754577f718ca0f38ae60fbf80	67	FALSE	Apibacter adventoris strain wkB301 16S ribosomal RNA, complete sequence	D_0__Bacteria;D_1__Bacteroidetes;D_2__Bacteroidia;D_3__Flavobacteriales;D_4__Weeksellaceae;D_5__Apibacter;Ambiguous_taxa	1	249	1
82b41564e4d9251a355e8f3993bad8cc	67	FALSE	Klebsiella variicola strain F2R9 16S ribosomal RNA, partial sequence	D_0__Bacteria;D_1__Proteobacteria;D_2__Gammaproteobacteria;D_3__Enterobacteriales;D_4__Enterobacteriaceae	1	738	20
75e9efeea34283708d09815055b92d0e	67	FALSE	Apibacter adventoris strain wkB301 16S ribosomal RNA, complete sequence	D_0__Bacteria;D_1__Bacteroidetes;D_2__Bacteroidia;D_3__Flavobacteriales;D_4__Weeksellaceae;D_5__Apibacter;Ambiguous_taxa	1	199	1
8b2d605c8fd5d507923fcc6d2deeccf4	67	FALSE	Marinomonas primoryensis strain NBRC 103029 16S ribosomal RNA, partial sequence	D_0__Bacteria;D_1__Proteobacteria;D_2__Gammaproteobacteria;D_3__Enterobacteriales;D_4__Enterobacteriaceae	1	347	1
7900f9a5f27fc13f9234df97521bf4a1	67	FALSE	Frischella perrara strain PEB0191 16S ribosomal RNA, complete sequence	D_0__Bacteria;D_1__Proteobacteria;D_2__Gammaproteobacteria;D_3__Orbales;D_4__Orbaceae;D_5__Gilliamella;Ambiguous_taxa	1	405	1
38a06da235fc6070583c2a2c15178041	67	FALSE	Collinsella phocaeensis strain Marseille-P3245 16S ribosomal RNA, partial sequence	D_0__Bacteria;D_1__Actinobacteria;D_2__Coriobacteriia;D_3__Coriobacteriales	199	55	1
a06b95621919cd9c24d93fe91adf8d67	67	FALSE	Kosakonia oryziphila strain REICA_142 16S ribosomal RNA, partial sequence	D_0__Bacteria;D_1__Proteobacteria;D_2__Gammaproteobacteria;D_3__Enterobacteriales;D_4__Enterobacteriaceae	1	690	1
004b133e9c49e2b7135b3b2a2c45fbb9	66	FALSE	Kosakonia oryziphila strain REICA_142 16S ribosomal RNA, partial sequence	D_0__Bacteria;D_1__Proteobacteria;D_2__Gammaproteobacteria;D_3__Enterobacteriales;D_4__Enterobacteriaceae	1	2055	1
506e96cb60694950bb7c8df88575ef90	66	FALSE	Bifidobacterium commune strain H23-83 16S ribosomal RNA, partial sequence	D_0__Bacteria;D_1__Actinobacteria;D_2__Actinobacteria;D_3__Bifidobacteriales;D_4__Bifidobacteriaceae;D_5__Bifidobacterium	1	59	476
983ff25859a973693587f533d7f11d51	66	FALSE	Bombella apis strain MRM1 16S ribosomal RNA, partial sequence	D_0__Bacteria;D_1__Proteobacteria;D_2__Alphaproteobacteria;D_3__Acetobacterales;D_4__Acetobacteraceae;D_5__Bombella;D_6__uncultured Acetobacteraceae bacterium	1	817	1
65830d296c40fc34fed222175e24c059	66	FALSE	Bartonella apis strain PEB0122 16S ribosomal RNA, partial sequence	D_0__Bacteria;D_1__Proteobacteria;D_2__Alphaproteobacteria;D_3__Rhizobiales;D_4__Rhizobiaceae;D_5__Bartonella;D_6__uncultured Rhizobiales bacterium	21	700	1
fed778dc5899d4052338282b227ff8ec	66	FALSE	Apibacter adventoris strain wkB301 16S ribosomal RNA, complete sequence	D_0__Bacteria;D_1__Bacteroidetes;D_2__Bacteroidia;D_3__Flavobacteriales	1	1209	1
9d8d70a86488c65962c4263c8e868c6d	66	FALSE	Leuconostoc gelidum subsp. gasicomitatum strain TB 1-10 16S ribosomal RNA, complete sequence	D_0__Bacteria;D_1__Firmicutes;D_2__Bacilli;D_3__Lactobacillales;D_4__Leuconostocaceae;D_5__Leuconostoc	76	50	24
d36e9174ae7572c71de9a327e7fc7523	66	FALSE	Klebsiella variicola strain F2R9 16S ribosomal RNA, partial sequence	D_0__Bacteria;D_1__Proteobacteria;D_2__Gammaproteobacteria;D_3__Enterobacteriales;D_4__Enterobacteriaceae	45	900	1
fe41a439e69d44641af805c02c6b903a	65	FALSE	Acinetobacter rudis strain G30 16S ribosomal RNA, partial sequence	D_0__Bacteria;D_1__Proteobacteria;D_2__Gammaproteobacteria;D_3__Pseudomonadales;D_4__Moraxellaceae;D_5__Acinetobacter	1	2249	1
8cb1962905cebc658ed336b06fd71196	65	FALSE	Kosakonia oryziphila strain REICA_142 16S ribosomal RNA, partial sequence	D_0__Bacteria;D_1__Proteobacteria;D_2__Gammaproteobacteria;D_3__Orbales;D_4__Orbaceae;D_5__Gilliamella	1	645	1
1f27199b6f44104aa45e41cfe4a40953	65	FALSE	Kurthia zopfii 16S ribosomal RNA, partial sequence	D_0__Bacteria;D_1__Firmicutes;D_2__Bacilli;D_3__Bacillales;D_4__Planococcaceae	98	139	1
c5decaaa1489c64a83beb78cf65de1d0	65	FALSE	Vitreoscilla stercoraria strain Gottingen 1488-6 16S ribosomal RNA, partial sequence	D_0__Bacteria;D_1__Proteobacteria;D_2__Gammaproteobacteria;D_3__Betaproteobacteriales;D_4__Neisseriaceae	1	180	68
f9920578bbecd71004d3353240334496	65	FALSE	Prevotella bryantii B14 16S ribosomal RNA, partial sequence	D_0__Bacteria;D_1__Bacteroidetes;D_2__Bacteroidia;D_3__Bacteroidales;D_4__Prevotellaceae	507	134	1
c669f1dc07f0d16831d9627d08755b29	65	FALSE	Desulfovibrio hydrothermalis AM13 = DSM 14728 16S ribosomal RNA, partial sequence	D_0__Bacteria;D_1__Patescibacteria;D_2__Saccharimonadia;D_3__Saccharimonadales	1	186	13
f8758e6b2d066f6798bf24287cac4395	65	FALSE	Lactobacillus kullabergensis strain Biut2N 16S ribosomal RNA, partial sequence	D_0__Bacteria;D_1__Firmicutes;D_2__Bacilli;D_3__Lactobacillales;D_4__Lactobacillaceae;D_5__Lactobacillus	1	398	104
584d12ffb081ded897442723d6dac19c	65	FALSE	Klebsiella grimontii strain SB73 16S ribosomal RNA, partial sequence	D_0__Bacteria;D_1__Proteobacteria;D_2__Gammaproteobacteria;D_3__Enterobacteriales;D_4__Enterobacteriaceae	25	51	23
7e26389cf0758bc4f52f788fb382b953	65	FALSE	Bombella apis strain MRM1 16S ribosomal RNA, partial sequence	D_0__Bacteria;D_1__Proteobacteria;D_2__Alphaproteobacteria;D_3__Acetobacterales;D_4__Acetobacteraceae	3570	599	1
5a2d311e889c0c6065d20231f782397e	65	FALSE	Lactobacillus helsingborgensis strain Bma5N 16S ribosomal RNA, partial sequence	D_0__Bacteria;D_1__Firmicutes;D_2__Bacilli;D_3__Lactobacillales;D_4__Lactobacillaceae;D_5__Lactobacillus	1	655	1
18b86e256243a0ee687505451acaaa05	65	FALSE	Snodgrassella alvi wkB2 16S ribosomal RNA, complete sequence	D_0__Bacteria;D_1__Proteobacteria;D_2__Gammaproteobacteria;D_3__Betaproteobacteriales;D_4__Neisseriaceae	1	9395	976
5ee43f8e4be17c93824f5d4c4a1842af	65	FALSE	Lactobacillus kullabergensis strain Biut2N 16S ribosomal RNA, partial sequence	D_0__Bacteria;D_1__Firmicutes;D_2__Bacilli;D_3__Lactobacillales;D_4__Lactobacillaceae;D_5__Lactobacillus	96	1	96
aa80f3e29075b6d4f01fbac9e7205068	64	FALSE	Carnimonas nigrificans strain CTCBS 1 16S ribosomal RNA, partial sequence	D_0__Bacteria;D_1__Proteobacteria;D_2__Gammaproteobacteria;D_3__Oceanospirillales;D_4__Halomonadaceae;D_5__Carnimonas;D_6__uncultured bacterium	83	105	32
2db2ca79756403d68369910b67d4a058	64	FALSE	Bombella apis strain MRM1 16S ribosomal RNA, partial sequence	D_0__Bacteria;D_1__Proteobacteria;D_2__Alphaproteobacteria;D_3__Acetobacterales;D_4__Acetobacteraceae;D_5__uncultured;D_6__uncultured Acetobacteraceae bacterium	1043	343	1
2f884161952aa020f9b5bcaadc36e93d	64	FALSE	Bifidobacterium commune strain H23-83 16S ribosomal RNA, partial sequence	D_0__Bacteria;D_1__Actinobacteria;D_2__Actinobacteria;D_3__Bifidobacteriales;D_4__Bifidobacteriaceae;D_5__Bifidobacterium	12	605	1
72b9e75742813d15481d8b1fa55d62c4	64	FALSE	Myroides phaeus strain MY15 16S ribosomal RNA, partial sequence	D_0__Bacteria;D_1__Bacteroidetes;D_2__Bacteroidia;D_3__Flavobacteriales;D_4__Flavobacteriaceae;D_5__Myroides;Ambiguous_taxa	1	79	53
36ad80317a81d91c1bad9e8a65f0c9ff	63	FALSE	Orbus sasakiae strain C7 16S ribosomal RNA, partial sequence	D_0__Bacteria;D_1__Proteobacteria;D_2__Gammaproteobacteria;D_3__Orbales;D_4__Orbaceae;D_5__Gilliamella	1	86	18
5e8c76b3035c7cc4bc0ff1067da5e87b	63	FALSE	Zymobacter palmae strain ATCC 51623 16S ribosomal RNA, partial sequence	D_0__Bacteria;D_1__Proteobacteria;D_2__Gammaproteobacteria;D_3__Oceanospirillales	299	166	123
f1ed1abcd8640e08d63838ec6136d87e	62	FALSE	Collinsella phocaeensis strain Marseille-P3245 16S ribosomal RNA, partial sequence	D_0__Bacteria;D_1__Actinobacteria;D_2__Coriobacteriia;D_3__Coriobacteriales;D_4__Atopobiaceae	199	77	15
7042b6592158c3dae63e762c65886b10	62	FALSE	Pseudomonas abietaniphila strain BKME-9 16S ribosomal RNA, partial sequence	D_0__Bacteria;D_1__Proteobacteria;D_2__Gammaproteobacteria;D_3__Pseudomonadales;D_4__Pseudomonadaceae;D_5__Pseudomonas	22	175	39
1cd0c95d17f2e9d7c3b9be8da6fb1d4f	62	FALSE	Gilliamella apicola strain wkB1 16S ribosomal RNA, complete sequence	D_0__Bacteria;D_1__Proteobacteria;D_2__Gammaproteobacteria	1	1918	1
9e318a35cba0636a97ba1ac39def6a22	62	FALSE	Prevotella bryantii B14 16S ribosomal RNA, partial sequence	D_0__Bacteria;D_1__Bacteroidetes;D_2__Bacteroidia;D_3__Bacteroidales;D_4__Prevotellaceae	625	156	1
84a8fd6493d53afe728d186df6f95a61	61	FALSE	Aeromonas hydrophila strain DSM 30187 16S ribosomal RNA, partial sequence	D_0__Bacteria;D_1__Proteobacteria;D_2__Gammaproteobacteria;D_3__Aeromonadales;D_4__Aeromonadaceae;D_5__Aeromonas	70	48	11
36b603478fc06c5c62984f9354e4c304	61	FALSE	Bombella apis strain MRM1 16S ribosomal RNA, partial sequence	D_0__Bacteria;D_1__Proteobacteria;D_2__Alphaproteobacteria;D_3__Acetobacterales;D_4__Acetobacteraceae	1001	47	1
7bf6dd5a4ba6f7fa372da013f70a7b46	61	FALSE	Snodgrassella alvi wkB2 16S ribosomal RNA, complete sequence	D_0__Bacteria;D_1__Proteobacteria;D_2__Gammaproteobacteria;D_3__Betaproteobacteriales;D_4__Neisseriaceae	1	1	6070
6b7ba89b2545d03ceb7e26497a78cf9b	61	FALSE	Bombella apis strain MRM1 16S ribosomal RNA, partial sequence	D_0__Bacteria;D_1__Proteobacteria;D_2__Alphaproteobacteria;D_3__Acetobacterales;D_4__Acetobacteraceae;D_5__Bombella;D_6__uncultured Acetobacteraceae bacterium	221	18	17
40d2146c8a925a199999546deb5077a3	61	FALSE	Snodgrassella alvi wkB2 16S ribosomal RNA, complete sequence	D_0__Bacteria;D_1__Proteobacteria;D_2__Gammaproteobacteria;D_3__Betaproteobacteriales;D_4__Neisseriaceae	1	1	7463
19338b2cfafe300c0baa66b1014ec0b4	61	FALSE	Atopobium vaginae DSM 15829 16S ribosomal RNA, partial sequence	D_0__Bacteria;D_1__Actinobacteria;D_2__Coriobacteriia;D_3__Coriobacteriales;D_4__Atopobiaceae;D_5__Atopobium	1	147	29
9d468e06c89bee8708dac5e549a3f64e	61	FALSE	Myroides pelagicus strain NBRC 102469 16S ribosomal RNA, partial sequence	D_0__Bacteria;D_1__Bacteroidetes;D_2__Bacteroidia;D_3__Flavobacteriales;D_4__Flavobacteriaceae	145	66	97
7c6d3aee61418b170b79866b642049d7	60	FALSE	Klebsiella variicola strain F2R9 16S ribosomal RNA, partial sequence	D_0__Bacteria;D_1__Proteobacteria;D_2__Gammaproteobacteria;D_3__Enterobacteriales;D_4__Enterobacteriaceae	1	1073	1
f271e6e6d977397e39f1d55be04bf3ec	60	FALSE	Enterobacter tabaci strain YIM Hb-3 16S ribosomal RNA, partial sequence	D_0__Bacteria;D_1__Proteobacteria;D_2__Gammaproteobacteria;D_3__Enterobacteriales;D_4__Enterobacteriaceae;D_5__Enterobacter	46	51	42
e77d061ddc24274ce58cbe22d8831da1	60	FALSE	Bifidobacterium commune strain H23-83 16S ribosomal RNA, partial sequence	D_0__Bacteria;D_1__Actinobacteria;D_2__Actinobacteria;D_3__Bifidobacteriales;D_4__Bifidobacteriaceae;D_5__Bifidobacterium	17	136	232
b1e3d94794d632a5327de885d99355ad	60	FALSE	Klebsiella variicola strain F2R9 16S ribosomal RNA, partial sequence	D_0__Bacteria;D_1__Proteobacteria;D_2__Gammaproteobacteria;D_3__Enterobacteriales;D_4__Enterobacteriaceae	1	1648	1
ecce663d302ebac4a7ce876b77cfc28c	60	FALSE	Leuconostoc citreum strain ATCC 49370 16S ribosomal RNA, partial sequence	D_0__Bacteria;D_1__Firmicutes;D_2__Bacilli;D_3__Lactobacillales;D_4__Leuconostocaceae;D_5__Leuconostoc;D_6__uncultured bacterium	69	110	38
7c0f49d4ce32abb3dcad3498223ba524	60	FALSE	Klebsiella grimontii strain SB73 16S ribosomal RNA, partial sequence	D_0__Bacteria;D_1__Proteobacteria;D_2__Gammaproteobacteria;D_3__Enterobacteriales;D_4__Enterobacteriaceae	1	61	46
ba5d473919eaca1f6cabad439563f19f	60	FALSE	Tolumonas osonensis strain OCF 7 16S ribosomal RNA, partial sequence	D_0__Bacteria;D_1__Proteobacteria;D_2__Gammaproteobacteria;D_3__Aeromonadales;D_4__Aeromonadaceae;D_5__Tolumonas	1	117	33
62bee202f73ec06939b6fbdf7688a417	60	FALSE	Gluconobacter kanchanaburiensis NBRC 103587 16S ribosomal RNA, partial sequence	D_0__Bacteria;D_1__Proteobacteria;D_2__Alphaproteobacteria	1	904	23
53ddcd68c251035bfe93ec4c8b42dc69	60	FALSE	Commensalibacter intestini A911 16S ribosomal RNA, partial sequence	D_0__Bacteria;D_1__Proteobacteria;D_2__Alphaproteobacteria;D_3__Acetobacterales;D_4__Acetobacteraceae;D_5__Commensalibacter;Ambiguous_taxa	25	857	1
2862d37f6c39dfee9edb50df394a5325	60	FALSE	Gilliamella intestini strain LMG 28358 16S ribosomal RNA, partial sequence	D_0__Bacteria;D_1__Proteobacteria;D_2__Gammaproteobacteria;D_3__Orbales;D_4__Orbaceae;D_5__Gilliamella	1	1165	157
0462f08515d7d3beb8ecece1d8904ef6	60	FALSE	Bombella apis strain MRM1 16S ribosomal RNA, partial sequence	D_0__Bacteria;D_1__Proteobacteria;D_2__Alphaproteobacteria;D_3__Acetobacterales;D_4__Acetobacteraceae	1499	305	1
400805f7b0c7a47dbf11773105269504	60	FALSE	Snodgrassella alvi wkB2 16S ribosomal RNA, complete sequence	D_0__Bacteria;D_1__Proteobacteria;D_2__Gammaproteobacteria;D_3__Betaproteobacteriales;D_4__Neisseriaceae	1	1950	1
f3cfef9ba674d49284b01a03dad1456b	59	FALSE	Glaciecola nitratireducens FR1064 16S ribosomal RNA, partial sequence	D_0__Bacteria;D_1__Patescibacteria;D_2__Saccharimonadia;D_3__Saccharimonadales	13	74	11
b755349cb42e76e54f409273423a2019	59	FALSE	Shewanella corallii strain fav-2-10-05 16S ribosomal RNA, partial sequence	D_0__Bacteria;D_1__Proteobacteria;D_2__Gammaproteobacteria;D_3__Alteromonadales;D_4__Shewanellaceae;D_5__Shewanella	1	59	42
e131aab5bdf64491b76f8bb405329239	59	FALSE	Snodgrassella alvi wkB2 16S ribosomal RNA, complete sequence	D_0__Bacteria;D_1__Proteobacteria;D_2__Gammaproteobacteria;D_3__Betaproteobacteriales;D_4__Neisseriaceae	7	2368	1
49a6c091f0bc627eff73e202a7a6184b	59	FALSE	Asaia krungthepensis strain NBRC 100057 16S ribosomal RNA, partial sequence	D_0__Bacteria;D_1__Proteobacteria;D_2__Alphaproteobacteria;D_3__Acetobacterales;D_4__Acetobacteraceae	40	8597	1
774db62ee9183d1ccd0913ae96360c6a	58	FALSE	Acinetobacter antiviralis strain KNF2022 16S ribosomal RNA, partial sequence	D_0__Bacteria;D_1__Proteobacteria;D_2__Gammaproteobacteria;D_3__Pseudomonadales;D_4__Moraxellaceae;D_5__Acinetobacter	63	207	72
f6b422952226308cb9c9ff8fc450baaf	58	FALSE	Bifidobacterium commune strain H23-83 16S ribosomal RNA, partial sequence	D_0__Bacteria;D_1__Actinobacteria;D_2__Actinobacteria;D_3__Bifidobacteriales;D_4__Bifidobacteriaceae;D_5__Bifidobacterium	19	101	166
0d659dc9c3ebc2e6343813460e5c434f	58	FALSE	Asaia krungthepensis strain NBRC 100057 16S ribosomal RNA, partial sequence	D_0__Bacteria;D_1__Proteobacteria;D_2__Alphaproteobacteria;D_3__Acetobacterales;D_4__Acetobacteraceae	40	10524	1
561ccbf26c8944168f0bbd939d627cdb	58	FALSE	Apibacter adventoris strain wkB301 16S ribosomal RNA, complete sequence	D_0__Bacteria;D_1__Bacteroidetes;D_2__Bacteroidia;D_3__Flavobacteriales;D_4__Weeksellaceae;D_5__Apibacter;Ambiguous_taxa	1	3318	1
ed2ac8b3f088742acfcb53c138b12c62	58	FALSE	Moellerella wisconsensis strain 2896-78 16S ribosomal RNA, partial sequence	D_0__Bacteria;D_1__Proteobacteria;D_2__Gammaproteobacteria;D_3__Enterobacteriales;D_4__Enterobacteriaceae;D_5__Providencia	1	197	59
674cee2db8a80ca5a8595bf6d94e43d7	58	FALSE	Apibacter adventoris strain wkB301 16S ribosomal RNA, complete sequence	D_0__Bacteria;D_1__Bacteroidetes;D_2__Bacteroidia;D_3__Flavobacteriales;D_4__Weeksellaceae;D_5__Apibacter;Ambiguous_taxa	1	4167	1
b27d0e175350e57eda2cc09275835d7e	57	FALSE	Snodgrassella alvi wkB2 16S ribosomal RNA, complete sequence	D_0__Bacteria;D_1__Proteobacteria;D_2__Gammaproteobacteria;D_3__Betaproteobacteriales;D_4__Neisseriaceae	1	12669	1324
e29e10b786d87a6b9d5ac392423b70b4	57	FALSE	Pseudomonas lundensis strain ATCC 49968 16S ribosomal RNA, partial sequence	D_0__Bacteria;D_1__Proteobacteria;D_2__Gammaproteobacteria;D_3__Pseudomonadales;D_4__Pseudomonadaceae;D_5__Pseudomonas	1	121	66
0c1782500a3e9083c7e050d56f62047c	57	FALSE	Bombella apis strain MRM1 16S ribosomal RNA, partial sequence	D_0__Bacteria;D_1__Proteobacteria;D_2__Alphaproteobacteria;D_3__Acetobacterales;D_4__Acetobacteraceae;D_5__Bombella;D_6__uncultured Acetobacteraceae bacterium	607	118	1
4579ccdadadc0e441ce5b6645dd38a74	57	FALSE	[Erwinia] teleogrylli strain SCU-B244 16S ribosomal RNA, partial sequence	D_0__Bacteria;D_1__Proteobacteria;D_2__Gammaproteobacteria;D_3__Enterobacteriales;D_4__Enterobacteriaceae	1	1531	1
[truncated: 87 more rows]
